# Supplementary material for: Procrustes is a machine-learning approach that removes cross-platform batch effects from clinical RNA sequencing data
Source: Commun Biol. 2024 Mar 30;7:392. doi: 10.1038/s42003-024-06020-z (PMC10981711; doi:10.1038/s42003-024-06020-z)
Supplement: Supplementary file 3 — Supplementary File [file 42003_2024_6020_MOESM3_ESM.txt]

browser position chr1:12146-12310
track name="Covered" description="Agilent SureSelect DNA - SureSelect Exome V7 - Genomic regions covered by probes" color=0,0,128 db=hg38
chr1	12145	12310	ref|DDX11L1,ref|NR_046018,ens|ENST00000450305,ens|ENST00000456328
chr1	12595	12760	ref|DDX11L1,ref|NR_046018,ens|ENST00000450305,ens|ENST00000456328
chr1	13415	13667	ref|DDX11L1,ref|NR_046018,ens|ENST00000450305,ens|ENST00000456328
chr1	14676	15014	ref|WASH7P,ref|NR_024540,ens|ENST00000488147
chr1	15749	15930	ref|WASH7P,ref|NR_024540,ens|ENST00000488147
chr1	16640	17080	ref|WASH7P,ref|NR_024540,ens|ENST00000488147
chr1	17217	17780	ref|WASH7P,ref|NR_024540,ens|ENST00000488147,miRNA|hsa-miR-6859-3p,miRNA|hsa-miR-6859-5p
chr1	17885	18070	ref|WASH7P,ref|NR_024540,ens|ENST00000488147
chr1	18217	18385	ref|WASH7P,ref|NR_024540,ens|ENST00000488147
chr1	24709	24874	ref|WASH7P,ref|NR_024540,ens|ENST00000488147
chr1	29469	29634	-
chr1	69063	69391	ref|OR4F5,ref|NM_001005484,ens|ENST00000335137,ens|ENST00000641515,ccds|CCDS30547
chr1	69434	69630	ref|OR4F5,ref|NM_001005484,ens|ENST00000335137,ens|ENST00000641515,ccds|CCDS30547
chr1	69650	70055	ref|OR4F5,ref|NM_001005484,ens|ENST00000335137,ens|ENST00000641515,ccds|CCDS30547
chr1	129030	129201	ens|ENST00000471248,ens|ENST00000453576,ens|ENST00000477740,ens|ENST00000610542
chr1	173712	173877	ens|ENST00000466557
chr1	182664	182829	ref|LOC102725121,ref|NR_148357,ens|ENST00000624431
chr1	183114	183279	ref|LOC102725121,ref|NR_148357,ens|ENST00000624431
chr1	183934	184184	ref|LOC102725121,ref|NR_148357,ens|ENST00000624431
chr1	184885	185050	-
chr1	185197	185535	ens|ENST00000623083
chr1	186289	186455	ens|ENST00000623083
chr1	187162	187602	ens|ENST00000623083
chr1	187739	188304	ens|ENST00000623083,miRNA|hsa-miR-6859-3p,miRNA|hsa-miR-6859-5p
chr1	188409	188593	ens|ENST00000623083
chr1	188740	188908	ens|ENST00000623083
chr1	195234	195399	ens|ENST00000623083
chr1	199985	200150	-
chr1	450668	451653	ref|OR4F3,ref|OR4F29,ref|OR4F16,ref|NM_001005221,ref|NM_001005224,ref|NM_001005277,ens|ENST00000455207,ens|ENST00000426406,ccds|CCDS72675
chr1	485015	485186	ens|ENST00000431812,ens|ENST00000455207,ens|ENST00000455464,ens|ENST00000601814,ens|ENST00000445840
chr1	532307	532472	-
chr1	685644	686629	ref|OR4F3,ref|OR4F29,ref|OR4F16,ref|NM_001005221,ref|NM_001005224,ref|NM_001005277,ens|ENST00000635509,ens|ENST00000634337,ens|ENST00000440200,ens|ENST00000419394,ens|ENST00000648019,ens|ENST00000332831,ccds|CCDS41221
chr1	720007	720178	ens|ENST00000447954,ens|ENST00000635509,ens|ENST00000414688,ens|ENST00000441245,ens|ENST00000634337,ens|ENST00000440200,ens|ENST00000419394,ens|ENST00000636676,ens|ENST00000648019
chr1	774130	774295	ref|LOC100288069,ref|NR_033908,ens|ENST00000506640,ens|ENST00000635509,ens|ENST00000634337,ens|ENST00000428504
chr1	805742	805907	ens|ENST00000658648,ens|ENST00000655384,ens|ENST00000586288,ens|ENST00000634337,ens|ENST00000588951,ens|ENST00000656571,ens|ENST00000443772,ens|ENST00000667728,ens|ENST00000665719,ens|ENST00000589531,ens|ENST00000635509,ens|ENST00000670700,ens|ENST00000669749,ens|ENST00000657896,ens|ENST00000666217,ens|ENST00000412115,ens|ENST00000447500,ens|ENST00000655765,ens|ENST00000593022
chr1	808541	808661	ens|ENST00000658648,ens|ENST00000634337,ens|ENST00000588951,ens|ENST00000590817,ens|ENST00000656571,ens|ENST00000665719,ens|ENST00000635509,ens|ENST00000670700,ens|ENST00000669749,ens|ENST00000666217,ens|ENST00000657896,ens|ENST00000412115,ens|ENST00000447500
chr1	810026	810201	ens|ENST00000634337,ens|ENST00000590817,ens|ENST00000635509,ens|ENST00000447500
chr1	873695	873965	ref|FAM41C,ref|NR_027055,ens|ENST00000415481,ens|ENST00000427857,ens|ENST00000446136
chr1	874091	874211	ref|FAM41C,ref|NR_027055,ens|ENST00000415481,ens|ENST00000427857,ens|ENST00000446136
chr1	925874	926039	ref|SAMD11,ref|NM_152486,ens|ENST00000616016,ens|ENST00000342066,ens|ENST00000618779,ens|ENST00000618323,ens|ENST00000620200,ens|ENST00000622503,ens|ENST00000617307,ens|ENST00000616125,ens|ENST00000420190,ens|ENST00000437963,ens|ENST00000618181
chr1	930162	930327	ref|SAMD11,ref|NM_152486,ens|ENST00000616016,ens|ENST00000342066,ens|ENST00000618323,ens|ENST00000618779,ens|ENST00000620200,ens|ENST00000622503,ens|ENST00000617307,ens|ENST00000616125,ens|ENST00000420190,ens|ENST00000437963,ens|ENST00000618181,ccds|CCDS2
chr1	930961	931126	ref|SAMD11,ref|NM_152486,ens|ENST00000342066,ens|ENST00000616016,ens|ENST00000341065,ens|ENST00000618779,ens|ENST00000618323,ens|ENST00000620200,ens|ENST00000622503,ens|ENST00000617307,ens|ENST00000616125,ens|ENST00000420190,ens|ENST00000437963,ens|ENST00000618181,ccds|CCDS2
chr1	935748	935916	ref|SAMD11,ref|NM_152486,ens|ENST00000342066,ens|ENST00000616016,ens|ENST00000341065,ens|ENST00000618779,ens|ENST00000618323,ens|ENST00000620200,ens|ENST00000622503,ens|ENST00000617307,ens|ENST00000616125,ens|ENST00000420190,ens|ENST00000618181,ccds|CCDS2
chr1	938981	939146	ref|SAMD11,ref|NM_152486,ens|ENST00000342066,ens|ENST00000616016,ens|ENST00000341065,ens|ENST00000618323,ens|ENST00000618779,ens|ENST00000620200,ens|ENST00000622503,ens|ENST00000617307,ens|ENST00000616125,ens|ENST00000420190,ens|ENST00000618181,ccds|CCDS2
chr1	939303	939468	ref|SAMD11,ref|NM_152486,ens|ENST00000616016,ens|ENST00000342066,ens|ENST00000341065,ens|ENST00000618779,ens|ENST00000618323,ens|ENST00000620200,ens|ENST00000622503,ens|ENST00000617307,ens|ENST00000455979,ens|ENST00000616125,ens|ENST00000618181,ccds|CCDS2
chr1	941038	941339	ref|SAMD11,ref|NM_152486,ens|ENST00000474461,ens|ENST00000342066,ens|ENST00000616016,ens|ENST00000341065,ens|ENST00000618323,ens|ENST00000618779,ens|ENST00000620200,ens|ENST00000622503,ens|ENST00000455979,ens|ENST00000617307,ens|ENST00000616125,ens|ENST00000478729,ens|ENST00000618181,ccds|CCDS2
chr1	942110	942276	ref|SAMD11,ref|NM_152486,ens|ENST00000474461,ens|ENST00000616016,ens|ENST00000342066,ens|ENST00000341065,ens|ENST00000618323,ens|ENST00000618779,ens|ENST00000620200,ens|ENST00000622503,ens|ENST00000466827,ens|ENST00000617307,ens|ENST00000455979,ens|ENST00000616125,ens|ENST00000618181,ccds|CCDS2
chr1	942345	943139	ref|SAMD11,ref|NM_152486,ens|ENST00000464948,ens|ENST00000474461,ens|ENST00000342066,ens|ENST00000616016,ens|ENST00000341065,ens|ENST00000618779,ens|ENST00000618323,ens|ENST00000620200,ens|ENST00000622503,ens|ENST00000466827,ens|ENST00000455979,ens|ENST00000617307,ens|ENST00000616125,ens|ENST00000618181,ccds|CCDS2
chr1	943152	943397	ref|SAMD11,ref|NM_152486,ens|ENST00000342066,ens|ENST00000616016,ens|ENST00000341065,ens|ENST00000618323,ens|ENST00000618779,ens|ENST00000620200,ens|ENST00000622503,ens|ENST00000455979,ens|ENST00000617307,ens|ENST00000616125,ens|ENST00000618181,ccds|CCDS2
chr1	943598	944181	ref|SAMD11,ref|NM_152486,ens|ENST00000342066,ens|ENST00000616016,ens|ENST00000341065,ens|ENST00000618323,ens|ENST00000618779,ens|ENST00000620200,ens|ENST00000622503,ens|ENST00000455979,ens|ENST00000617307,ens|ENST00000616125,ens|ENST00000618181,ccds|CCDS2
chr1	944735	944899	ref|NOC2L,ref|NM_015658,ens|ENST00000483767,ens|ENST00000477976,ens|ENST00000327044,ccds|CCDS3
chr1	945038	945203	ref|NOC2L,ref|NM_015658,ens|ENST00000483767,ens|ENST00000477976,ens|ENST00000327044,ccds|CCDS3
chr1	945452	945582	ref|NOC2L,ref|NM_015658,ens|ENST00000483767,ens|ENST00000477976,ens|ENST00000327044,ccds|CCDS3
chr1	945588	945709	ref|NOC2L,ref|NM_015658,ens|ENST00000483767,ens|ENST00000477976,ens|ENST00000327044,ccds|CCDS3
chr1	946062	946192	ref|NOC2L,ref|NM_015658,ens|ENST00000483767,ens|ENST00000477976,ens|ENST00000327044,ccds|CCDS3
chr1	946227	946420	ref|NOC2L,ref|NM_015658,ens|ENST00000483767,ens|ENST00000477976,ens|ENST00000327044,ccds|CCDS3
chr1	946481	946602	ref|NOC2L,ref|NM_015658,ens|ENST00000483767,ens|ENST00000477976,ens|ENST00000327044,ccds|CCDS3
chr1	948028	948158	ref|NOC2L,ref|NM_015658,ens|ENST00000477976,ens|ENST00000327044,ccds|CCDS3
chr1	948168	948350	ref|NOC2L,ref|NM_015658,ens|ENST00000477976,ens|ENST00000327044,ccds|CCDS3
chr1	948536	948658	ref|NOC2L,ref|NM_015658,ens|ENST00000477976,ens|ENST00000327044,ccds|CCDS3
chr1	951023	951153	ref|NOC2L,ref|NM_015658,ens|ENST00000477976,ens|ENST00000327044,ccds|CCDS3
chr1	951171	951351	ref|NOC2L,ref|NM_015658,ens|ENST00000477976,ens|ENST00000327044,ccds|CCDS3
chr1	951912	952042	ref|NOC2L,ref|NM_015658,ens|ENST00000477976,ens|ENST00000327044,ccds|CCDS3
chr1	952060	952184	ref|NOC2L,ref|NM_015658,ens|ENST00000477976,ens|ENST00000327044,ccds|CCDS3
chr1	952345	952475	ref|NOC2L,ref|NM_015658,ens|ENST00000477976,ens|ENST00000327044,ccds|CCDS3
chr1	952534	952655	ref|NOC2L,ref|NM_015658,ens|ENST00000477976,ens|ENST00000327044,ccds|CCDS3
chr1	953193	953314	ref|NOC2L,ref|NM_015658,ens|ENST00000477976,ens|ENST00000327044,ccds|CCDS3
chr1	953687	953817	ref|NOC2L,ref|NM_015658,ens|ENST00000477976,ens|ENST00000327044,ccds|CCDS3
chr1	953826	954076	ref|NOC2L,ref|NM_015658,ens|ENST00000477976,ens|ENST00000327044,ccds|CCDS3
chr1	955929	956122	ref|NOC2L,ref|NM_015658,ens|ENST00000487214,ens|ENST00000477976,ens|ENST00000327044,ccds|CCDS3
chr1	956126	956256	ref|NOC2L,ref|NM_015658,ens|ENST00000487214,ens|ENST00000477976,ens|ENST00000327044,ccds|CCDS3
chr1	956939	957143	ref|NOC2L,ref|NM_015658,ens|ENST00000487214,ens|ENST00000477976,ens|ENST00000327044,ccds|CCDS3
chr1	957208	957340	ref|NOC2L,ref|NM_015658,ens|ENST00000487214,ens|ENST00000477976,ens|ENST00000327044,ccds|CCDS3
chr1	958959	959220	ref|NOC2L,ref|NM_015658,ens|ENST00000469563,ens|ENST00000487214,ens|ENST00000327044,ccds|CCDS3
chr1	960552	960788	ref|KLHL17,ref|NM_198317,ens|ENST00000622660,ens|ENST00000338591
chr1	960804	960929	ref|KLHL17,ref|NM_198317,ens|ENST00000622660,ens|ENST00000338591,ccds|CCDS30550
chr1	961261	962107	ref|KLHL17,ref|NM_198317,ens|ENST00000463212,ens|ENST00000622660,ens|ENST00000338591,ccds|CCDS30550
chr1	962310	962475	ref|KLHL17,ref|NM_198317,ens|ENST00000463212,ens|ENST00000622660,ens|ENST00000338591,ccds|CCDS30550
chr1	962594	963504	ref|KLHL17,ref|NM_198317,ens|ENST00000622660,ens|ENST00000466300,ens|ENST00000338591,ccds|CCDS30550
chr1	963921	964174	ref|KLHL17,ref|NM_198317,ens|ENST00000481067,ens|ENST00000622660,ens|ENST00000466300,ens|ENST00000338591,ccds|CCDS30550
chr1	964356	964541	ref|KLHL17,ref|NM_198317,ens|ENST00000622660,ens|ENST00000466300,ens|ENST00000338591,ccds|CCDS30550
chr1	964974	965142	ref|KLHL17,ref|NM_198317,ens|ENST00000622660,ens|ENST00000338591,ccds|CCDS30550
chr1	966502	966793	ref|PLEKHN1,ref|NM_032129,ref|NM_001160184,ref|NM_001367552,ens|ENST00000379410,ens|ENST00000379407,ens|ENST00000379409,ccds|CCDS53256,ccds|CCDS4
chr1	970292	971260	ref|PLEKHN1,ref|NM_032129,ref|NM_001160184,ref|NM_001367552,ens|ENST00000480267,ens|ENST00000379410,ens|ENST00000379407,ens|ENST00000379409,ccds|CCDS53256,ccds|CCDS4
chr1	971263	971432	ref|PLEKHN1,ref|NM_032129,ref|NM_001160184,ref|NM_001367552,ens|ENST00000480267,ens|ENST00000379410,ens|ENST00000379407,ens|ENST00000379409,ccds|CCDS53256,ccds|CCDS4
chr1	972057	972396	ref|PLEKHN1,ref|NM_032129,ref|NM_001160184,ref|NM_001367552,ens|ENST00000379410,ens|ENST00000379407,ens|ENST00000379409,ccds|CCDS53256,ccds|CCDS4
chr1	972830	972997	ref|PLEKHN1,ref|NM_032129,ref|NM_001160184,ref|NM_001367552,ens|ENST00000379410,ens|ENST00000379407,ens|ENST00000379409,ccds|CCDS53256,ccds|CCDS4
chr1	973153	973318	ref|PLEKHN1,ref|NM_032129,ref|NM_001160184,ref|NM_001367552,ens|ENST00000379410,ens|ENST00000379407,ens|ENST00000379409,ccds|CCDS53256,ccds|CCDS4
chr1	973466	973634	ref|PLEKHN1,ref|NM_032129,ref|NM_001160184,ref|NM_001367552,ens|ENST00000491024,ens|ENST00000379410,ens|ENST00000379407,ens|ENST00000379409,ccds|CCDS53256,ccds|CCDS4
chr1	973839	974061	ref|PLEKHN1,ref|NM_032129,ref|NM_001160184,ref|NM_001367552,ens|ENST00000491024,ens|ENST00000379410,ens|ENST00000379407,ens|ENST00000379409,ccds|CCDS53256,ccds|CCDS4
chr1	974276	974595	ref|PLEKHN1,ref|NM_032129,ref|NM_001160184,ref|NM_001367552,ens|ENST00000491024,ens|ENST00000379410,ens|ENST00000379407,ens|ENST00000379409,ccds|CCDS53256,ccds|CCDS4
chr1	976157	976324	ref|PERM1,ref|NM_001291367,ref|NM_001369898,ref|NM_001291366,ref|NM_001369897,ens|ENST00000433179,ens|ENST00000341290,ens|ENST00000479361,ccds|CCDS76083
chr1	976478	976645	ref|PERM1,ref|NM_001291367,ref|NM_001369898,ref|NM_001291366,ref|NM_001369897,ens|ENST00000433179,ens|ENST00000341290,ens|ENST00000479361,ccds|CCDS76083
chr1	978772	979386	ref|PERM1,ref|NM_001291367,ref|NM_001369898,ref|NM_001291366,ref|NM_001369897,ens|ENST00000433179,ens|ENST00000341290,ccds|CCDS76083
chr1	979391	979641	ref|PERM1,ref|NM_001291367,ref|NM_001369898,ref|NM_001291366,ref|NM_001369897,ens|ENST00000433179,ens|ENST00000341290,ccds|CCDS76083
chr1	979646	980027	ref|PERM1,ref|NM_001291367,ref|NM_001369898,ref|NM_001291366,ref|NM_001369897,ens|ENST00000433179,ens|ENST00000341290,ccds|CCDS76083
chr1	980064	981174	ref|PERM1,ref|NM_001291367,ref|NM_001369898,ref|NM_001291366,ref|NM_001369897,ens|ENST00000433179,ens|ENST00000341290,ccds|CCDS76083
chr1	981966	982271	ref|PERM1,ref|NM_001291367,ref|NM_001291366,ref|NM_001369897,ens|ENST00000341290
chr1	998970	999090	ref|HES4,ref|NM_001142467,ref|NM_021170,ens|ENST00000304952,ens|ENST00000484667,ens|ENST00000428771,ens|ENST00000481869
chr1	999094	999977	ref|HES4,ref|NM_001142467,ref|NM_021170,ens|ENST00000304952,ens|ENST00000484667,ens|ENST00000428771,ens|ENST00000481869,ccds|CCDS44034,ccds|CCDS5
chr1	1013512	1013677	ref|ISG15,ref|NM_005101,ens|ENST00000649529,ens|ENST00000624652,ens|ENST00000624697
chr1	1013937	1014443	ref|ISG15,ref|NM_005101,ens|ENST00000649529,ens|ENST00000624652,ens|ENST00000624697,ccds|CCDS6
chr1	1020144	1020417	ref|AGRN,ref|NM_001305275,ref|NM_198576,ens|ENST00000379370,ens|ENST00000620552,ccds|CCDS30551
chr1	1022206	1022457	ref|AGRN,ref|NM_001305275,ref|NM_198576,ens|ENST00000379370,ens|ENST00000620552,ccds|CCDS30551
chr1	1035217	1035382	ref|AGRN,ref|NM_001305275,ref|NM_001364727,ref|NM_198576,ens|ENST00000379370,ens|ENST00000469403,ens|ENST00000620552,ens|ENST00000652369,ens|ENST00000651234,ccds|CCDS30551
chr1	1040565	1040895	ref|AGRN,ref|NM_001305275,ref|NM_001364727,ref|NM_198576,ens|ENST00000379370,ens|ENST00000469403,ens|ENST00000620552,ens|ENST00000652369,ens|ENST00000651234,ccds|CCDS30551
chr1	1041143	1041735	ref|AGRN,ref|NM_001305275,ref|NM_001364727,ref|NM_198576,ens|ENST00000379370,ens|ENST00000469403,ens|ENST00000620552,ens|ENST00000652369,ens|ENST00000651234,ccds|CCDS30551
chr1	1041976	1042152	ref|AGRN,ref|NM_001305275,ref|NM_001364727,ref|NM_198576,ens|ENST00000379370,ens|ENST00000620552,ens|ENST00000652369,ens|ENST00000651234,ccds|CCDS30551
chr1	1042199	1042329	ref|AGRN,ref|NM_001305275,ref|NM_001364727,ref|NM_198576,ens|ENST00000379370,ens|ENST00000620552,ens|ENST00000652369,ens|ENST00000651234,ccds|CCDS30551
chr1	1043203	1043621	ref|AGRN,ref|NM_001305275,ref|NM_001364727,ref|NM_198576,ens|ENST00000379370,ens|ENST00000620552,ens|ENST00000652369,ens|ENST00000651234,ccds|CCDS30551
chr1	1043623	1044472	ref|AGRN,ref|NM_001305275,ref|NM_001364727,ref|NM_198576,ens|ENST00000379370,ens|ENST00000620552,ens|ENST00000652369,ens|ENST00000651234,ccds|CCDS30551
chr1	1045037	1045530	ref|AGRN,ref|NM_001305275,ref|NM_001364727,ref|NM_198576,ens|ENST00000379370,ens|ENST00000479707,ens|ENST00000620552,ens|ENST00000652369,ens|ENST00000651234,ccds|CCDS30551
chr1	1045700	1046919	ref|AGRN,ref|NM_001305275,ref|NM_001364727,ref|NM_198576,ens|ENST00000379370,ens|ENST00000479707,ens|ENST00000620552,ens|ENST00000652369,ens|ENST00000651234,ccds|CCDS30551
chr1	1047305	1048455	ref|AGRN,ref|NM_001305275,ref|NM_001364727,ref|NM_198576,ens|ENST00000478677,ens|ENST00000379370,ens|ENST00000620552,ens|ENST00000652369,ens|ENST00000651234,ens|ENST00000466223,ccds|CCDS30551
chr1	1048773	1049066	ref|AGRN,ref|NM_001305275,ref|NM_001364727,ref|NM_198576,ens|ENST00000379370,ens|ENST00000492947,ens|ENST00000620552,ens|ENST00000652369,ens|ENST00000651234,ccds|CCDS30551
chr1	1049205	1050001	ref|AGRN,ref|NM_001305275,ref|NM_001364727,ref|NM_198576,ens|ENST00000379370,ens|ENST00000492947,ens|ENST00000620552,ens|ENST00000652369,ens|ENST00000651234,ccds|CCDS30551
chr1	1050069	1050190	ref|AGRN,ref|NM_001305275,ref|NM_001364727,ref|NM_198576,ens|ENST00000379370,ens|ENST00000620552,ens|ENST00000652369,ens|ENST00000651234,ccds|CCDS30551
chr1	1050199	1050948	ref|AGRN,ref|NM_001305275,ref|NM_001364727,ref|NM_198576,ens|ENST00000379370,ens|ENST00000620552,ens|ENST00000652369,ens|ENST00000651234,ccds|CCDS30551
chr1	1050974	1051139	ref|AGRN,ref|NM_001305275,ref|NM_001364727,ref|NM_198576,ens|ENST00000379370,ens|ENST00000620552,ens|ENST00000652369,ens|ENST00000651234,ccds|CCDS30551
chr1	1051253	1051674	ref|AGRN,ref|NM_001305275,ref|NM_001364727,ref|NM_198576,ens|ENST00000379370,ens|ENST00000620552,ens|ENST00000652369,ens|ENST00000651234,ccds|CCDS30551
chr1	1051678	1051855	ref|AGRN,ref|NM_001305275,ref|NM_001364727,ref|NM_198576,ens|ENST00000379370,ens|ENST00000620552,ens|ENST00000652369,ens|ENST00000651234,ccds|CCDS30551
chr1	1051921	1052086	ref|AGRN,ref|NM_001305275,ref|NM_001364727,ref|NM_198576,ens|ENST00000379370,ens|ENST00000620552,ens|ENST00000652369,ens|ENST00000651234,ccds|CCDS30551
chr1	1053374	1053539	ref|AGRN,ref|NM_001305275,ref|NM_001364727,ref|NM_198576,ens|ENST00000379370,ens|ENST00000461111,ens|ENST00000620552,ens|ENST00000652369,ens|ENST00000651234,ccds|CCDS30551
chr1	1053703	1053985	ref|AGRN,ref|NM_001305275,ref|NM_001364727,ref|NM_198576,ens|ENST00000379370,ens|ENST00000461111,ens|ENST00000620552,ens|ENST00000652369,ens|ENST00000651234,ccds|CCDS30551
chr1	1054436	1054601	ref|AGRN,ref|NM_001305275,ref|NM_001364727,ref|NM_198576,ens|ENST00000379370,ens|ENST00000461111,ens|ENST00000620552,ens|ENST00000652369,ens|ENST00000651234,ccds|CCDS30551
chr1	1054697	1055127	ref|AGRN,ref|NM_001305275,ref|NM_001364727,ref|NM_198576,ens|ENST00000379370,ens|ENST00000461111,ens|ENST00000620552,ens|ENST00000652369,ens|ENST00000651234,ccds|CCDS30551
chr1	1071712	1072018	ref|RNF223,ref|NM_001205252,ens|ENST00000453464,ccds|CCDS53257
chr1	1072021	1072271	ref|RNF223,ref|NM_001205252,ens|ENST00000453464,ccds|CCDS53257
chr1	1072276	1072650	ref|RNF223,ref|NM_001205252,ens|ENST00000453464,ccds|CCDS53257
chr1	1082837	1083003	ref|C1orf159,ref|NM_001363525,ref|NM_001330306,ref|NM_017891,ens|ENST00000379339,ens|ENST00000379319,ens|ENST00000465822,ens|ENST00000477196,ens|ENST00000379325,ens|ENST00000487177,ens|ENST00000421241,ens|ENST00000379320,ens|ENST00000464905,ens|ENST00000467751
chr1	1083835	1084506	ref|C1orf159,ref|NM_001363525,ref|NM_001330306,ref|NM_017891,ens|ENST00000379339,ens|ENST00000379319,ens|ENST00000465822,ens|ENST00000477196,ens|ENST00000379325,ens|ENST00000434641,ens|ENST00000487177,ens|ENST00000421241,ens|ENST00000379320,ens|ENST00000464905,ens|ENST00000482816,ens|ENST00000467751,ccds|CCDS81250,ccds|CCDS7
chr1	1085861	1086027	ref|C1orf159,ref|NM_001363525,ref|NM_001330306,ref|NM_017891,ens|ENST00000379339,ens|ENST00000477196,ens|ENST00000465822,ens|ENST00000379319,ens|ENST00000379325,ens|ENST00000487177,ens|ENST00000434641,ens|ENST00000421241,ens|ENST00000379320,ens|ENST00000482816,ens|ENST00000467751,ccds|CCDS81250,ccds|CCDS7
chr1	1087068	1087233	ref|C1orf159,ref|NM_001363525,ref|NM_001330306,ref|NM_017891,ens|ENST00000379339,ens|ENST00000465822,ens|ENST00000379319,ens|ENST00000477196,ens|ENST00000379325,ens|ENST00000434641,ens|ENST00000487177,ens|ENST00000421241,ens|ENST00000379320,ens|ENST00000482816,ens|ENST00000467751,ccds|CCDS81250,ccds|CCDS7
chr1	1087446	1087612	ref|C1orf159,ref|NM_001363525,ref|NM_001330306,ref|NM_017891,ens|ENST00000379339,ens|ENST00000379319,ens|ENST00000465822,ens|ENST00000477196,ens|ENST00000379325,ens|ENST00000434641,ens|ENST00000487177,ens|ENST00000421241,ens|ENST00000379320,ens|ENST00000462097,ens|ENST00000482816,ens|ENST00000467751,ens|ENST00000475119,ens|ENST00000473600,ccds|CCDS81250,ccds|CCDS7
chr1	1090287	1090452	ref|C1orf159,ref|NM_001363525,ref|NM_001330306,ref|NM_017891,ens|ENST00000379339,ens|ENST00000477196,ens|ENST00000465822,ens|ENST00000379319,ens|ENST00000379325,ens|ENST00000434641,ens|ENST00000421241,ens|ENST00000462097,ens|ENST00000379320,ens|ENST00000482816,ens|ENST00000475119,ens|ENST00000467751,ens|ENST00000473600,ens|ENST00000442117,ccds|CCDS81250,ccds|CCDS7
chr1	1090866	1091031	ref|C1orf159,ref|NM_001363525,ref|NM_001330306,ref|NM_017891,ens|ENST00000379339,ens|ENST00000477196,ens|ENST00000379319,ens|ENST00000465822,ens|ENST00000379325,ens|ENST00000434641,ens|ENST00000427787,ens|ENST00000421241,ens|ENST00000379320,ens|ENST00000462097,ens|ENST00000482816,ens|ENST00000475119,ens|ENST00000467751,ens|ENST00000442117,ens|ENST00000473600,ccds|CCDS81250,ccds|CCDS7
chr1	1091106	1091584	ref|C1orf159,ref|NM_001363525,ref|NM_001330306,ref|NM_017891,ens|ENST00000379339,ens|ENST00000477196,ens|ENST00000379319,ens|ENST00000465822,ens|ENST00000379325,ens|ENST00000434641,ens|ENST00000421241,ens|ENST00000427787,ens|ENST00000379320,ens|ENST00000462097,ens|ENST00000472741,ens|ENST00000482816,ens|ENST00000475119,ens|ENST00000467751,ens|ENST00000442117,ens|ENST00000473600,ccds|CCDS81250,ccd…
chr1	1179211	1179376	ref|TTLL10,ref|NM_001371649,ref|NM_001130045,ens|ENST00000379317,ens|ENST00000379289,ens|ENST00000379290,ccds|CCDS44036
chr1	1179594	1179759	ref|TTLL10,ref|NM_001371649,ref|NM_001130045,ens|ENST00000379289,ens|ENST00000379290,ccds|CCDS44036
chr1	1179939	1180352	ref|TTLL10,ref|NM_001371649,ref|NM_153254,ref|NM_001130045,ens|ENST00000379288,ens|ENST00000379289,ens|ENST00000379290,ccds|CCDS8,ccds|CCDS44036
chr1	1180410	1180837	ref|TTLL10,ref|NM_001371649,ref|NM_153254,ref|NM_001130045,ens|ENST00000514695,ens|ENST00000379288,ens|ENST00000379289,ens|ENST00000460998,ens|ENST00000379290,ccds|CCDS8,ccds|CCDS44036
chr1	1181715	1181880	ref|TTLL10,ref|NM_001371649,ref|NM_153254,ref|NM_001130045,ens|ENST00000379288,ens|ENST00000379289,ens|ENST00000460998,ens|ENST00000379290,ccds|CCDS8,ccds|CCDS44036
chr1	1182320	1182485	ref|TTLL10,ref|NM_001371649,ref|NM_153254,ref|NM_001130045,ens|ENST00000379288,ens|ENST00000379289,ens|ENST00000460998,ens|ENST00000379290,ccds|CCDS8,ccds|CCDS44036
chr1	1182858	1183023	ref|TTLL10,ref|NM_001371649,ref|NM_153254,ref|NM_001130045,ens|ENST00000379288,ens|ENST00000379289,ens|ENST00000460998,ens|ENST00000379290,ccds|CCDS8,ccds|CCDS44036
chr1	1183922	1184087	ref|TTLL10,ref|NM_001371649,ref|NM_153254,ref|NM_001130045,ens|ENST00000379288,ens|ENST00000379289,ens|ENST00000379290,ccds|CCDS8,ccds|CCDS44036
chr1	1184971	1185137	ref|TTLL10,ref|NM_001371649,ref|NM_153254,ref|NM_001130045,ens|ENST00000379288,ens|ENST00000379289,ens|ENST00000379290,ccds|CCDS8,ccds|CCDS44036
chr1	1196314	1196479	ref|TTLL10,ref|NM_001371649,ref|NM_001130045,ens|ENST00000379289,ens|ENST00000486379,ens|ENST00000379290,ccds|CCDS44036
chr1	1196593	1196760	ref|TTLL10,ref|NM_001371649,ref|NM_001130045,ens|ENST00000379289,ens|ENST00000486379,ens|ENST00000379290,ccds|CCDS44036
chr1	1197056	1197221	ref|TTLL10,ref|NM_001371649,ref|NM_001130045,ens|ENST00000379289,ens|ENST00000486379,ens|ENST00000379290,ccds|CCDS44036
chr1	1197412	1197832	ref|TTLL10,ref|NM_001371649,ref|NM_001130045,ens|ENST00000379289,ens|ENST00000379290,ccds|CCDS44036
chr1	1203491	1204124	ref|TNFRSF18,ref|NM_148902,ref|NM_148901,ref|NM_004195,ens|ENST00000486728,ens|ENST00000328596,ens|ENST00000379268,ens|ENST00000379265,ccds|CCDS9,ccds|CCDS30552,ccds|CCDS10
chr1	1204128	1204248	ref|TNFRSF18,ref|NM_148902,ref|NM_148901,ref|NM_004195,ens|ENST00000486728,ens|ENST00000328596,ens|ENST00000379268,ens|ENST00000379265,ccds|CCDS9,ccds|CCDS30552,ccds|CCDS10
chr1	1204339	1204504	ref|TNFRSF18,ref|NM_148902,ref|NM_148901,ref|NM_004195,ens|ENST00000486728,ens|ENST00000328596,ens|ENST00000379268,ens|ENST00000379265,ccds|CCDS9,ccds|CCDS30552,ccds|CCDS10
chr1	1205328	1205494	ref|TNFRSF18,ref|NM_148902,ref|NM_148901,ref|NM_004195,ens|ENST00000486728,ens|ENST00000328596,ens|ENST00000379268,ens|ENST00000379265,ccds|CCDS9,ccds|CCDS30552,ccds|CCDS10
chr1	1206375	1206623	ref|TNFRSF18,ref|NM_148902,ref|NM_148901,ref|NM_004195,ens|ENST00000328596,ens|ENST00000379268,ens|ENST00000379265,ccds|CCDS9,ccds|CCDS30552,ccds|CCDS10
chr1	1211510	1212185	ref|TNFRSF4,ref|NM_003327,ens|ENST00000497869,ens|ENST00000453580,ens|ENST00000379236,ccds|CCDS11
chr1	1212600	1212730	ref|TNFRSF4,ref|NM_003327,ens|ENST00000497869,ens|ENST00000453580,ens|ENST00000379236,ccds|CCDS11
chr1	1212939	1213104	ref|TNFRSF4,ref|NM_003327,ens|ENST00000497869,ens|ENST00000453580,ens|ENST00000379236,ccds|CCDS11
chr1	1213621	1213786	ref|TNFRSF4,ref|NM_003327,ens|ENST00000497869,ens|ENST00000379236,ccds|CCDS11
chr1	1213964	1214138	ref|TNFRSF4,ref|NM_003327,ens|ENST00000497869,ens|ENST00000379236,ccds|CCDS11
chr1	1217532	1217782	ref|SDF4,ref|NM_016547,ref|NM_016176,ens|ENST00000660930,ens|ENST00000360001,ens|ENST00000655486,ens|ENST00000494748,ens|ENST00000465727,ens|ENST00000478938,ens|ENST00000263741,ccds|CCDS30553
chr1	1218452	1218963	ref|SDF4,ref|NM_016547,ref|NM_016176,ens|ENST00000660930,ens|ENST00000360001,ens|ENST00000655486,ens|ENST00000403997,ens|ENST00000494748,ens|ENST00000465727,ens|ENST00000478938,ens|ENST00000263741,ccds|CCDS30553,ccds|CCDS12
chr1	1223237	1223402	ref|SDF4,ref|NM_016547,ref|NM_016176,ens|ENST00000660930,ens|ENST00000360001,ens|ENST00000655486,ens|ENST00000403997,ens|ENST00000465727,ens|ENST00000263741,ccds|CCDS30553,ccds|CCDS12
chr1	1223837	1224006	ref|SDF4,ref|NM_016547,ref|NM_016176,ens|ENST00000660930,ens|ENST00000360001,ens|ENST00000655486,ens|ENST00000403997,ens|ENST00000465727,ens|ENST00000263741,ccds|CCDS30553,ccds|CCDS12
chr1	1228442	1228778	ref|SDF4,ref|NM_016547,ref|NM_016176,ens|ENST00000660930,ens|ENST00000459994,ens|ENST00000360001,ens|ENST00000655486,ens|ENST00000403997,ens|ENST00000465727,ens|ENST00000263741,ccds|CCDS30553,ccds|CCDS12
chr1	1232272	1233328	ref|B3GALT6,ref|NM_080605,ens|ENST00000379198,ccds|CCDS13
chr1	1242534	1242699	ref|C1QTNF12,ref|NM_001014980,ens|ENST00000330388,ens|ENST00000478606,ens|ENST00000462849,ccds|CCDS30554
chr1	1242811	1242976	ref|C1QTNF12,ref|NM_001014980,ens|ENST00000330388,ens|ENST00000478606,ens|ENST00000462849,ccds|CCDS30554
chr1	1243024	1243189	ref|C1QTNF12,ref|NM_001014980,ens|ENST00000330388,ens|ENST00000478606,ens|ENST00000462849,ccds|CCDS30554
chr1	1243394	1243560	ref|C1QTNF12,ref|NM_001014980,ens|ENST00000330388,ens|ENST00000468365,ccds|CCDS30554
chr1	1243932	1244052	ref|C1QTNF12,ref|NM_001014980,ens|ENST00000330388,ens|ENST00000468365,ccds|CCDS30554
chr1	1244057	1244495	ref|C1QTNF12,ref|NM_001014980,ens|ENST00000330388,ens|ENST00000468365,ens|ENST00000486627,ccds|CCDS30554
chr1	1246487	1246668	ref|C1QTNF12,ref|NM_001014980,ens|ENST00000330388,ccds|CCDS30554
chr1	1255229	1255490	ref|UBE2J2,ref|NM_194457,ref|NM_058167,ref|NM_194458,ref|NM_194315,ens|ENST00000473215,ens|ENST00000464036,ens|ENST00000400929,ens|ENST00000400930,ens|ENST00000467339,ens|ENST00000450390,ens|ENST00000347370,ens|ENST00000349431,ens|ENST00000360466,ccds|CCDS15,ccds|CCDS14,ccds|CCDS16
chr1	1256022	1256187	ref|UBE2J2,ref|NM_194457,ref|NM_058167,ref|NM_194458,ref|NM_194315,ens|ENST00000473215,ens|ENST00000464036,ens|ENST00000400929,ens|ENST00000400930,ens|ENST00000509720,ens|ENST00000467339,ens|ENST00000491779,ens|ENST00000450390,ens|ENST00000347370,ens|ENST00000349431,ens|ENST00000360466,ens|ENST00000435198,ccds|CCDS15,ccds|CCDS14,ccds|CCDS16
chr1	1256980	1257318	ref|UBE2J2,ref|NM_194457,ref|NM_058167,ref|NM_194458,ref|NM_194315,ens|ENST00000473215,ens|ENST00000464036,ens|ENST00000400930,ens|ENST00000400929,ens|ENST00000509720,ens|ENST00000477894,ens|ENST00000466752,ens|ENST00000491779,ens|ENST00000450390,ens|ENST00000347370,ens|ENST00000503294,ens|ENST00000349431,ens|ENST00000471154,ens|ENST00000435198,ens|ENST00000360466,ccds|CCDS15,ccds|CCDS14,ccds|CCD…
chr1	1262259	1262427	ref|UBE2J2,ref|NM_194457,ref|NM_058167,ref|NM_194458,ref|NM_194315,ens|ENST00000473215,ens|ENST00000464036,ens|ENST00000400929,ens|ENST00000400930,ens|ENST00000509720,ens|ENST00000477894,ens|ENST00000466752,ens|ENST00000491779,ens|ENST00000450390,ens|ENST00000347370,ens|ENST00000349431,ens|ENST00000503294,ens|ENST00000471154,ens|ENST00000502382,ens|ENST00000422076,ens|ENST00000435198,ens|ENST0000…
chr1	1263263	1263428	ref|UBE2J2,ref|NM_194457,ref|NM_058167,ref|NM_194458,ref|NM_194315,ens|ENST00000473215,ens|ENST00000464036,ens|ENST00000400930,ens|ENST00000400929,ens|ENST00000509720,ens|ENST00000477894,ens|ENST00000466752,ens|ENST00000491779,ens|ENST00000450390,ens|ENST00000347370,ens|ENST00000503294,ens|ENST00000349431,ens|ENST00000471154,ens|ENST00000502382,ens|ENST00000461142,ens|ENST00000422076,ens|ENST0000…
chr1	1264790	1264974	ref|UBE2J2,ref|NM_194457,ref|NM_058167,ref|NM_194458,ref|NM_194315,ens|ENST00000473215,ens|ENST00000464036,ens|ENST00000400930,ens|ENST00000400929,ens|ENST00000509720,ens|ENST00000477894,ens|ENST00000466752,ens|ENST00000491779,ens|ENST00000450390,ens|ENST00000347370,ens|ENST00000503294,ens|ENST00000349431,ens|ENST00000461142,ens|ENST00000502382,ens|ENST00000422076,ens|ENST00000435198,ens|ENST0000…
chr1	1266164	1266294	ref|UBE2J2,ref|NM_194457,ref|NM_058167,ref|NM_194458,ref|NM_194315,ens|ENST00000473215,ens|ENST00000464036,ens|ENST00000400929,ens|ENST00000400930,ens|ENST00000509720,ens|ENST00000477894,ens|ENST00000466752,ens|ENST00000491779,ens|ENST00000450390,ens|ENST00000347370,ens|ENST00000349431,ens|ENST00000503294,ens|ENST00000461142,ens|ENST00000502382,ens|ENST00000422076,ens|ENST00000360466,ens|ENST0000…
chr1	1267861	1268027	ref|UBE2J2,ref|NM_194457,ref|NM_058167,ref|NM_194458,ref|NM_194315,ens|ENST00000473215,ens|ENST00000464036,ens|ENST00000400929,ens|ENST00000400930,ens|ENST00000509720,ens|ENST00000477894,ens|ENST00000466752,ens|ENST00000491779,ens|ENST00000450390,ens|ENST00000347370,ens|ENST00000488418,ens|ENST00000349431,ens|ENST00000503294,ens|ENST00000461142,ens|ENST00000502382,ens|ENST00000422076,ens|ENST0000…
chr1	1280562	1280692	ref|SCNN1D,ref|NR_037668,ref|NM_001130413,ens|ENST00000379116,ens|ENST00000379101
chr1	1281226	1281583	ref|SCNN1D,ref|NR_037668,ref|NM_001130413,ens|ENST00000379116,ens|ENST00000338555,ens|ENST00000400928,ens|ENST00000379101,ccds|CCDS44037
chr1	1282177	1282342	ref|SCNN1D,ref|NR_037668,ref|NM_001130413,ens|ENST00000379116,ens|ENST00000325425,ens|ENST00000338555,ens|ENST00000467651,ens|ENST00000470022,ens|ENST00000400928,ens|ENST00000379101,ccds|CCDS44037
chr1	1283832	1284097	ref|SCNN1D,ref|NR_037668,ref|NM_001130413,ens|ENST00000379116,ens|ENST00000325425,ens|ENST00000338555,ens|ENST00000467651,ens|ENST00000470022,ens|ENST00000400928,ens|ENST00000379101,ccds|CCDS44037
chr1	1285534	1285700	ref|SCNN1D,ref|NR_037668,ref|NM_001130413,ens|ENST00000379116,ens|ENST00000325425,ens|ENST00000338555,ens|ENST00000470022,ens|ENST00000400928,ens|ENST00000379101,ccds|CCDS44037
chr1	1285954	1286291	ref|SCNN1D,ref|NR_037668,ref|NM_001130413,ens|ENST00000379116,ens|ENST00000325425,ens|ENST00000338555,ens|ENST00000470022,ens|ENST00000400928,ens|ENST00000379101,ccds|CCDS44037
chr1	1286736	1287285	ref|SCNN1D,ref|NR_037668,ref|NM_001130413,ens|ENST00000379116,ens|ENST00000325425,ens|ENST00000338555,ens|ENST00000400928,ens|ENST00000379101,ens|ENST00000379099,ccds|CCDS44037
chr1	1287479	1287599	ref|SCNN1D,ref|NR_037668,ref|NM_001130413,ens|ENST00000379116,ens|ENST00000325425,ens|ENST00000338555,ens|ENST00000400928,ens|ENST00000379101,ens|ENST00000379099,ccds|CCDS44037
chr1	1287604	1288033	ref|SCNN1D,ref|NR_037668,ref|NM_001130413,ens|ENST00000379116,ens|ENST00000325425,ens|ENST00000338555,ens|ENST00000400928,ens|ENST00000379101,ens|ENST00000379099,ccds|CCDS44037
chr1	1290287	1290717	ref|SCNN1D,ref|NR_037668,ref|NM_001130413,ens|ENST00000379116,ens|ENST00000325425,ens|ENST00000338555,ens|ENST00000400928,ens|ENST00000379101,ens|ENST00000379099,ccds|CCDS44037
chr1	1290871	1291609	ref|SCNN1D,ref|NR_037668,ref|NM_001130413,ens|ENST00000379116,ens|ENST00000325425,ens|ENST00000338555,ens|ENST00000400928,ens|ENST00000379101,ccds|CCDS44037
chr1	1293560	1293938	ref|ACAP3,ref|NM_030649,ens|ENST00000467278,ens|ENST00000492936,ens|ENST00000353662,ens|ENST00000354700,ccds|CCDS19
chr1	1294081	1294247	ref|ACAP3,ref|NM_030649,ens|ENST00000467278,ens|ENST00000492936,ens|ENST00000353662,ens|ENST00000354700,ccds|CCDS19
chr1	1294339	1294693	ref|ACAP3,ref|NM_030649,ens|ENST00000467278,ens|ENST00000492936,ens|ENST00000353662,ens|ENST00000470659,ens|ENST00000354700,ccds|CCDS19
chr1	1294697	1294817	ref|ACAP3,ref|NM_030649,ens|ENST00000467278,ens|ENST00000492936,ens|ENST00000353662,ens|ENST00000470659,ens|ENST00000354700,ccds|CCDS19
chr1	1295437	1295602	ref|ACAP3,ref|NM_030649,ens|ENST00000467278,ens|ENST00000492936,ens|ENST00000353662,ens|ENST00000354700,ccds|CCDS19
chr1	1295732	1296246	ref|ACAP3,ref|NM_030649,ens|ENST00000467278,ens|ENST00000492936,ens|ENST00000353662,ens|ENST00000354700,ccds|CCDS19,miRNA|hsa-miR-6726-3p,miRNA|hsa-miR-6726-5p
chr1	1296271	1296690	ref|ACAP3,ref|NM_030649,ens|ENST00000467278,ens|ENST00000492936,ens|ENST00000353662,ens|ENST00000476572,ens|ENST00000379037,ens|ENST00000354700,ccds|CCDS19
chr1	1297816	1298075	ref|ACAP3,ref|NM_030649,ens|ENST00000467278,ens|ENST00000492936,ens|ENST00000493992,ens|ENST00000353662,ens|ENST00000476572,ens|ENST00000379037,ens|ENST00000354700,ccds|CCDS19
chr1	1298294	1298497	ref|ACAP3,ref|NM_030649,ens|ENST00000467278,ens|ENST00000492936,ens|ENST00000353662,ens|ENST00000476572,ens|ENST00000354700,ccds|CCDS19
chr1	1298505	1298685	ref|ACAP3,ref|NM_030649,ens|ENST00000467278,ens|ENST00000492936,ens|ENST00000353662,ens|ENST00000476572,ens|ENST00000354700,ccds|CCDS19
chr1	1299247	1299412	ref|ACAP3,ref|NM_030649,ens|ENST00000492936,ens|ENST00000472541,ens|ENST00000353662,ens|ENST00000476572,ens|ENST00000354700,ccds|CCDS19
chr1	1299827	1300078	ref|ACAP3,ref|NM_030649,ens|ENST00000492936,ens|ENST00000472541,ens|ENST00000353662,ens|ENST00000354700,ccds|CCDS19
chr1	1300080	1300200	ref|ACAP3,ref|NM_030649,ens|ENST00000492936,ens|ENST00000472541,ens|ENST00000353662,ens|ENST00000354700,ccds|CCDS19
chr1	1300514	1300684	ref|ACAP3,ref|NM_030649,ens|ENST00000492936,ens|ENST00000354980,ens|ENST00000472541,ens|ENST00000353662,ens|ENST00000354700,ccds|CCDS19
chr1	1301930	1302150	ref|ACAP3,ref|NM_030649,ens|ENST00000478065,ens|ENST00000492936,ens|ENST00000354980,ens|ENST00000472541,ens|ENST00000479108,ens|ENST00000353662,ens|ENST00000354700,ccds|CCDS19
chr1	1302885	1303050	ref|ACAP3,ref|NM_030649,ens|ENST00000492936,ens|ENST00000478065,ens|ENST00000354980,ens|ENST00000472541,ens|ENST00000479108,ens|ENST00000353662,ens|ENST00000354700,ccds|CCDS19
chr1	1303158	1303323	ref|ACAP3,ref|NM_030649,ens|ENST00000492936,ens|ENST00000478065,ens|ENST00000354980,ens|ENST00000472541,ens|ENST00000479108,ens|ENST00000354700,ens|ENST00000438966,ccds|CCDS19
chr1	1304031	1304196	ref|ACAP3,ref|NM_030649,ens|ENST00000492936,ens|ENST00000478065,ens|ENST00000354980,ens|ENST00000472541,ens|ENST00000479108,ens|ENST00000354700,ens|ENST00000438966,ccds|CCDS19
chr1	1307257	1307422	ref|ACAP3,ref|NM_030649,ens|ENST00000354980,ens|ENST00000472541,ens|ENST00000479108,ens|ENST00000354700,ens|ENST00000438966,ccds|CCDS19
chr1	1307703	1307885	ref|ACAP3,ref|NM_030649,ens|ENST00000354980,ens|ENST00000472541,ens|ENST00000479108,ens|ENST00000354700,ens|ENST00000438966
chr1	1308599	1308764	ref|PUSL1,ref|NR_144369,ref|NM_001346116,ref|NM_153339,ens|ENST00000472541,ens|ENST00000379031,ens|ENST00000470520,ccds|CCDS20
chr1	1308862	1309328	ref|PUSL1,ref|NR_144369,ref|NM_001346116,ref|NM_153339,ens|ENST00000467712,ens|ENST00000472541,ens|ENST00000463758,ens|ENST00000379031,ens|ENST00000470520,ccds|CCDS20
chr1	1309391	1309839	ref|PUSL1,ref|NR_144369,ref|NM_001346116,ref|NM_153339,ens|ENST00000467712,ens|ENST00000493657,ens|ENST00000472541,ens|ENST00000463758,ens|ENST00000379031,ens|ENST00000470520,ccds|CCDS20
chr1	1310558	1310723	ref|PUSL1,ref|NR_144369,ref|NM_001346116,ref|NM_153339,ens|ENST00000467712,ens|ENST00000493657,ens|ENST00000379031,ens|ENST00000470520,ccds|CCDS20
chr1	1310827	1311123	ref|PUSL1,ref|NR_144369,ref|NM_001346116,ref|NM_153339,ens|ENST00000467712,ens|ENST00000493657,ens|ENST00000379031,ens|ENST00000470520,ccds|CCDS20
chr1	1311291	1311456	ref|PUSL1,ref|NR_144369,ref|NM_001346116,ref|NM_153339,ens|ENST00000493657,ens|ENST00000379031
chr1	1311876	1312213	ref|INTS11,ref|NM_001256462,ref|NM_001256460,ref|NM_001256456,ref|NM_017871,ref|NM_001256463,ens|ENST00000323275,ens|ENST00000532772,ens|ENST00000419704,ens|ENST00000435064,ens|ENST00000462432,ens|ENST00000450926,ens|ENST00000497304,ens|ENST00000470030,ens|ENST00000545578,ens|ENST00000478641,ens|ENST00000527098,ens|ENST00000411962,ens|ENST00000620829,ens|ENST00000540437,ens|ENST00000618806,ens|EN…
chr1	1312216	1313146	ref|INTS11,ref|NM_001256462,ref|NM_017871,ref|NM_001256460,ref|NM_001256456,ref|NM_001256463,ens|ENST00000323275,ens|ENST00000525769,ens|ENST00000462432,ens|ENST00000527383,ens|ENST00000461514,ens|ENST00000545578,ens|ENST00000411962,ens|ENST00000620829,ens|ENST00000618806,ens|ENST00000458452,ens|ENST00000485710,ens|ENST00000528879,ens|ENST00000532772,ens|ENST00000419704,ens|ENST00000435064,ens|EN…
chr1	1313476	1313924	ref|INTS11,ref|NM_001256462,ref|NM_017871,ref|NM_001256460,ref|NM_001256456,ref|NM_001256463,ens|ENST00000323275,ens|ENST00000525769,ens|ENST00000462432,ens|ENST00000527383,ens|ENST00000461514,ens|ENST00000467408,ens|ENST00000545578,ens|ENST00000411962,ens|ENST00000620829,ens|ENST00000434694,ens|ENST00000618806,ens|ENST00000458452,ens|ENST00000485710,ens|ENST00000528879,ens|ENST00000532772,ens|EN…
chr1	1314230	1314395	ref|INTS11,ref|NM_001256462,ref|NM_017871,ref|NM_001256460,ref|NM_001256456,ref|NM_001256463,ens|ENST00000323275,ens|ENST00000462432,ens|ENST00000531020,ens|ENST00000527383,ens|ENST00000467408,ens|ENST00000545578,ens|ENST00000411962,ens|ENST00000620829,ens|ENST00000434694,ens|ENST00000618806,ens|ENST00000458452,ens|ENST00000528879,ens|ENST00000419704,ens|ENST00000532772,ens|ENST00000435064,ens|EN…
chr1	1314790	1314955	ref|INTS11,ref|NM_001256462,ref|NM_017871,ref|NM_001256460,ref|NM_001256456,ref|NM_001256463,ens|ENST00000323275,ens|ENST00000462432,ens|ENST00000533916,ens|ENST00000531020,ens|ENST00000526332,ens|ENST00000527383,ens|ENST00000467408,ens|ENST00000545578,ens|ENST00000411962,ens|ENST00000620829,ens|ENST00000434694,ens|ENST00000618806,ens|ENST00000458452,ens|ENST00000528879,ens|ENST00000488042,ens|EN…
chr1	1315448	1315615	ref|INTS11,ref|NM_001256462,ref|NM_017871,ref|NM_001256460,ref|NM_001256456,ref|NM_001256463,ens|ENST00000323275,ens|ENST00000462432,ens|ENST00000533916,ens|ENST00000527383,ens|ENST00000526332,ens|ENST00000467408,ens|ENST00000545578,ens|ENST00000527719,ens|ENST00000411962,ens|ENST00000620829,ens|ENST00000434694,ens|ENST00000618806,ens|ENST00000458452,ens|ENST00000528879,ens|ENST00000488042,ens|EN…
chr1	1318798	1319252	ref|INTS11,ref|NM_001256462,ref|NM_017871,ref|NM_001256460,ref|NM_001256456,ref|NM_001256463,ens|ENST00000323275,ens|ENST00000525603,ens|ENST00000496353,ens|ENST00000526332,ens|ENST00000527719,ens|ENST00000545578,ens|ENST00000411962,ens|ENST00000620829,ens|ENST00000434694,ens|ENST00000618806,ens|ENST00000458452,ens|ENST00000493534,ens|ENST00000528879,ens|ENST00000532772,ens|ENST00000488042,ens|EN…
chr1	1319256	1319514	ref|INTS11,ref|NM_001256462,ref|NM_017871,ref|NM_001256460,ref|NM_001256456,ref|NM_001256463,ens|ENST00000323275,ens|ENST00000490853,ens|ENST00000525603,ens|ENST00000496353,ens|ENST00000526332,ens|ENST00000545578,ens|ENST00000527719,ens|ENST00000411962,ens|ENST00000620829,ens|ENST00000531019,ens|ENST00000434694,ens|ENST00000618806,ens|ENST00000458452,ens|ENST00000493534,ens|ENST00000528879,ens|EN…
chr1	1320452	1320784	ref|INTS11,ref|NM_001256462,ref|NM_017871,ref|NM_001256460,ref|NM_001256456,ref|NM_001256463,ens|ENST00000323275,ens|ENST00000490853,ens|ENST00000525603,ens|ENST00000496353,ens|ENST00000526332,ens|ENST00000527719,ens|ENST00000545578,ens|ENST00000411962,ens|ENST00000620829,ens|ENST00000470679,ens|ENST00000531019,ens|ENST00000434694,ens|ENST00000618806,ens|ENST00000458452,ens|ENST00000493534,ens|EN…
chr1	1320924	1321099	ref|INTS11,ref|NM_001256462,ref|NM_017871,ref|NM_001256460,ref|NM_001256456,ref|NM_001256463,ens|ENST00000323275,ens|ENST00000490853,ens|ENST00000496353,ens|ENST00000526332,ens|ENST00000545578,ens|ENST00000527719,ens|ENST00000411962,ens|ENST00000620829,ens|ENST00000470679,ens|ENST00000434694,ens|ENST00000531019,ens|ENST00000618806,ens|ENST00000458452,ens|ENST00000493534,ens|ENST00000528879,ens|EN…
chr1	1321863	1322028	ref|INTS11,ref|NM_001256462,ref|NM_017871,ref|NM_001256460,ref|NM_001256456,ref|NM_001256463,ens|ENST00000323275,ens|ENST00000490853,ens|ENST00000496353,ens|ENST00000526332,ens|ENST00000545578,ens|ENST00000527719,ens|ENST00000411962,ens|ENST00000470679,ens|ENST00000620829,ens|ENST00000434694,ens|ENST00000531019,ens|ENST00000618806,ens|ENST00000458452,ens|ENST00000493534,ens|ENST00000528879,ens|EN…
chr1	1323124	1323289	ref|INTS11,ref|NM_001256462,ref|NM_017871,ref|NM_001256460,ref|NM_001256456,ref|NM_001256463,ens|ENST00000323275,ens|ENST00000490853,ens|ENST00000496353,ens|ENST00000526332,ens|ENST00000527719,ens|ENST00000545578,ens|ENST00000411962,ens|ENST00000620829,ens|ENST00000470679,ens|ENST00000531019,ens|ENST00000434694,ens|ENST00000618806,ens|ENST00000458452,ens|ENST00000493534,ens|ENST00000528879,ens|EN…
chr1	1324534	1324699	ref|INTS11,ref|NM_001256462,ref|NM_017871,ref|NM_001256460,ref|NM_001256456,ref|NM_001256463,ens|ENST00000490853,ens|ENST00000526332,ens|ENST00000527719,ens|ENST00000545578,ens|ENST00000411962,ens|ENST00000620829,ens|ENST00000531019,ens|ENST00000618806,ens|ENST00000458452,ens|ENST00000493534,ens|ENST00000528879,ens|ENST00000419704,ens|ENST00000534345,ens|ENST00000435064,ens|ENST00000526904,ens|EN…
chr1	1326888	1327053	ref|CPTP,ref|NM_001029885,ens|ENST00000464957,ens|ENST00000343938,ens|ENST00000488011,ccds|CCDS30555
chr1	1327209	1327742	ref|CPTP,ref|NM_001029885,ens|ENST00000464957,ens|ENST00000343938,ens|ENST00000488011,ccds|CCDS30555
chr1	1331337	1333797	ref|TAS1R3,ref|NM_152228,ens|ENST00000339381,ccds|CCDS30556
chr1	1333800	1333967	ref|TAS1R3,ref|NM_152228,ens|ENST00000339381,ccds|CCDS30556
chr1	1333969	1334559	ref|TAS1R3,ref|NM_152228,ens|ENST00000339381,ccds|CCDS30556
chr1	1336120	1336576	ref|DVL1,ref|NM_001330311,ref|NM_004421,ens|ENST00000378888,ens|ENST00000378891,ens|ENST00000632445,ens|ENST00000610709,ccds|CCDS81252,ccds|CCDS22
chr1	1336987	1337152	ref|DVL1,ref|NM_001330311,ref|NM_004421,ens|ENST00000631679,ens|ENST00000378888,ens|ENST00000378891,ens|ENST00000632445,ens|ENST00000610709,ccds|CCDS81252,ccds|CCDS22
chr1	1337940	1338657	ref|DVL1,ref|NM_001330311,ref|NM_004421,ens|ENST00000634054,ens|ENST00000631679,ens|ENST00000378888,ens|ENST00000378891,ens|ENST00000632445,ens|ENST00000610709,ccds|CCDS81252,ccds|CCDS22
chr1	1339241	1339841	ref|DVL1,ref|NM_001330311,ref|NM_004421,ens|ENST00000634054,ens|ENST00000631679,ens|ENST00000633096,ens|ENST00000378888,ens|ENST00000378891,ens|ENST00000632445,ens|ENST00000610709,ccds|CCDS81252,ccds|CCDS22,miRNA|hsa-miR-6808-3p,miRNA|hsa-miR-6808-5p
chr1	1340058	1340550	ref|DVL1,ref|NM_001330311,ref|NM_004421,ens|ENST00000634054,ens|ENST00000633096,ens|ENST00000378888,ens|ENST00000378891,ens|ENST00000610709,ccds|CCDS81252,ccds|CCDS22
chr1	1341633	1341798	ref|DVL1,ref|NM_001330311,ref|NM_004421,ens|ENST00000378888,ens|ENST00000378891,ens|ENST00000610709,ccds|CCDS81252,ccds|CCDS22
chr1	1342021	1342186	ref|DVL1,ref|NM_001330311,ref|NM_004421,ens|ENST00000378888,ens|ENST00000472445,ens|ENST00000378891,ens|ENST00000610709,ccds|CCDS81252,ccds|CCDS22
chr1	1342340	1342507	ref|DVL1,ref|NM_001330311,ref|NM_004421,ens|ENST00000378888,ens|ENST00000472445,ens|ENST00000378891,ens|ENST00000610709,ccds|CCDS81252,ccds|CCDS22
chr1	1342660	1342825	ref|DVL1,ref|NM_001330311,ref|NM_004421,ens|ENST00000378888,ens|ENST00000472445,ens|ENST00000378891,ens|ENST00000610709,ccds|CCDS81252,ccds|CCDS22
chr1	1348897	1349065	ref|DVL1,ref|NM_001330311,ref|NM_004421,ens|ENST00000378888,ens|ENST00000378891,ens|ENST00000610709,ccds|CCDS81252,ccds|CCDS22
chr1	1353213	1353378	ref|MXRA8,ref|NM_001282584,ref|NM_001282582,ref|NM_001282585,ref|NM_032348,ref|NM_001282583,ens|ENST00000309212,ens|ENST00000342753,ens|ENST00000478517,ens|ENST00000445648,ens|ENST00000477278,ens|ENST00000473097,ens|ENST00000474033
chr1	1353553	1353718	ref|MXRA8,ref|NM_001282584,ref|NM_001282582,ref|NM_001282585,ref|NM_032348,ref|NM_001282583,ens|ENST00000309212,ens|ENST00000342753,ens|ENST00000478517,ens|ENST00000445648,ens|ENST00000477278,ens|ENST00000473097,ens|ENST00000474033,ens|ENST00000476718,ccds|CCDS24,ccds|CCDS59950,ccds|CCDS59952,ccds|CCDS59951
chr1	1353813	1354495	ref|MXRA8,ref|NM_001282584,ref|NM_001282582,ref|NM_001282585,ref|NM_032348,ref|NM_001282583,ens|ENST00000309212,ens|ENST00000342753,ens|ENST00000445648,ens|ENST00000478517,ens|ENST00000477278,ens|ENST00000473097,ens|ENST00000474033,ens|ENST00000476718,ccds|CCDS24,ccds|CCDS59950,ccds|CCDS59952,ccds|CCDS59951
chr1	1354704	1355160	ref|MXRA8,ref|NM_001282584,ref|NM_001282582,ref|NM_001282585,ref|NM_032348,ref|NM_001282583,ens|ENST00000309212,ens|ENST00000464351,ens|ENST00000342753,ens|ENST00000445648,ens|ENST00000477278,ens|ENST00000476718,ccds|CCDS24,ccds|CCDS59950,ccds|CCDS59952,ccds|CCDS59951
chr1	1355181	1355772	ref|MXRA8,ref|NM_001282584,ref|NM_001282582,ref|NM_001282585,ref|NM_032348,ref|NM_001282583,ens|ENST00000309212,ens|ENST00000464351,ens|ENST00000342753,ens|ENST00000445648,ens|ENST00000477278,ens|ENST00000460473,ccds|CCDS24,ccds|CCDS59950,ccds|CCDS59952,ccds|CCDS59951
chr1	1356629	1356827	ref|MXRA8,ref|NM_001282584,ref|NM_001282582,ref|NM_001282585,ref|NM_032348,ref|NM_001282583,ens|ENST00000309212,ens|ENST00000342753,ens|ENST00000445648,ens|ENST00000477278,ccds|CCDS24,ccds|CCDS59950,ccds|CCDS59952,ccds|CCDS59951
chr1	1358417	1358582	ref|MXRA8,ref|NM_001282584,ref|NM_001282582,ref|NM_001282585,ref|NM_032348,ref|NM_001282583,ens|ENST00000309212,ens|ENST00000342753,ens|ENST00000445648,ens|ENST00000477278,ccds|CCDS59952
chr1	1361182	1361312	ref|MXRA8,ref|NM_001282582,ref|NM_001282583,ens|ENST00000477278
chr1	1373795	1374402	ref|AURKAIP1,ref|NM_001127229,ref|NM_017900,ref|NM_001127230,ens|ENST00000489799,ens|ENST00000338338,ens|ENST00000378853,ens|ENST00000321751,ens|ENST00000338370,ccds|CCDS25
chr1	1374647	1374812	ref|AURKAIP1,ref|NM_001127229,ref|NM_017900,ref|NM_001127230,ens|ENST00000496905,ens|ENST00000489799,ens|ENST00000338338,ens|ENST00000378853,ens|ENST00000321751,ens|ENST00000338370
chr1	1387238	1387622	ref|CCNL2,ref|NR_146722,ref|NM_001320155,ref|NM_001350498,ref|NM_001350499,ref|NR_135154,ref|NM_001350497,ref|NR_146723,ref|NM_001320153,ref|NM_030937,ref|NM_001350500,ens|ENST00000400809,ens|ENST00000480479,ens|ENST00000505849,ens|ENST00000482621,ens|ENST00000463260,ens|ENST00000408952,ens|ENST00000481223,ens|ENST00000488340,ens|ENST00000418865,ens|ENST00000482365,ens|ENST00000496007,ccds|CCDS30…
chr1	1387814	1388069	ref|CCNL2,ref|NR_146722,ref|NM_001320155,ref|NM_001350498,ref|NM_001350499,ref|NR_135154,ref|NM_001350497,ref|NR_146723,ref|NM_001320153,ref|NM_030937,ref|NM_001350500,ens|ENST00000400809,ens|ENST00000480479,ens|ENST00000505849,ens|ENST00000482621,ens|ENST00000492998,ens|ENST00000463260,ens|ENST00000408952,ens|ENST00000481223,ens|ENST00000488340,ens|ENST00000418865,ens|ENST00000482365,ens|ENST000…
chr1	1388453	1388885	ref|CCNL2,ref|NR_146722,ref|NM_001320155,ref|NM_001350498,ref|NM_001350499,ref|NR_135154,ref|NM_001350497,ref|NR_146723,ref|NM_001320153,ref|NM_030937,ref|NM_001350500,ens|ENST00000400809,ens|ENST00000480479,ens|ENST00000505849,ens|ENST00000482621,ens|ENST00000492998,ens|ENST00000463260,ens|ENST00000408952,ens|ENST00000481223,ens|ENST00000488340,ens|ENST00000418865,ens|ENST00000469113,ens|ENST000…
chr1	1390254	1390606	ref|CCNL2,ref|NR_146722,ref|NM_001320155,ref|NM_001350499,ref|NM_001350498,ref|NR_135154,ref|NM_001350497,ref|NR_146723,ref|NM_001320153,ref|NM_030937,ref|NM_001350500,ens|ENST00000400809,ens|ENST00000480646,ens|ENST00000480479,ens|ENST00000505849,ens|ENST00000482621,ens|ENST00000492998,ens|ENST00000408952,ens|ENST00000481223,ens|ENST00000488340,ens|ENST00000418865,ens|ENST00000469113,ens|ENST000…
chr1	1390712	1390877	ref|CCNL2,ref|NR_146722,ref|NM_001320155,ref|NM_001350498,ref|NM_001350499,ref|NR_135154,ref|NM_001350497,ref|NR_146723,ref|NM_001320153,ref|NM_030937,ref|NM_001350500,ens|ENST00000400809,ens|ENST00000480646,ens|ENST00000480479,ens|ENST00000505849,ens|ENST00000482621,ens|ENST00000492998,ens|ENST00000408952,ens|ENST00000481223,ens|ENST00000488340,ens|ENST00000418865,ens|ENST00000469113,ens|ENST000…
chr1	1391335	1391658	ref|CCNL2,ref|NR_146722,ref|NM_001320155,ref|NM_001350498,ref|NM_001350499,ref|NR_135154,ref|NM_001350497,ref|NR_146723,ref|NM_001320153,ref|NM_030937,ref|NM_001350500,ens|ENST00000400809,ens|ENST00000505849,ens|ENST00000482621,ens|ENST00000481223,ens|ENST00000471930,ens|ENST00000488340,ens|ENST00000418865,ens|ENST00000469113,ens|ENST00000482365,ens|ENST00000496007,ccds|CCDS30557
chr1	1392729	1392894	ref|CCNL2,ref|NR_146722,ref|NM_001320155,ref|NM_001350499,ref|NM_001350498,ref|NR_135154,ref|NM_001350497,ref|NR_146723,ref|NM_001320153,ref|NM_030937,ref|NM_001350500,ref|NM_001039577,ens|ENST00000400809,ens|ENST00000482621,ens|ENST00000408918,ens|ENST00000481223,ens|ENST00000471930,ens|ENST00000488340,ens|ENST00000496007,ccds|CCDS30557
chr1	1393365	1393530	ref|CCNL2,ref|NR_146722,ref|NM_001320155,ref|NM_001350499,ref|NM_001350498,ref|NR_135154,ref|NM_001350497,ref|NR_146723,ref|NM_001320153,ref|NM_030937,ref|NM_001350500,ref|NM_001039577,ens|ENST00000400809,ens|ENST00000482621,ens|ENST00000408918,ens|ENST00000481223,ens|ENST00000471930,ens|ENST00000473872,ens|ENST00000488340,ens|ENST00000496007,ccds|CCDS30558,ccds|CCDS30557
chr1	1395382	1395547	ref|CCNL2,ref|NR_146722,ref|NM_001320155,ref|NM_001350498,ref|NM_001350499,ref|NR_135154,ref|NM_001350497,ref|NR_146723,ref|NM_001320153,ref|NM_030937,ref|NM_001350500,ref|NM_001039577,ens|ENST00000400809,ens|ENST00000482621,ens|ENST00000408918,ens|ENST00000463895,ens|ENST00000471930,ens|ENST00000481223,ens|ENST00000473872,ens|ENST00000488340,ens|ENST00000425598,ens|ENST00000496007,ccds|CCDS30558…
chr1	1398184	1398349	ref|CCNL2,ref|NR_146722,ref|NM_001320155,ref|NM_001350498,ref|NM_001350499,ref|NR_135154,ref|NM_001350497,ref|NR_146723,ref|NM_001320153,ref|NM_030937,ref|NM_001350500,ref|NM_001039577,ens|ENST00000400809,ens|ENST00000482621,ens|ENST00000408918,ens|ENST00000481223,ens|ENST00000471930,ens|ENST00000488340,ens|ENST00000425598,ens|ENST00000497013,ens|ENST00000496007,ccds|CCDS30558,ccds|CCDS30557
chr1	1398531	1398696	ref|CCNL2,ref|NR_146722,ref|NM_001320155,ref|NM_001350498,ref|NM_001350499,ref|NR_135154,ref|NR_146723,ref|NM_001320153,ref|NM_030937,ref|NM_001350500,ref|NM_001039577,ens|ENST00000400809,ens|ENST00000408918,ens|ENST00000481223,ens|ENST00000488340,ens|ENST00000425598,ens|ENST00000497013,ens|ENST00000496007,ccds|CCDS30558,ccds|CCDS30557
chr1	1398999	1399346	ref|CCNL2,ref|NR_146722,ref|NM_001320155,ref|NM_001350499,ref|NM_001350498,ref|NR_135154,ref|NR_146723,ref|NM_001320153,ref|NM_030937,ref|NM_001350500,ref|NM_001039577,ens|ENST00000400809,ens|ENST00000408918,ens|ENST00000481223,ens|ENST00000488340,ens|ENST00000425598,ens|ENST00000496007,ccds|CCDS30558,ccds|CCDS30557
chr1	1402084	1402251	ref|MRPL20,ref|NM_001318485,ref|NM_017971,ens|ENST00000487659,ens|ENST00000344843,ens|ENST00000493287,ccds|CCDS26
chr1	1402515	1402645	ref|MRPL20,ref|NM_001318485,ref|NM_017971,ens|ENST00000487659,ens|ENST00000492508,ens|ENST00000344843,ens|ENST00000493287,ccds|CCDS26
chr1	1405575	1405878	ref|MRPL20,ref|NM_001318485,ref|NM_017971,ens|ENST00000582431,ens|ENST00000487659,ens|ENST00000492508,ens|ENST00000344843,ens|ENST00000493287,ens|ENST00000482352,ccds|CCDS26
chr1	1406897	1407289	ref|MRPL20,ref|NM_001318485,ref|NM_017971,ens|ENST00000487659,ens|ENST00000344843,ens|ENST00000477686,ens|ENST00000482352,ccds|CCDS26
chr1	1419090	1419521	ref|ANKRD65,ref|NM_001145210,ref|NM_001243536,ref|NM_001243535,ens|ENST00000520296,ens|ENST00000537107,ens|ENST00000427211,ens|ENST00000442470,ens|ENST00000454272,ccds|CCDS55558,ccds|CCDS57962
chr1	1419947	1420163	ref|ANKRD65,ref|NM_001145210,ref|NM_001243536,ref|NM_001243535,ens|ENST00000520296,ens|ENST00000537107,ens|ENST00000427211,ens|ENST00000442470,ens|ENST00000454272,ccds|CCDS55558,ccds|CCDS57963,ccds|CCDS57962
chr1	1420252	1420672	ref|ANKRD65,ref|NM_001145210,ref|NM_001243536,ref|NM_001243535,ens|ENST00000520296,ens|ENST00000537107,ens|ENST00000427211,ens|ENST00000442470,ens|ENST00000428932,ens|ENST00000454272,ccds|CCDS55558,ccds|CCDS57963,ccds|CCDS57962
chr1	1420699	1421008	ref|ANKRD65,ref|NM_001145210,ref|NM_001243536,ref|NM_001243535,ens|ENST00000520296,ens|ENST00000537107,ens|ENST00000427211,ens|ENST00000442470,ens|ENST00000428932,ens|ENST00000454272,ccds|CCDS55558,ccds|CCDS57963,ccds|CCDS57962
chr1	1426044	1426404	ref|TMEM88B,ref|NM_001146685,ens|ENST00000378821,ccds|CCDS57964
chr1	1427550	1427922	ref|TMEM88B,ref|NM_001146685,ens|ENST00000378821,ccds|CCDS57964
chr1	1435667	1435802	ens|ENST00000495558,ens|ENST00000338660
chr1	1436767	1436887	ref|VWA1,ref|NM_022834,ref|NM_199121,ens|ENST00000471398,ens|ENST00000495558,ens|ENST00000476993,ens|ENST00000338660,ccds|CCDS27,ccds|CCDS28
chr1	1436892	1437491	ref|VWA1,ref|NM_022834,ref|NM_199121,ens|ENST00000471398,ens|ENST00000495558,ens|ENST00000476993,ens|ENST00000338660,ccds|CCDS27,ccds|CCDS28
chr1	1439079	1439199	ref|VWA1,ref|NM_022834,ref|NM_199121,ens|ENST00000476993,ens|ENST00000338660,ccds|CCDS27
chr1	1439201	1439720	ref|VWA1,ref|NM_022834,ref|NM_199121,ens|ENST00000476993,ens|ENST00000338660,ccds|CCDS27
chr1	1439722	1439866	ref|VWA1,ref|NM_022834,ref|NM_199121,ens|ENST00000476993,ens|ENST00000338660
chr1	1450575	1450705	ref|ATAD3C,ref|NM_001039211,ens|ENST00000378785,ens|ENST00000475091
chr1	1450729	1450859	ref|ATAD3C,ref|NM_001039211,ens|ENST00000378785,ens|ENST00000475091,ccds|CCDS44039
chr1	1452013	1452143	ref|ATAD3C,ref|NM_001039211,ens|ENST00000378785,ens|ENST00000475091,ccds|CCDS44039
chr1	1452235	1452539	ref|ATAD3C,ref|NM_001039211,ens|ENST00000378785,ens|ENST00000475091,ccds|CCDS44039
chr1	1454302	1454567	ref|ATAD3C,ref|NM_001039211,ens|ENST00000378785,ens|ENST00000475091,ccds|CCDS44039
chr1	1455386	1455551	ref|ATAD3C,ref|NM_001039211,ens|ENST00000378785,ens|ENST00000475091,ccds|CCDS44039
chr1	1455723	1455976	ref|ATAD3C,ref|NM_001039211,ens|ENST00000378785,ens|ENST00000475091,ccds|CCDS44039
chr1	1456131	1456432	ref|ATAD3C,ref|NM_001039211,ens|ENST00000378785,ccds|CCDS44039
chr1	1457147	1457268	ref|ATAD3C,ref|NM_001039211,ens|ENST00000378785,ccds|CCDS44039
chr1	1459093	1459258	ref|ATAD3C,ref|NM_001039211,ens|ENST00000378785,ccds|CCDS44039
chr1	1460723	1460895	ref|ATAD3C,ref|NM_001039211,ens|ENST00000378785,ccds|CCDS44039
chr1	1462591	1462756	ref|ATAD3C,ref|NM_001039211,ens|ENST00000378785,ens|ENST00000484537,ccds|CCDS44039
chr1	1468374	1468539	ref|ATAD3C,ref|NM_001039211,ens|ENST00000378785,ens|ENST00000484537,ccds|CCDS44039
chr1	1471830	1472359	ref|ATAD3B,ref|NM_031921,ens|ENST00000308647,ens|ENST00000673477,ccds|CCDS30
chr1	1477191	1477321	ref|ATAD3B,ref|NM_031921,ens|ENST00000308647,ens|ENST00000673477,ccds|CCDS30
chr1	1478457	1478779	ref|ATAD3B,ref|NM_001317238,ref|NM_031921,ens|ENST00000472194,ens|ENST00000308647,ens|ENST00000673477,ccds|CCDS30
chr1	1479015	1479180	ref|ATAD3B,ref|NM_001317238,ref|NM_031921,ens|ENST00000378736,ens|ENST00000472194,ens|ENST00000308647,ens|ENST00000673477,ccds|CCDS30
chr1	1480740	1480990	ref|ATAD3B,ref|NM_001317238,ref|NM_031921,ens|ENST00000378736,ens|ENST00000472194,ens|ENST00000308647,ens|ENST00000673477,ccds|CCDS30
chr1	1482157	1482322	ref|ATAD3B,ref|NM_001317238,ref|NM_031921,ens|ENST00000378736,ens|ENST00000472194,ens|ENST00000308647,ens|ENST00000673477,ccds|CCDS30
chr1	1482472	1482737	ref|ATAD3B,ref|NM_001317238,ref|NM_031921,ens|ENST00000378736,ens|ENST00000472194,ens|ENST00000308647,ens|ENST00000673477,ccds|CCDS30
chr1	1484973	1485237	ref|ATAD3B,ref|NM_001317238,ref|NM_031921,ens|ENST00000472194,ens|ENST00000474481,ens|ENST00000485748,ens|ENST00000308647,ens|ENST00000673477,ccds|CCDS30
chr1	1485705	1485872	ref|ATAD3B,ref|NM_001317238,ref|NM_031921,ens|ENST00000472194,ens|ENST00000474481,ens|ENST00000485748,ens|ENST00000308647,ens|ENST00000673477,ccds|CCDS30
chr1	1486051	1486295	ref|ATAD3B,ref|NM_001317238,ref|NM_031921,ens|ENST00000472194,ens|ENST00000474481,ens|ENST00000485748,ens|ENST00000308647,ens|ENST00000673477,ccds|CCDS30
chr1	1486461	1486751	ref|ATAD3B,ref|NM_001317238,ref|NM_031921,ens|ENST00000472194,ens|ENST00000474481,ens|ENST00000485748,ens|ENST00000308647,ens|ENST00000673477,ccds|CCDS30
chr1	1487818	1487948	ref|ATAD3B,ref|NM_001317238,ref|NM_031921,ens|ENST00000472194,ens|ENST00000474481,ens|ENST00000485748,ens|ENST00000308647,ens|ENST00000673477,ccds|CCDS30
chr1	1489167	1489297	ref|ATAD3B,ref|NM_001317238,ref|NM_031921,ens|ENST00000472194,ens|ENST00000474481,ens|ENST00000485748,ens|ENST00000308647,ens|ENST00000673477,ccds|CCDS30
chr1	1490212	1490679	ref|ATAD3B,ref|NM_001317238,ref|NM_031921,ens|ENST00000472194,ens|ENST00000474481,ens|ENST00000485748,ens|ENST00000308647,ens|ENST00000673477,ccds|CCDS30
chr1	1495462	1495802	ref|ATAD3B,ref|NM_001317238,ref|NM_031921,ens|ENST00000472194,ens|ENST00000474481,ens|ENST00000485748,ens|ENST00000308647,ens|ENST00000673477,ccds|CCDS30
chr1	1503632	1503752	ens|ENST00000641679,ens|ENST00000641974
chr1	1512214	1512743	ref|ATAD3A,ref|NM_001170536,ref|NM_018188,ref|NM_001170535,ens|ENST00000672388,ens|ENST00000378756,ens|ENST00000339113,ens|ENST00000536055,ens|ENST00000378755,ccds|CCDS31,ccds|CCDS53259
chr1	1515904	1516034	ref|ATAD3A,ref|NM_018188,ref|NM_001170536,ref|NM_001170535,ens|ENST00000672388,ens|ENST00000378756,ens|ENST00000339113,ens|ENST00000536055,ens|ENST00000378755,ccds|CCDS31,ccds|CCDS53259
chr1	1516059	1516189	ref|ATAD3A,ref|NM_018188,ref|NM_001170536,ref|NM_001170535,ens|ENST00000672388,ens|ENST00000378756,ens|ENST00000339113,ens|ENST00000536055,ens|ENST00000378755,ccds|CCDS31,ccds|CCDS53260,ccds|CCDS53259
chr1	1517116	1517446	ref|ATAD3A,ref|NM_018188,ref|NM_001170536,ref|NM_001170535,ens|ENST00000672388,ens|ENST00000378756,ens|ENST00000339113,ens|ENST00000536055,ens|ENST00000378755,ens|ENST00000439513,ccds|CCDS31,ccds|CCDS53260,ccds|CCDS53259
chr1	1517682	1517847	ref|ATAD3A,ref|NM_001170536,ref|NM_018188,ref|NM_001170535,ens|ENST00000429957,ens|ENST00000672388,ens|ENST00000378756,ens|ENST00000339113,ens|ENST00000536055,ens|ENST00000378755,ccds|CCDS31,ccds|CCDS53260,ccds|CCDS53259
chr1	1518783	1519043	ref|ATAD3A,ref|NM_018188,ref|NM_001170536,ref|NM_001170535,ens|ENST00000429957,ens|ENST00000672388,ens|ENST00000378756,ens|ENST00000339113,ens|ENST00000536055,ens|ENST00000378755,ccds|CCDS31,ccds|CCDS53260,ccds|CCDS53259
chr1	1520160	1520325	ref|ATAD3A,ref|NM_001170536,ref|NM_018188,ref|NM_001170535,ens|ENST00000429957,ens|ENST00000672388,ens|ENST00000378756,ens|ENST00000339113,ens|ENST00000536055,ens|ENST00000378755,ccds|CCDS31,ccds|CCDS53260,ccds|CCDS53259
chr1	1520475	1520742	ref|ATAD3A,ref|NM_018188,ref|NM_001170536,ref|NM_001170535,ens|ENST00000429957,ens|ENST00000672388,ens|ENST00000378756,ens|ENST00000339113,ens|ENST00000536055,ens|ENST00000378755,ccds|CCDS31,ccds|CCDS53260,ccds|CCDS53259
chr1	1522718	1522965	ref|ATAD3A,ref|NM_018188,ref|NM_001170536,ref|NM_001170535,ens|ENST00000672388,ens|ENST00000378756,ens|ENST00000339113,ens|ENST00000536055,ens|ENST00000378755,ccds|CCDS31,ccds|CCDS53260,ccds|CCDS53259
chr1	1523417	1523701	ref|ATAD3A,ref|NM_001170536,ref|NM_018188,ref|NM_001170535,ens|ENST00000672388,ens|ENST00000378756,ens|ENST00000339113,ens|ENST00000536055,ens|ENST00000378755,ccds|CCDS31,ccds|CCDS53260,ccds|CCDS53259
chr1	1523806	1524024	ref|ATAD3A,ref|NM_018188,ref|NM_001170536,ref|NM_001170535,ens|ENST00000672388,ens|ENST00000378756,ens|ENST00000339113,ens|ENST00000536055,ens|ENST00000378755,ccds|CCDS31,ccds|CCDS53260,ccds|CCDS53259
chr1	1524179	1524480	ref|ATAD3A,ref|NM_018188,ref|NM_001170536,ref|NM_001170535,ens|ENST00000672388,ens|ENST00000378756,ens|ENST00000339113,ens|ENST00000536055,ens|ENST00000378755,ens|ENST00000400830,ccds|CCDS31,ccds|CCDS53260,ccds|CCDS53259
chr1	1525237	1525358	ref|ATAD3A,ref|NM_001170536,ref|NM_018188,ref|NM_001170535,ens|ENST00000672388,ens|ENST00000378756,ens|ENST00000339113,ens|ENST00000536055,ens|ENST00000378755,ens|ENST00000400830,ccds|CCDS31,ccds|CCDS53260,ccds|CCDS53259
chr1	1526393	1526558	ref|ATAD3A,ref|NM_018188,ref|NM_001170536,ref|NM_001170535,ens|ENST00000672388,ens|ENST00000378756,ens|ENST00000339113,ens|ENST00000536055,ens|ENST00000378755,ens|ENST00000400830,ccds|CCDS31,ccds|CCDS53260,ccds|CCDS53259
chr1	1527135	1527361	ref|ATAD3A,ref|NM_018188,ref|NM_001170536,ref|NM_001170535,ens|ENST00000672388,ens|ENST00000378756,ens|ENST00000339113,ens|ENST00000536055,ens|ENST00000378755,ens|ENST00000400830,ccds|CCDS31,ccds|CCDS53260,ccds|CCDS53259
chr1	1527675	1527840	ref|ATAD3A,ref|NM_001170536,ref|NM_018188,ref|NM_001170535,ens|ENST00000672388,ens|ENST00000378756,ens|ENST00000339113,ens|ENST00000536055,ens|ENST00000378755,ens|ENST00000400830,ccds|CCDS31,ccds|CCDS53260,ccds|CCDS53259
chr1	1529174	1529339	ref|ATAD3A,ref|NM_001170536,ref|NM_018188,ref|NM_001170535,ens|ENST00000672388,ens|ENST00000378756,ens|ENST00000339113,ens|ENST00000536055,ens|ENST00000378755,ens|ENST00000400830,ccds|CCDS31,ccds|CCDS53260,ccds|CCDS53259
chr1	1533939	1534060	ref|ATAD3A,ref|NM_001170536,ref|NM_018188,ref|NM_001170535,ens|ENST00000672388,ens|ENST00000378756,ens|ENST00000339113,ens|ENST00000536055,ens|ENST00000378755,ens|ENST00000400830,ccds|CCDS31,ccds|CCDS53260,ccds|CCDS53259
chr1	1534123	1534243	ref|ATAD3A,ref|NM_018188,ref|NM_001170536,ref|NM_001170535,ens|ENST00000672388,ens|ENST00000378756,ens|ENST00000339113,ens|ENST00000536055,ens|ENST00000378755
chr1	1535383	1535808	ref|TMEM240,ref|NM_001114748,ens|ENST00000378733,ens|ENST00000425828,ccds|CCDS44040
chr1	1539652	1539817	ref|TMEM240,ref|NM_001114748,ens|ENST00000378733,ens|ENST00000425828,ens|ENST00000624426,ccds|CCDS44040
chr1	1540247	1540377	ref|TMEM240,ref|NM_001114748,ens|ENST00000378733,ens|ENST00000425828
chr1	1542053	1542219	ref|SSU72,ref|NM_014188,ens|ENST00000378726,ens|ENST00000291386,ccds|CCDS32
chr1	1543863	1544030	ref|SSU72,ref|NM_014188,ens|ENST00000378726,ens|ENST00000291386,ccds|CCDS32
chr1	1544869	1545034	ref|SSU72,ref|NM_014188,ens|ENST00000378726,ens|ENST00000378725,ens|ENST00000291386,ccds|CCDS32
chr1	1564553	1564892	ref|SSU72,ref|NM_014188,ens|ENST00000378725,ens|ENST00000291386,ens|ENST00000359060,ccds|CCDS32
chr1	1574434	1574599	ref|SSU72,ref|NM_014188,ens|ENST00000378725,ens|ENST00000647566,ens|ENST00000291386,ens|ENST00000359060,ccds|CCDS32
chr1	1579814	1580065	-
chr1	1599377	1599950	ref|LOC105378586,ref|FNDC10,ref|NM_001242659,ref|NR_147951,ens|ENST00000422725,ccds|CCDS55559
chr1	1615483	1615648	ref|MIB2,ref|NM_080875,ref|NM_001170686,ref|NM_001170688,ref|NR_033183,ref|NM_001170687,ens|ENST00000479659,ens|ENST00000518681,ens|ENST00000514363,ens|ENST00000489635,ens|ENST00000520777,ens|ENST00000607222,ens|ENST00000505820,ens|ENST00000511502,ens|ENST00000355826,ens|ENST00000477990,ccds|CCDS53263,ccds|CCDS41224,ccds|CCDS53261,ccds|CCDS53262
chr1	1616458	1616623	ref|MIB2,ref|NM_080875,ref|NM_001170686,ref|NM_001170688,ref|NR_033183,ref|NM_001170689,ref|NR_146324,ref|NM_001170687,ens|ENST00000502470,ens|ENST00000479659,ens|ENST00000518681,ens|ENST00000514363,ens|ENST00000510793,ens|ENST00000489635,ens|ENST00000378712,ens|ENST00000520777,ens|ENST00000507229,ens|ENST00000505820,ens|ENST00000511502,ens|ENST00000504599,ens|ENST00000463492,ens|ENST00000355826,…
chr1	1623410	1623919	ref|MIB2,ref|NM_080875,ref|NM_001170686,ref|NM_001170688,ref|NR_033183,ref|NM_001170689,ref|NM_001170687,ens|ENST00000502470,ens|ENST00000479659,ens|ENST00000518681,ens|ENST00000514234,ens|ENST00000378708,ens|ENST00000514363,ens|ENST00000510793,ens|ENST00000508455,ens|ENST00000489635,ens|ENST00000378712,ens|ENST00000520777,ens|ENST00000506488,ens|ENST00000507229,ens|ENST00000512004,ens|ENST000005…
chr1	1624744	1625633	ref|MIB2,ref|NM_080875,ref|NM_001170686,ref|NM_001170688,ref|NR_033183,ref|NM_001170689,ref|NM_001170687,ens|ENST00000479659,ens|ENST00000518681,ens|ENST00000514234,ens|ENST00000378708,ens|ENST00000510793,ens|ENST00000514363,ens|ENST00000467597,ens|ENST00000489635,ens|ENST00000378712,ens|ENST00000520777,ens|ENST00000506488,ens|ENST00000507229,ens|ENST00000508148,ens|ENST00000512004,ens|ENST000005…
chr1	1626327	1626492	ref|MIB2,ref|NM_080875,ref|NM_001170686,ref|NM_001170688,ref|NR_033183,ref|NM_001170689,ref|NM_001170687,ens|ENST00000479659,ens|ENST00000518681,ens|ENST00000514234,ens|ENST00000378708,ens|ENST00000489635,ens|ENST00000378712,ens|ENST00000520777,ens|ENST00000506488,ens|ENST00000507229,ens|ENST00000486072,ens|ENST00000505820,ens|ENST00000511502,ens|ENST00000504599,ens|ENST00000355826,ens|ENST000004…
chr1	1626636	1626981	ref|MIB2,ref|NM_080875,ref|NM_001170686,ref|NM_001170688,ref|NR_033183,ref|NM_001170689,ref|NM_001170687,ens|ENST00000479659,ens|ENST00000518681,ens|ENST00000378708,ens|ENST00000514234,ens|ENST00000489635,ens|ENST00000378712,ens|ENST00000520777,ens|ENST00000505370,ens|ENST00000506488,ens|ENST00000507229,ens|ENST00000486072,ens|ENST00000505820,ens|ENST00000511502,ens|ENST00000504599,ens|ENST000003…
chr1	1626986	1627497	ref|MIB2,ref|NM_080875,ref|NM_001170686,ref|NM_001170688,ref|NR_033183,ref|NM_001170689,ref|NM_001170687,ens|ENST00000479659,ens|ENST00000518681,ens|ENST00000378708,ens|ENST00000514234,ens|ENST00000489635,ens|ENST00000378712,ens|ENST00000520777,ens|ENST00000505370,ens|ENST00000506488,ens|ENST00000507229,ens|ENST00000505820,ens|ENST00000511502,ens|ENST00000504599,ens|ENST00000355826,ens|ENST000004…
chr1	1627647	1627814	ref|MIB2,ref|NM_080875,ref|NM_001170686,ref|NM_001170688,ref|NR_033183,ref|NM_001170689,ref|NM_001170687,ens|ENST00000479659,ens|ENST00000518681,ens|ENST00000514234,ens|ENST00000378708,ens|ENST00000489635,ens|ENST00000378712,ens|ENST00000520777,ens|ENST00000505370,ens|ENST00000506488,ens|ENST00000507229,ens|ENST00000505820,ens|ENST00000511502,ens|ENST00000504599,ens|ENST00000473511,ens|ENST000003…
chr1	1627999	1628689	ref|MIB2,ref|NM_080875,ref|NM_001170686,ref|NM_001170688,ref|NR_033183,ref|NM_001170689,ref|NM_001170687,ens|ENST00000479659,ens|ENST00000518681,ens|ENST00000378708,ens|ENST00000514234,ens|ENST00000489635,ens|ENST00000483015,ens|ENST00000378712,ens|ENST00000520777,ens|ENST00000506488,ens|ENST00000507229,ens|ENST00000505820,ens|ENST00000511502,ens|ENST00000504599,ens|ENST00000473511,ens|ENST000003…
chr1	1628991	1629111	ref|MIB2,ref|NM_080875,ref|NM_001170686,ref|NM_001170688,ref|NR_033183,ref|NM_001170689,ref|NM_001170687,ens|ENST00000479659,ens|ENST00000518681,ens|ENST00000514234,ens|ENST00000378708,ens|ENST00000489635,ens|ENST00000483015,ens|ENST00000378712,ens|ENST00000520777,ens|ENST00000506488,ens|ENST00000507229,ens|ENST00000505820,ens|ENST00000511502,ens|ENST00000504599,ens|ENST00000473511,ens|ENST000003…
chr1	1629114	1629719	ref|MIB2,ref|NM_080875,ref|NM_001170686,ref|NM_001170688,ref|NR_033183,ref|NM_001170689,ref|NM_001170687,ens|ENST00000479659,ens|ENST00000518681,ens|ENST00000514234,ens|ENST00000378708,ens|ENST00000489635,ens|ENST00000483015,ens|ENST00000378712,ens|ENST00000520777,ens|ENST00000506488,ens|ENST00000511910,ens|ENST00000470373,ens|ENST00000505820,ens|ENST00000511502,ens|ENST00000504599,ens|ENST000004…
chr1	1630324	1630588	ref|MIB2,ref|NM_080875,ref|NM_001170686,ref|NM_001170688,ref|NR_033183,ref|NM_001170689,ref|NM_001170687,ens|ENST00000479659,ens|ENST00000518681,ens|ENST00000378708,ens|ENST00000514234,ens|ENST00000489635,ens|ENST00000378712,ens|ENST00000483015,ens|ENST00000520777,ens|ENST00000506488,ens|ENST00000511910,ens|ENST00000470373,ens|ENST00000505820,ens|ENST00000511502,ens|ENST00000504599,ens|ENST000003…
chr1	1632193	1632440	ref|MMP23B,ref|NM_006983,ens|ENST00000378675,ens|ENST00000512731,ens|ENST00000356026,ens|ENST00000472264,ccds|CCDS30559
chr1	1632697	1633477	ref|MMP23A,ref|MMP23B,ref|NR_002946,ref|NM_006983,ens|ENST00000378675,ens|ENST00000512731,ens|ENST00000356026,ens|ENST00000503792,ens|ENST00000435358,ens|ENST00000472264,ens|ENST00000479814,ccds|CCDS30559
chr1	1633744	1634253	ref|MMP23A,ref|MMP23B,ref|NR_002946,ref|NM_006983,ens|ENST00000378675,ens|ENST00000489782,ens|ENST00000512731,ens|ENST00000356026,ens|ENST00000486400,ens|ENST00000503792,ens|ENST00000435358,ens|ENST00000479814,ccds|CCDS30559
chr1	1634296	1634519	ref|MMP23A,ref|MMP23B,ref|NR_002946,ref|NM_006983,ens|ENST00000378675,ens|ENST00000489782,ens|ENST00000512731,ens|ENST00000356026,ens|ENST00000490017,ens|ENST00000486400,ens|ENST00000503792,ens|ENST00000435358,ens|ENST00000479814,ccds|CCDS30559
chr1	1634533	1634699	ref|MMP23A,ref|MMP23B,ref|NR_002946,ref|NM_006983,ens|ENST00000378675,ens|ENST00000356026,ens|ENST00000490017,ens|ENST00000479814
chr1	1635754	1636181	ref|CDK11B,ref|NM_033490,ref|NM_033487,ref|NM_001291345,ref|NM_033489,ref|NM_033486,ref|NM_001787,ens|ENST00000340677,ens|ENST00000615951,ens|ENST00000626918,ens|ENST00000629312,ens|ENST00000341832,ens|ENST00000611150,ens|ENST00000407249,ens|ENST00000629289,ccds|CCDS72682,ccds|CCDS72684,ccds|CCDS72683
chr1	1636343	1636509	ref|CDK11B,ref|NM_033490,ref|NM_033487,ref|NM_001291345,ref|NM_033489,ref|NM_033486,ref|NM_001787,ens|ENST00000340677,ens|ENST00000615951,ens|ENST00000626918,ens|ENST00000629312,ens|ENST00000341832,ens|ENST00000611150,ens|ENST00000407249,ens|ENST00000629289,ccds|CCDS72682,ccds|CCDS72684,ccds|CCDS72683
chr1	1636701	1637234	ref|CDK11B,ref|NM_033490,ref|NM_033487,ref|NM_001291345,ref|NM_033489,ref|NM_033486,ref|NM_001787,ens|ENST00000340677,ens|ENST00000615951,ens|ENST00000626918,ens|ENST00000629312,ens|ENST00000341832,ens|ENST00000611150,ens|ENST00000407249,ens|ENST00000629289,ccds|CCDS72682,ccds|CCDS72684,ccds|CCDS72683
chr1	1637387	1637582	ref|CDK11B,ref|NM_033490,ref|NM_033487,ref|NM_001291345,ref|NM_033489,ref|NM_033486,ref|NM_001787,ens|ENST00000340677,ens|ENST00000615951,ens|ENST00000626918,ens|ENST00000629312,ens|ENST00000341832,ens|ENST00000611150,ens|ENST00000407249,ens|ENST00000629289,ccds|CCDS72682,ccds|CCDS72684,ccds|CCDS72683
chr1	1637704	1637835	ref|CDK11B,ref|NM_033490,ref|NM_033487,ref|NM_001291345,ref|NM_033489,ref|NM_033486,ref|NM_001787,ens|ENST00000340677,ens|ENST00000615951,ens|ENST00000626918,ens|ENST00000629312,ens|ENST00000341832,ens|ENST00000611150,ens|ENST00000407249,ens|ENST00000629289,ccds|CCDS72682,ccds|CCDS72684,ccds|CCDS72683
chr1	1638462	1638627	ref|CDK11B,ref|NM_033490,ref|NM_033487,ref|NM_001291345,ref|NM_033489,ref|NM_033486,ref|NM_001787,ens|ENST00000340677,ens|ENST00000615951,ens|ENST00000626918,ens|ENST00000629312,ens|ENST00000341832,ens|ENST00000611150,ens|ENST00000407249,ens|ENST00000629289,ccds|CCDS72682,ccds|CCDS72684,ccds|CCDS72683
chr1	1640300	1640467	ref|CDK11B,ref|NM_033490,ref|NM_033487,ref|NM_001291345,ref|NM_033489,ref|NM_033486,ref|NM_001787,ens|ENST00000340677,ens|ENST00000615951,ens|ENST00000626918,ens|ENST00000629312,ens|ENST00000341832,ens|ENST00000611150,ens|ENST00000407249,ens|ENST00000629289,ccds|CCDS72682,ccds|CCDS72684,ccds|CCDS72683
chr1	1640997	1641162	ref|CDK11B,ref|NM_033490,ref|NM_033487,ref|NM_001291345,ref|NM_033489,ref|NM_033486,ref|NM_001787,ens|ENST00000340677,ens|ENST00000615951,ens|ENST00000626918,ens|ENST00000629312,ens|ENST00000341832,ens|ENST00000611150,ens|ENST00000407249,ens|ENST00000629289,ccds|CCDS72682,ccds|CCDS72684,ccds|CCDS72683
chr1	1641606	1642014	ref|CDK11B,ref|NM_033490,ref|NM_033487,ref|NM_001291345,ref|NM_033489,ref|NM_033486,ref|NM_001787,ens|ENST00000340677,ens|ENST00000615951,ens|ENST00000626918,ens|ENST00000629312,ens|ENST00000341832,ens|ENST00000611150,ens|ENST00000407249,ens|ENST00000629289,ens|ENST00000341028,ccds|CCDS72682,ccds|CCDS72684,ccds|CCDS72683
chr1	1642294	1642493	ref|CDK11B,ref|NM_033490,ref|NM_033487,ref|NM_001291345,ref|NM_033489,ref|NM_033486,ref|NM_001787,ens|ENST00000340677,ens|ENST00000615951,ens|ENST00000626918,ens|ENST00000629312,ens|ENST00000341832,ens|ENST00000611150,ens|ENST00000407249,ens|ENST00000629289,ens|ENST00000341028,ccds|CCDS72682,ccds|CCDS72684,ccds|CCDS72683
chr1	1645050	1645352	ref|CDK11B,ref|NM_033490,ref|NM_033487,ref|NM_001291345,ref|NM_033489,ref|NM_033486,ref|NM_001787,ens|ENST00000340677,ens|ENST00000615951,ens|ENST00000626918,ens|ENST00000629312,ens|ENST00000341832,ens|ENST00000611150,ens|ENST00000407249,ens|ENST00000629289,ens|ENST00000341028,ccds|CCDS72682,ccds|CCDS72684,ccds|CCDS72683
chr1	1645401	1645566	ref|CDK11B,ref|NM_033490,ref|NM_033487,ref|NM_001291345,ref|NM_033489,ref|NM_033486,ref|NM_001787,ens|ENST00000340677,ens|ENST00000615951,ens|ENST00000626918,ens|ENST00000629312,ens|ENST00000341832,ens|ENST00000611150,ens|ENST00000407249,ens|ENST00000629289,ens|ENST00000341028,ccds|CCDS72682,ccds|CCDS72684,ccds|CCDS72683
chr1	1645579	1645858	ref|CDK11B,ref|NM_033490,ref|NM_033487,ref|NM_001291345,ref|NM_033489,ref|NM_033486,ref|NM_001787,ens|ENST00000340677,ens|ENST00000615951,ens|ENST00000626918,ens|ENST00000629312,ens|ENST00000341832,ens|ENST00000611150,ens|ENST00000407249,ens|ENST00000629289,ens|ENST00000341028,ccds|CCDS72682,ccds|CCDS72684,ccds|CCDS72683
chr1	1645890	1646177	ref|CDK11B,ref|NM_033490,ref|NM_033487,ref|NM_001291345,ref|NM_033489,ref|NM_033486,ref|NM_001787,ens|ENST00000340677,ens|ENST00000615951,ens|ENST00000626918,ens|ENST00000629312,ens|ENST00000341832,ens|ENST00000611150,ens|ENST00000407249,ens|ENST00000629289,ens|ENST00000341028,ccds|CCDS72682,ccds|CCDS72684,ccds|CCDS72683
chr1	1649421	1649681	ref|CDK11B,ref|NM_033490,ref|NM_033487,ref|NM_001291345,ref|NM_033489,ref|NM_033486,ref|NM_001787,ens|ENST00000340677,ens|ENST00000615951,ens|ENST00000626918,ens|ENST00000629312,ens|ENST00000341832,ens|ENST00000611150,ens|ENST00000407249,ens|ENST00000629289,ens|ENST00000341028,ccds|CCDS72682,ccds|CCDS72684,ccds|CCDS72683
chr1	1652399	1652564	ref|CDK11B,ref|NM_033490,ref|NM_033487,ref|NM_001291345,ref|NM_033489,ref|NM_033486,ref|NM_001787,ens|ENST00000340677,ens|ENST00000615951,ens|ENST00000626918,ens|ENST00000629312,ens|ENST00000341832,ens|ENST00000611150,ens|ENST00000407249,ens|ENST00000629289,ens|ENST00000341028,ccds|CCDS72682,ccds|CCDS72684,ccds|CCDS72683
chr1	1655326	1655457	ref|CDK11B,ref|NM_033490,ref|NM_033487,ref|NM_001291345,ref|NM_033489,ref|NM_033486,ref|NM_001787,ens|ENST00000340677,ens|ENST00000615951,ens|ENST00000626918,ens|ENST00000629312,ens|ENST00000341832,ens|ENST00000611150,ens|ENST00000407249,ens|ENST00000629289,ens|ENST00000341028,ccds|CCDS72682,ccds|CCDS72684,ccds|CCDS72683
chr1	1657196	1657474	ref|CDK11B,ref|NM_033490,ref|NM_033487,ref|NM_001291345,ref|NM_033489,ref|NM_033486,ref|NM_001787,ens|ENST00000340677,ens|ENST00000615951,ens|ENST00000626918,ens|ENST00000629312,ens|ENST00000341832,ens|ENST00000611150,ens|ENST00000407249,ens|ENST00000629289,ens|ENST00000341028,ccds|CCDS72684,ccds|CCDS72683
chr1	1660004	1660189	ens|ENST00000614300,ens|ENST00000607013
chr1	1665771	1666025	ref|SLC35E2B,ref|NM_001110781,ref|NM_001290264,ens|ENST00000480991,ens|ENST00000617444,ens|ENST00000614300,ens|ENST00000611123,ccds|CCDS44041
chr1	1668243	1668408	ref|SLC35E2B,ref|NM_001110781,ref|NM_001290264,ens|ENST00000480991,ens|ENST00000614300,ens|ENST00000617444,ens|ENST00000611123,ccds|CCDS44041
chr1	1668415	1668536	ref|SLC35E2B,ref|NM_001110781,ref|NM_001290264,ens|ENST00000480991,ens|ENST00000614300,ens|ENST00000617444,ens|ENST00000611123,ccds|CCDS44041
chr1	1669597	1669762	ref|SLC35E2B,ref|NM_001110781,ref|NM_001290264,ens|ENST00000480991,ens|ENST00000617444,ens|ENST00000614300,ens|ENST00000611123,ccds|CCDS44041
chr1	1670021	1670186	ref|SLC35E2B,ref|NM_001110781,ref|NM_001290264,ens|ENST00000480991,ens|ENST00000617444,ens|ENST00000614300,ens|ENST00000611123,ccds|CCDS44041
chr1	1671466	1671631	ref|SLC35E2B,ref|NM_001110781,ref|NM_001290264,ens|ENST00000481276,ens|ENST00000614300,ens|ENST00000617444,ens|ENST00000611123,ccds|CCDS44041
chr1	1675433	1675563	ref|SLC35E2B,ref|NM_001110781,ref|NM_001290264,ens|ENST00000481276,ens|ENST00000617444,ens|ENST00000614300,ens|ENST00000611123,ccds|CCDS44041
chr1	1676019	1676194	ref|SLC35E2B,ref|NM_001110781,ref|NM_001290264,ens|ENST00000481276,ens|ENST00000617444,ens|ENST00000614300,ens|ENST00000611123,ccds|CCDS44041
chr1	1676349	1676685	ref|SLC35E2B,ref|NM_001110781,ref|NM_001290264,ens|ENST00000481276,ens|ENST00000617444,ens|ENST00000614300,ens|ENST00000611123,ccds|CCDS44041
chr1	1699856	1700636	ref|MMP23A,ref|NR_002946,ens|ENST00000234610
chr1	1700903	1701412	ref|MMP23A,ref|NR_002946,ens|ENST00000234610
chr1	1701455	1701676	ref|MMP23A,ref|NR_002946,ens|ENST00000234610
chr1	1701690	1701856	ref|MMP23A,ref|NR_002946
chr1	1702897	1703324	ref|CDK11A,ref|NR_132739,ref|NR_132740,ref|NM_033529,ref|NM_001313982,ref|NM_001313896,ref|NM_024011,ens|ENST00000356937,ens|ENST00000378633,ens|ENST00000478901,ens|ENST00000509982,ens|ENST00000357760,ens|ENST00000358779,ens|ENST00000404249,ens|ENST00000463652,ens|ENST00000460465,ens|ENST00000356200,ens|ENST00000598846,ens|ENST00000378638,ens|ENST00000468397,ccds|CCDS44042,ccds|CCDS44043,ccds|CCD…
chr1	1703486	1703652	ref|CDK11A,ref|NR_132739,ref|NR_132740,ref|NM_033529,ref|NM_001313982,ref|NM_001313896,ref|NM_024011,ens|ENST00000356937,ens|ENST00000378633,ens|ENST00000478901,ens|ENST00000509982,ens|ENST00000357760,ens|ENST00000358779,ens|ENST00000404249,ens|ENST00000463652,ens|ENST00000460465,ens|ENST00000356200,ens|ENST00000598846,ens|ENST00000378638,ens|ENST00000468397,ccds|CCDS44042,ccds|CCDS44043,ccds|CCD…
chr1	1703823	1704376	ref|CDK11A,ref|NR_132739,ref|NR_132740,ref|NM_033529,ref|NM_001313982,ref|NM_001313896,ref|NM_024011,ens|ENST00000356937,ens|ENST00000468800,ens|ENST00000378633,ens|ENST00000491311,ens|ENST00000478901,ens|ENST00000509982,ens|ENST00000357760,ens|ENST00000358779,ens|ENST00000464748,ens|ENST00000404249,ens|ENST00000460465,ens|ENST00000463652,ens|ENST00000356200,ens|ENST00000495016,ens|ENST0000059884…
chr1	1704529	1704724	ref|CDK11A,ref|NR_132739,ref|NR_132740,ref|NM_033529,ref|NM_001313982,ref|NM_001313896,ref|NM_024011,ens|ENST00000356937,ens|ENST00000468800,ens|ENST00000378633,ens|ENST00000492390,ens|ENST00000509982,ens|ENST00000357760,ens|ENST00000358779,ens|ENST00000464748,ens|ENST00000404249,ens|ENST00000460465,ens|ENST00000356200,ens|ENST00000598846,ens|ENST00000378638,ens|ENST00000474916,ens|ENST0000048930…
chr1	1704846	1704977	ref|CDK11A,ref|NR_132739,ref|NR_132740,ref|NM_033529,ref|NM_001313982,ref|NM_001313896,ref|NM_024011,ens|ENST00000356937,ens|ENST00000468800,ens|ENST00000492390,ens|ENST00000378633,ens|ENST00000509982,ens|ENST00000357760,ens|ENST00000358779,ens|ENST00000404249,ens|ENST00000460465,ens|ENST00000356200,ens|ENST00000598846,ens|ENST00000378638,ens|ENST00000489300,ens|ENST00000474916,ccds|CCDS44042,ccd…
chr1	1705604	1705769	ref|CDK11A,ref|NR_132739,ref|NR_132740,ref|NM_033529,ref|NM_001313982,ref|NM_001313896,ref|NM_024011,ens|ENST00000356937,ens|ENST00000468800,ens|ENST00000378633,ens|ENST00000492390,ens|ENST00000509982,ens|ENST00000357760,ens|ENST00000358779,ens|ENST00000404249,ens|ENST00000460465,ens|ENST00000356200,ens|ENST00000598846,ens|ENST00000378638,ens|ENST00000474916,ccds|CCDS44042,ccds|CCDS44043,ccds|CCD…
chr1	1707432	1707599	ref|CDK11A,ref|NR_132739,ref|NR_132740,ref|NM_033529,ref|NM_001313982,ref|NM_001313896,ref|NM_024011,ens|ENST00000356937,ens|ENST00000468800,ens|ENST00000492390,ens|ENST00000378633,ens|ENST00000509982,ens|ENST00000357760,ens|ENST00000358779,ens|ENST00000404249,ens|ENST00000460465,ens|ENST00000356200,ens|ENST00000598846,ens|ENST00000378638,ens|ENST00000474916,ccds|CCDS44042,ccds|CCDS44043,ccds|CCD…
chr1	1708129	1708294	ref|CDK11A,ref|NR_132739,ref|NR_132740,ref|NM_033529,ref|NM_001313982,ref|NM_001313896,ref|NM_024011,ens|ENST00000356937,ens|ENST00000492390,ens|ENST00000378633,ens|ENST00000509982,ens|ENST00000357760,ens|ENST00000358779,ens|ENST00000404249,ens|ENST00000460465,ens|ENST00000356200,ens|ENST00000598846,ens|ENST00000378638,ccds|CCDS44042,ccds|CCDS44043,ccds|CCDS81253,ccds|CCDS81254
chr1	1708738	1709146	ref|CDK11A,ref|NR_132739,ref|NR_132740,ref|NM_033529,ref|NM_001313982,ref|NM_001313896,ref|NM_024011,ens|ENST00000356937,ens|ENST00000378633,ens|ENST00000492390,ens|ENST00000509982,ens|ENST00000357760,ens|ENST00000358779,ens|ENST00000404249,ens|ENST00000460465,ens|ENST00000356200,ens|ENST00000598846,ens|ENST00000378638,ccds|CCDS44042,ccds|CCDS44043,ccds|CCDS81253,ccds|CCDS81254
chr1	1709426	1709625	ref|CDK11A,ref|NR_132739,ref|NR_132740,ref|NM_033529,ref|NM_001313982,ref|NM_001313896,ref|NM_024011,ens|ENST00000356937,ens|ENST00000378633,ens|ENST00000509982,ens|ENST00000357760,ens|ENST00000358779,ens|ENST00000404249,ens|ENST00000460465,ens|ENST00000356200,ens|ENST00000598846,ens|ENST00000378638,ccds|CCDS44042,ccds|CCDS44043,ccds|CCDS81253,ccds|CCDS81254
chr1	1712188	1712490	ref|CDK11A,ref|NR_132739,ref|NR_132740,ref|NM_033529,ref|NM_001313982,ref|NM_001313896,ref|NM_024011,ens|ENST00000356937,ens|ENST00000378633,ens|ENST00000509982,ens|ENST00000357760,ens|ENST00000358779,ens|ENST00000404249,ens|ENST00000460465,ens|ENST00000356200,ens|ENST00000598846,ens|ENST00000378638,ccds|CCDS44042,ccds|CCDS44043,ccds|CCDS81253,ccds|CCDS81254
chr1	1712539	1712704	ref|CDK11A,ref|NR_132739,ref|NR_132740,ref|NM_033529,ref|NM_001313982,ref|NM_001313896,ref|NM_024011,ens|ENST00000356937,ens|ENST00000378633,ens|ENST00000509982,ens|ENST00000357760,ens|ENST00000358779,ens|ENST00000404249,ens|ENST00000460465,ens|ENST00000356200,ens|ENST00000598846,ens|ENST00000378638,ccds|CCDS44042,ccds|CCDS44043,ccds|CCDS81253,ccds|CCDS81254
chr1	1712717	1712994	ref|CDK11A,ref|NR_132739,ref|NR_132740,ref|NM_033529,ref|NM_001313982,ref|NM_001313896,ref|NM_024011,ens|ENST00000356937,ens|ENST00000378633,ens|ENST00000509982,ens|ENST00000357760,ens|ENST00000358779,ens|ENST00000404249,ens|ENST00000460465,ens|ENST00000356200,ens|ENST00000598846,ens|ENST00000378638,ccds|CCDS44042,ccds|CCDS44043,ccds|CCDS81253,ccds|CCDS81254
chr1	1713035	1713155	ref|CDK11A,ref|NR_132739,ref|NR_132740,ref|NM_033529,ref|NM_001313982,ref|NM_001313896,ref|NM_024011,ens|ENST00000356937,ens|ENST00000378633,ens|ENST00000509982,ens|ENST00000357760,ens|ENST00000358779,ens|ENST00000404249,ens|ENST00000460465,ens|ENST00000356200,ens|ENST00000598846,ens|ENST00000378638,ccds|CCDS44042,ccds|CCDS44043,ccds|CCDS81253,ccds|CCDS81254
chr1	1713211	1713331	ref|CDK11A,ref|NR_132739,ref|NR_132740,ref|NM_033529,ref|NM_001313982,ref|NM_001313896,ref|NM_024011,ens|ENST00000356937,ens|ENST00000378633,ens|ENST00000509982,ens|ENST00000357760,ens|ENST00000358779,ens|ENST00000404249,ens|ENST00000460465,ens|ENST00000356200,ens|ENST00000598846,ens|ENST00000378638,ccds|CCDS44042,ccds|CCDS44043,ccds|CCDS81253,ccds|CCDS81254
chr1	1716309	1716474	ref|CDK11A,ref|NR_132739,ref|NR_132740,ref|NM_033529,ref|NM_001313982,ref|NM_001313896,ref|NM_024011,ens|ENST00000356937,ens|ENST00000378633,ens|ENST00000479362,ens|ENST00000509982,ens|ENST00000357760,ens|ENST00000358779,ens|ENST00000404249,ens|ENST00000460465,ens|ENST00000356200,ens|ENST00000598846,ens|ENST00000378638,ccds|CCDS44042,ccds|CCDS44043,ccds|CCDS81253,ccds|CCDS81254
chr1	1719285	1719453	ref|CDK11A,ref|NR_132739,ref|NR_132740,ref|NM_033529,ref|NM_001313982,ref|NM_001313896,ref|NM_024011,ens|ENST00000356937,ens|ENST00000378633,ens|ENST00000479362,ens|ENST00000509982,ens|ENST00000357760,ens|ENST00000498810,ens|ENST00000358779,ens|ENST00000404249,ens|ENST00000460465,ens|ENST00000356200,ens|ENST00000598846,ens|ENST00000378638,ccds|CCDS44042,ccds|CCDS44043,ccds|CCDS81253,ccds|CCDS81254
chr1	1721553	1721684	ref|CDK11A,ref|NR_132739,ref|NR_132740,ref|NM_033529,ref|NM_001313982,ref|NM_001313896,ref|NM_024011,ens|ENST00000378633,ens|ENST00000479362,ens|ENST00000509982,ens|ENST00000357760,ens|ENST00000498810,ens|ENST00000358779,ens|ENST00000404249,ens|ENST00000460465,ens|ENST00000356200,ens|ENST00000598846,ens|ENST00000378638,ccds|CCDS44042,ccds|CCDS44043,ccds|CCDS81253,ccds|CCDS81254
chr1	1722553	1722807	ref|CDK11A,ref|NR_132739,ref|NR_132740,ref|NM_033529,ref|NM_001313982,ref|NM_001313896,ref|NM_024011,ens|ENST00000487462,ens|ENST00000378633,ens|ENST00000479362,ens|ENST00000509982,ens|ENST00000357760,ens|ENST00000358779,ens|ENST00000404249,ens|ENST00000460465,ens|ENST00000356200,ens|ENST00000598846,ens|ENST00000378638,ccds|CCDS44042,ccds|CCDS44043,ccds|CCDS81253,ccds|CCDS81254
chr1	1725315	1725500	ref|SLC35E2A,ref|NM_001199787,ens|ENST00000417099,ens|ENST00000577672,ens|ENST00000598846,ens|ENST00000647043,ens|ENST00000355439
chr1	1732386	1732551	ref|SLC35E2A,ref|NM_182838,ref|NM_001199787,ens|ENST00000475229,ens|ENST00000643905,ens|ENST00000577672,ens|ENST00000598846,ens|ENST00000647043,ens|ENST00000355439,ens|ENST00000246421,ccds|CCDS55560
chr1	1734606	1734771	ref|SLC35E2A,ref|NM_182838,ref|NM_001199787,ens|ENST00000475229,ens|ENST00000643905,ens|ENST00000577672,ens|ENST00000424604,ens|ENST00000598846,ens|ENST00000647043,ens|ENST00000355439,ens|ENST00000246421,ccds|CCDS55560,ccds|CCDS33
chr1	1734778	1734899	ref|SLC35E2A,ref|NM_182838,ref|NM_001199787,ens|ENST00000475229,ens|ENST00000643905,ens|ENST00000643943,ens|ENST00000577672,ens|ENST00000424604,ens|ENST00000598846,ens|ENST00000647043,ens|ENST00000355439,ens|ENST00000246421,ccds|CCDS55560,ccds|CCDS33
chr1	1738290	1738421	ref|SLC35E2A,ref|NM_182838,ref|NM_001199787,ens|ENST00000643905,ens|ENST00000643943,ens|ENST00000647043,ens|ENST00000355439,ens|ENST00000246421,ccds|CCDS55560,ccds|CCDS33
chr1	1738877	1739052	ref|SLC35E2A,ref|NM_182838,ref|NM_001199787,ens|ENST00000643905,ens|ENST00000643943,ens|ENST00000647043,ens|ENST00000355439,ens|ENST00000246421,ccds|CCDS55560,ccds|CCDS33
chr1	1739207	1739543	ref|SLC35E2A,ref|NM_182838,ref|NM_001199787,ens|ENST00000643905,ens|ENST00000643943,ens|ENST00000647043,ens|ENST00000355439,ens|ENST00000246421,ccds|CCDS55560,ccds|CCDS33
chr1	1752897	1753064	ref|NADK,ref|NM_001198995,ref|NM_001353642,ref|NM_001353641,ref|NM_001198994,ref|NM_001198993,ref|NM_023018,ens|ENST00000341991,ens|ENST00000342348,ens|ENST00000341426,ens|ENST00000378625,ccds|CCDS55561,ccds|CCDS30565,ccds|CCDS55562
chr1	1753545	1753710	ref|NADK,ref|NM_001198995,ref|NM_001353642,ref|NM_001353641,ref|NM_001198994,ref|NM_001198993,ref|NM_023018,ens|ENST00000341991,ens|ENST00000342348,ens|ENST00000341426,ens|ENST00000378625,ens|ENST00000498806,ccds|CCDS55561,ccds|CCDS30565,ccds|CCDS55562
chr1	1754006	1754366	ref|NADK,ref|NM_001198995,ref|NM_001353642,ref|NM_001353641,ref|NM_001198994,ref|NM_001198993,ref|NM_023018,ens|ENST00000341991,ens|ENST00000342348,ens|ENST00000489538,ens|ENST00000341426,ens|ENST00000469045,ens|ENST00000497747,ens|ENST00000480499,ens|ENST00000378625,ens|ENST00000477235,ens|ENST00000497615,ens|ENST00000498806,ccds|CCDS55561,ccds|CCDS30565,ccds|CCDS55562
chr1	1754538	1754703	ref|NADK,ref|NM_001198995,ref|NM_001353642,ref|NM_001353641,ref|NM_001198994,ref|NM_001198993,ref|NM_023018,ens|ENST00000341991,ens|ENST00000342348,ens|ENST00000489538,ens|ENST00000341426,ens|ENST00000469045,ens|ENST00000497747,ens|ENST00000480499,ens|ENST00000378625,ens|ENST00000477235,ens|ENST00000497615,ens|ENST00000497186,ccds|CCDS55561,ccds|CCDS30565,ccds|CCDS55562
chr1	1755322	1755487	ref|NADK,ref|NM_001198995,ref|NM_001353642,ref|NM_001353641,ref|NM_001198994,ref|NM_001198993,ref|NM_023018,ens|ENST00000341991,ens|ENST00000342348,ens|ENST00000489538,ens|ENST00000341426,ens|ENST00000469045,ens|ENST00000480499,ens|ENST00000378625,ens|ENST00000477235,ens|ENST00000497186,ccds|CCDS55561,ccds|CCDS30565,ccds|CCDS55562
chr1	1756237	1756402	ref|NADK,ref|NM_001198995,ref|NM_001353642,ref|NM_001353641,ref|NM_001198994,ref|NM_001198993,ref|NM_023018,ens|ENST00000341991,ens|ENST00000342348,ens|ENST00000489538,ens|ENST00000341426,ens|ENST00000469045,ens|ENST00000378625,ens|ENST00000477235,ens|ENST00000497186,ens|ENST00000492845,ccds|CCDS55561,ccds|CCDS30565,ccds|CCDS55562
chr1	1756476	1756642	ref|NADK,ref|NM_001198995,ref|NM_001353642,ref|NM_001353641,ref|NM_001198994,ref|NM_001198993,ref|NM_023018,ens|ENST00000341991,ens|ENST00000342348,ens|ENST00000489538,ens|ENST00000341426,ens|ENST00000469045,ens|ENST00000378625,ens|ENST00000477235,ens|ENST00000497186,ens|ENST00000492845,ccds|CCDS55561,ccds|CCDS30565,ccds|CCDS55562
chr1	1756777	1756942	ref|NADK,ref|NM_001198995,ref|NM_001353642,ref|NM_001353641,ref|NM_001198994,ref|NM_001198993,ref|NM_023018,ens|ENST00000341991,ens|ENST00000342348,ens|ENST00000341426,ens|ENST00000469045,ens|ENST00000492768,ens|ENST00000378625,ens|ENST00000477235,ens|ENST00000460602,ens|ENST00000497186,ens|ENST00000492845,ccds|CCDS55561,ccds|CCDS30565,ccds|CCDS55562
chr1	1757005	1757336	ref|NADK,ref|NM_001198995,ref|NM_001353642,ref|NM_001353641,ref|NM_001198994,ref|NM_001198993,ref|NM_023018,ens|ENST00000341991,ens|ENST00000342348,ens|ENST00000341426,ens|ENST00000469045,ens|ENST00000492768,ens|ENST00000378625,ens|ENST00000460602,ens|ENST00000497186,ens|ENST00000492845,ccds|CCDS55561,ccds|CCDS30565,ccds|CCDS55562
chr1	1758345	1758513	ref|NADK,ref|NM_001198995,ref|NM_001353642,ref|NM_001353641,ref|NM_001198994,ref|NM_001198993,ref|NM_023018,ens|ENST00000341991,ens|ENST00000342348,ens|ENST00000341426,ens|ENST00000492768,ens|ENST00000378625,ens|ENST00000460602,ens|ENST00000492845,ccds|CCDS55561,ccds|CCDS30565,ccds|CCDS55562
chr1	1759089	1759255	ref|NADK,ref|NM_001353642,ref|NM_001353641,ref|NM_001198994,ref|NM_001198993,ref|NM_023018,ens|ENST00000341991,ens|ENST00000341426,ens|ENST00000492768,ens|ENST00000378625,ens|ENST00000460602,ens|ENST00000492845,ccds|CCDS30565,ccds|CCDS55562
chr1	1759735	1759900	ref|NADK,ref|NM_001353642,ref|NM_001353641,ref|NM_001198994,ref|NM_001198993,ref|NM_023018,ens|ENST00000341991,ens|ENST00000341426,ens|ENST00000492768,ens|ENST00000378625,ens|ENST00000460602,ens|ENST00000492845,ccds|CCDS30565,ccds|CCDS55562
chr1	1761888	1762055	ref|NADK,ref|NM_001353642,ref|NM_001353641,ref|NM_001198994,ref|NM_001198993,ref|NM_023018,ens|ENST00000341991,ens|ENST00000341426,ens|ENST00000492768,ens|ENST00000378625,ens|ENST00000464373,ens|ENST00000460602,ens|ENST00000492845,ccds|CCDS30565,ccds|CCDS55562
chr1	1765254	1765515	ref|NADK,ref|NM_001353642,ref|NM_001353641,ref|NM_001198994,ref|NM_001198993,ref|NM_023018,ens|ENST00000341991,ens|ENST00000341426,ens|ENST00000492768,ens|ENST00000378625,ens|ENST00000464373,ens|ENST00000460602,ens|ENST00000492845,ccds|CCDS30565,ccds|CCDS55562
chr1	1787279	1787446	ref|GNB1,ref|NM_001282538,ref|NM_001282539,ref|NM_002074,ens|ENST00000610897,ens|ENST00000378609,ens|ENST00000615252,ccds|CCDS34,ccds|CCDS72685
chr1	1789077	1789243	ref|GNB1,ref|NM_001282538,ref|NM_001282539,ref|NM_002074,ens|ENST00000610897,ens|ENST00000461893,ens|ENST00000471354,ens|ENST00000378609,ens|ENST00000615252,ccds|CCDS34,ccds|CCDS72685
chr1	1790432	1790597	ref|GNB1,ref|NM_001282538,ref|NM_001282539,ref|NM_002074,ens|ENST00000610897,ens|ENST00000461893,ens|ENST00000471354,ens|ENST00000378609,ens|ENST00000615252,ccds|CCDS34,ccds|CCDS72685
chr1	1793175	1793340	ref|GNB1,ref|NM_001282538,ref|NM_001282539,ref|NM_002074,ens|ENST00000439272,ens|ENST00000610897,ens|ENST00000461893,ens|ENST00000471354,ens|ENST00000378609,ens|ENST00000615252,ccds|CCDS34,ccds|CCDS72685
chr1	1804397	1804562	ref|GNB1,ref|NM_001282538,ref|NM_001282539,ref|NM_002074,ens|ENST00000439272,ens|ENST00000610897,ens|ENST00000471354,ens|ENST00000434686,ens|ENST00000378609,ens|ENST00000615252,ccds|CCDS34,ccds|CCDS72685
chr1	1806403	1806568	ref|GNB1,ref|NM_001282538,ref|NM_001282539,ref|NM_002074,ens|ENST00000439272,ens|ENST00000610897,ens|ENST00000471354,ens|ENST00000437146,ens|ENST00000434686,ens|ENST00000378609,ens|ENST00000615252,ccds|CCDS34
chr1	1815746	1815912	ref|GNB1,ref|NM_001282538,ref|NM_001282539,ref|NM_002074,ens|ENST00000439272,ens|ENST00000610897,ens|ENST00000471354,ens|ENST00000437146,ens|ENST00000434686,ens|ENST00000378609,ens|ENST00000615252,ccds|CCDS34
chr1	1817793	1817958	ref|GNB1,ref|NM_001282538,ref|NM_001282539,ref|NM_002074,ens|ENST00000439272,ens|ENST00000610897,ens|ENST00000471354,ens|ENST00000437146,ens|ENST00000434686,ens|ENST00000378609,ens|ENST00000615252,ccds|CCDS34
chr1	1825322	1825487	ref|GNB1,ref|NM_001282538,ref|NM_001282539,ref|NM_002074,ens|ENST00000439272,ens|ENST00000610897,ens|ENST00000437146,ens|ENST00000434686,ens|ENST00000378609,ens|ENST00000615252,ens|ENST00000472614,ens|ENST00000607589,ccds|CCDS34
chr1	1915231	1915396	ref|CALML6,ref|NM_138705,ref|NM_001330313,ens|ENST00000482402,ens|ENST00000307786,ens|ENST00000378604,ccds|CCDS81255,ccds|CCDS30566
chr1	1915647	1915812	ref|CALML6,ref|NM_138705,ref|NM_001330313,ens|ENST00000482402,ens|ENST00000307786,ens|ENST00000462293,ens|ENST00000378604,ccds|CCDS81255,ccds|CCDS30566
chr1	1916380	1917162	ref|CALML6,ref|NM_138705,ref|NM_001330313,ens|ENST00000482402,ens|ENST00000307786,ens|ENST00000462293,ens|ENST00000378604,ccds|CCDS81255,ccds|CCDS30566
chr1	1917836	1918111	ref|TMEM52,ref|NM_178545,ens|ENST00000378598,ens|ENST00000310991,ens|ENST00000378602,ens|ENST00000470931,ccds|CCDS35
chr1	1918112	1918560	ref|TMEM52,ref|NM_178545,ens|ENST00000602604,ens|ENST00000378598,ens|ENST00000310991,ens|ENST00000378602,ens|ENST00000470931,ens|ENST00000416272,ccds|CCDS35
chr1	1918870	1919363	ref|TMEM52,ref|NM_178545,ens|ENST00000602604,ens|ENST00000378598,ens|ENST00000310991,ens|ENST00000470931,ens|ENST00000416272,ccds|CCDS35
chr1	1922234	1922399	ref|CFAP74,ref|NM_001304360,ens|ENST00000642590,ens|ENST00000493964,ens|ENST00000412120,ens|ENST00000464311
chr1	1922573	1922738	ref|CFAP74,ref|NM_001304360,ens|ENST00000642590,ens|ENST00000493964,ens|ENST00000412120,ens|ENST00000464311
chr1	1922961	1923127	ref|CFAP74,ref|NM_001304360,ens|ENST00000642590,ens|ENST00000493964,ens|ENST00000412120,ens|ENST00000464311
chr1	1923370	1923538	ref|CFAP74,ref|NM_001304360,ens|ENST00000642590,ens|ENST00000493964,ens|ENST00000412120,ens|ENST00000464311
chr1	1923789	1923954	ref|CFAP74,ref|NM_001304360,ens|ENST00000642590,ens|ENST00000493964,ens|ENST00000412120,ens|ENST00000464311
chr1	1924392	1924581	ref|CFAP74,ref|NM_001304360,ens|ENST00000642590,ens|ENST00000493964,ens|ENST00000412120,ens|ENST00000464311
chr1	1925777	1925944	ref|CFAP74,ref|NM_001304360,ens|ENST00000642590,ens|ENST00000493964,ens|ENST00000412120,ens|ENST00000464311
chr1	1926245	1927010	ref|CFAP74,ref|NM_001304360,ens|ENST00000642590,ens|ENST00000493964,ens|ENST00000412120,ens|ENST00000464311
chr1	1927612	1927778	ref|CFAP74,ref|NM_001304360,ens|ENST00000642590,ens|ENST00000493964,ens|ENST00000464311
chr1	1928730	1928895	ref|CFAP74,ref|NM_001304360,ens|ENST00000642590,ens|ENST00000493964
chr1	1930052	1930365	ref|CFAP74,ref|NM_001304360,ens|ENST00000642590,ens|ENST00000493964
chr1	1938857	1939023	ref|CFAP74,ref|NM_001304360,ens|ENST00000642590,ens|ENST00000493964
chr1	1939580	1939780	ref|CFAP74,ref|NM_001304360,ens|ENST00000642590,ens|ENST00000493964
chr1	1940296	1940464	ref|CFAP74,ref|NM_001304360,ens|ENST00000642590,ens|ENST00000493964
chr1	1941989	1942311	ref|CFAP74,ref|NM_001304360,ens|ENST00000642590,ens|ENST00000493964
chr1	1944308	1944473	ref|CFAP74,ref|NM_001304360,ens|ENST00000642590,ens|ENST00000493964
chr1	1946315	1946480	ref|CFAP74,ref|NM_001304360,ens|ENST00000642590,ens|ENST00000493964,ens|ENST00000493316
chr1	1946939	1947104	ref|CFAP74,ref|NM_001304360,ens|ENST00000642590,ens|ENST00000493964,ens|ENST00000493316
chr1	1955628	1955928	ref|CFAP74,ref|NM_001304360,ens|ENST00000642590,ens|ENST00000468610,ens|ENST00000493964,ens|ENST00000493316,ens|ENST00000270720,ens|ENST00000461752
chr1	1956618	1956784	ref|CFAP74,ref|NM_001304360,ens|ENST00000642590,ens|ENST00000468610,ens|ENST00000493964,ens|ENST00000493316,ens|ENST00000270720,ens|ENST00000461752
chr1	1959081	1959246	ref|CFAP74,ref|NM_001304360,ens|ENST00000642590,ens|ENST00000468610,ens|ENST00000493964,ens|ENST00000493316,ens|ENST00000270720,ens|ENST00000461752
chr1	1959894	1960059	ref|CFAP74,ref|NM_001304360,ens|ENST00000468610,ens|ENST00000493964,ens|ENST00000493316,ens|ENST00000270720,ens|ENST00000461752
chr1	1963745	1963910	ref|CFAP74,ref|NM_001304360,ens|ENST00000468610,ens|ENST00000493964,ens|ENST00000270720
chr1	1964908	1965076	ref|CFAP74,ref|NM_001304360,ens|ENST00000468610,ens|ENST00000493964,ens|ENST00000270720
chr1	1966318	1966510	ref|CFAP74,ref|NM_001304360,ens|ENST00000468610,ens|ENST00000493964,ens|ENST00000270720
chr1	1968651	1968816	ref|CFAP74,ref|NM_001304360,ens|ENST00000468610,ens|ENST00000493964,ens|ENST00000270720
chr1	1970654	1970819	ref|CFAP74,ref|NM_001304360,ens|ENST00000468610,ens|ENST00000493964,ens|ENST00000270720
chr1	1971961	1972091	ref|CFAP74,ref|NM_001304360,ens|ENST00000468610,ens|ENST00000493964,ens|ENST00000270720
chr1	1972887	1973054	ref|CFAP74,ref|NM_001304360,ens|ENST00000468610,ens|ENST00000493964,ens|ENST00000270720
chr1	1974027	1974193	ref|CFAP74,ref|NM_001304360,ens|ENST00000468610,ens|ENST00000493964,ens|ENST00000270720
chr1	1985335	1985500	ref|CFAP74,ref|NM_001304360,ens|ENST00000378592,ens|ENST00000468610,ens|ENST00000493964,ens|ENST00000270720
chr1	1986883	1987048	ref|CFAP74,ref|NM_001304360,ens|ENST00000378592,ens|ENST00000468610,ens|ENST00000493964,ens|ENST00000270720
chr1	1988061	1988188	ref|CFAP74,ref|NM_001304360,ens|ENST00000378592,ens|ENST00000468610,ens|ENST00000493964,ens|ENST00000270720,ens|ENST00000378590
chr1	1988520	1988685	ref|CFAP74,ref|NM_001304360,ens|ENST00000378592,ens|ENST00000468610,ens|ENST00000493964,ens|ENST00000270720,ens|ENST00000378590
chr1	1988868	1989034	ref|CFAP74,ref|NM_001304360,ens|ENST00000378592,ens|ENST00000468610,ens|ENST00000493964,ens|ENST00000270720,ens|ENST00000378590
chr1	1990819	1990986	ref|CFAP74,ref|NM_001304360,ens|ENST00000378592,ens|ENST00000468610,ens|ENST00000493964,ens|ENST00000270720
chr1	2019354	2019523	ref|GABRD,ref|NM_000815,ens|ENST00000640949,ens|ENST00000378585,ens|ENST00000638771,ens|ENST00000639045,ens|ENST00000639935,ens|ENST00000638604,ens|ENST00000640067,ens|ENST00000638411
chr1	2024894	2025060	ref|GABRD,ref|NM_000815,ens|ENST00000640949,ens|ENST00000378585,ens|ENST00000638771,ens|ENST00000639045,ens|ENST00000640423,ens|ENST00000639777,ens|ENST00000639935,ens|ENST00000638604,ens|ENST00000640067,ens|ENST00000638411,ens|ENST00000640030,ccds|CCDS36
chr1	2025305	2025729	ref|GABRD,ref|NM_000815,ens|ENST00000640949,ens|ENST00000378585,ens|ENST00000638771,ens|ENST00000638763,ens|ENST00000639045,ens|ENST00000640423,ens|ENST00000639777,ens|ENST00000640981,ens|ENST00000639935,ens|ENST00000638604,ens|ENST00000640067,ens|ENST00000638411,ens|ENST00000640030,ccds|CCDS36
chr1	2027555	2027720	ref|GABRD,ref|NM_000815,ens|ENST00000639070,ens|ENST00000640949,ens|ENST00000378585,ens|ENST00000638771,ens|ENST00000638763,ens|ENST00000640317,ens|ENST00000639045,ens|ENST00000640423,ens|ENST00000639777,ens|ENST00000640892,ens|ENST00000640981,ens|ENST00000638604,ens|ENST00000640067,ens|ENST00000638411,ens|ENST00000640030,ccds|CCDS36
chr1	2028140	2028305	ref|GABRD,ref|NM_000815,ens|ENST00000639070,ens|ENST00000640949,ens|ENST00000378585,ens|ENST00000638771,ens|ENST00000638763,ens|ENST00000640317,ens|ENST00000639045,ens|ENST00000640423,ens|ENST00000639777,ens|ENST00000638804,ens|ENST00000640892,ens|ENST00000640981,ens|ENST00000638604,ens|ENST00000640067,ens|ENST00000638411,ens|ENST00000640030,ccds|CCDS36
chr1	2029105	2029270	ref|GABRD,ref|NM_000815,ens|ENST00000639070,ens|ENST00000640949,ens|ENST00000378585,ens|ENST00000638771,ens|ENST00000640317,ens|ENST00000639045,ens|ENST00000640423,ens|ENST00000639777,ens|ENST00000638804,ens|ENST00000640892,ens|ENST00000640981,ens|ENST00000638604,ens|ENST00000640067,ens|ENST00000638411,ens|ENST00000640030,ens|ENST00000640688,ccds|CCDS36
chr1	2029551	2029718	ref|GABRD,ref|NM_000815,ens|ENST00000639070,ens|ENST00000640949,ens|ENST00000378585,ens|ENST00000638771,ens|ENST00000640317,ens|ENST00000639045,ens|ENST00000640423,ens|ENST00000639777,ens|ENST00000638804,ens|ENST00000640892,ens|ENST00000640981,ens|ENST00000638604,ens|ENST00000640067,ens|ENST00000638411,ens|ENST00000640030,ens|ENST00000640688,ccds|CCDS36
chr1	2029901	2030448	ref|GABRD,ref|NM_000815,ens|ENST00000639070,ens|ENST00000640949,ens|ENST00000378585,ens|ENST00000638771,ens|ENST00000640317,ens|ENST00000640423,ens|ENST00000639777,ens|ENST00000640892,ens|ENST00000638604,ens|ENST00000640067,ens|ENST00000638411,ens|ENST00000640030,ens|ENST00000640688,ccds|CCDS36
chr1	2050583	2050800	ref|PRKCZ,ref|NM_002744,ens|ENST00000484419,ens|ENST00000468310,ens|ENST00000378567,ccds|CCDS37
chr1	2055438	2055603	ref|PRKCZ,ref|NM_002744,ens|ENST00000484419,ens|ENST00000479566,ens|ENST00000468310,ens|ENST00000378567,ens|ENST00000503297,ccds|CCDS37
chr1	2056465	2056630	ref|PRKCZ,ref|NM_002744,ens|ENST00000466651,ens|ENST00000479566,ens|ENST00000468310,ens|ENST00000378567,ens|ENST00000503297,ccds|CCDS37
chr1	2059463	2059628	ref|PRKCZ,ref|NM_002744,ens|ENST00000466651,ens|ENST00000479566,ens|ENST00000468310,ens|ENST00000378567,ens|ENST00000503297,ccds|CCDS37
chr1	2074113	2074326	ref|PRKCZ,ref|NM_002744,ref|NM_001350804,ref|NM_001033581,ref|NR_146911,ref|NM_001350806,ref|NM_001242874,ref|NM_001350803,ref|NM_001350805,ens|ENST00000466651,ens|ENST00000461106,ens|ENST00000468310,ens|ENST00000495347,ens|ENST00000378567,ens|ENST00000400921,ccds|CCDS37
chr1	2082327	2082492	ref|PRKCZ,ref|NM_002744,ref|NM_001350804,ref|NM_001033581,ref|NR_146911,ref|NM_001350806,ref|NM_001242874,ref|NM_001350803,ref|NM_001350805,ens|ENST00000470596,ens|ENST00000461465,ens|ENST00000481140,ens|ENST00000466651,ens|ENST00000461106,ens|ENST00000468310,ens|ENST00000495347,ens|ENST00000378567,ens|ENST00000496325,ens|ENST00000400921,ccds|CCDS55563,ccds|CCDS37
chr1	2135241	2135406	ref|PRKCZ,ref|NM_002744,ref|NM_001350804,ref|NM_001033581,ref|NR_146911,ref|NM_001350806,ref|NM_001242874,ref|NM_001350803,ref|NM_001033582,ref|NM_001350805,ens|ENST00000486681,ens|ENST00000470596,ens|ENST00000461465,ens|ENST00000481140,ens|ENST00000461106,ens|ENST00000471018,ens|ENST00000482686,ens|ENST00000468310,ens|ENST00000470986,ens|ENST00000495347,ens|ENST00000497183,ens|ENST00000419838,en…
chr1	2144179	2144357	ref|PRKCZ,ref|NM_002744,ref|NM_001350804,ref|NM_001033581,ref|NR_146911,ref|NM_001350806,ref|NM_001242874,ref|NM_001350803,ref|NM_001033582,ref|NM_001350805,ens|ENST00000486681,ens|ENST00000470596,ens|ENST00000461465,ens|ENST00000481140,ens|ENST00000461106,ens|ENST00000606533,ens|ENST00000471018,ens|ENST00000482686,ens|ENST00000468310,ens|ENST00000470986,ens|ENST00000495347,ens|ENST00000497183,en…
chr1	2145964	2146129	ref|PRKCZ,ref|NM_002744,ref|NM_001350804,ref|NM_001033581,ref|NR_146911,ref|NM_001350806,ref|NM_001242874,ref|NM_001350803,ref|NM_001033582,ref|NM_001350805,ens|ENST00000486681,ens|ENST00000470596,ens|ENST00000461465,ens|ENST00000503672,ens|ENST00000478770,ens|ENST00000481140,ens|ENST00000461106,ens|ENST00000471018,ens|ENST00000482686,ens|ENST00000468310,ens|ENST00000470986,ens|ENST00000495347,en…
chr1	2148835	2149000	ref|PRKCZ,ref|NM_002744,ref|NM_001350804,ref|NM_001033581,ref|NR_146911,ref|NM_001350806,ref|NM_001242874,ref|NM_001350803,ref|NM_001033582,ref|NM_001350805,ens|ENST00000486681,ens|ENST00000470596,ens|ENST00000461465,ens|ENST00000503672,ens|ENST00000478770,ens|ENST00000481140,ens|ENST00000461106,ens|ENST00000482686,ens|ENST00000470986,ens|ENST00000497183,ens|ENST00000479263,ens|ENST00000419838,en…
chr1	2150781	2150946	ref|PRKCZ,ref|NM_002744,ref|NM_001350804,ref|NM_001033581,ref|NR_146911,ref|NM_001350806,ref|NM_001242874,ref|NM_001350803,ref|NM_001033582,ref|NM_001350805,ens|ENST00000486681,ens|ENST00000470596,ens|ENST00000503672,ens|ENST00000478770,ens|ENST00000481140,ens|ENST00000461106,ens|ENST00000470986,ens|ENST00000497183,ens|ENST00000479263,ens|ENST00000470511,ens|ENST00000378567,ens|ENST00000400921,cc…
chr1	2155960	2156125	ref|PRKCZ,ref|NM_002744,ref|NM_001350804,ref|NM_001033581,ref|NR_146911,ref|NM_001350806,ref|NM_001242874,ref|NM_001350803,ref|NM_001033582,ref|NM_001350805,ens|ENST00000486681,ens|ENST00000503672,ens|ENST00000478770,ens|ENST00000461106,ens|ENST00000479263,ens|ENST00000378567,ens|ENST00000400921,ccds|CCDS55563,ccds|CCDS41229,ccds|CCDS37
chr1	2169428	2169623	ref|PRKCZ,ref|NM_002744,ref|NM_001350804,ref|NM_001033581,ref|NR_146911,ref|NM_001350806,ref|NM_001242874,ref|NM_001350803,ref|NM_001033582,ref|NM_001350805,ens|ENST00000472017,ens|ENST00000505322,ens|ENST00000478770,ens|ENST00000461106,ens|ENST00000479263,ens|ENST00000378567,ens|ENST00000400921,ccds|CCDS55563,ccds|CCDS41229,ccds|CCDS37
chr1	2172031	2172376	ref|PRKCZ,ref|NM_002744,ref|NM_001350804,ref|NM_001033581,ref|NR_146911,ref|NM_001350806,ref|NM_001242874,ref|NM_001350803,ref|NM_001033582,ref|NM_001350805,ens|ENST00000472017,ens|ENST00000478770,ens|ENST00000505322,ens|ENST00000461106,ens|ENST00000479263,ens|ENST00000378567,ens|ENST00000400921,ccds|CCDS55563,ccds|CCDS41229,ccds|CCDS37
chr1	2173893	2174074	ref|PRKCZ,ref|NM_002744,ref|NM_001350804,ref|NM_001033581,ref|NR_146911,ref|NM_001350806,ref|NM_001242874,ref|NM_001350803,ref|NM_001033582,ref|NM_001350805,ens|ENST00000478770,ens|ENST00000505322,ens|ENST00000461106,ens|ENST00000479263,ens|ENST00000378567,ens|ENST00000400921,ccds|CCDS55563,ccds|CCDS41229,ccds|CCDS37
chr1	2174730	2174895	ref|PRKCZ,ref|NM_002744,ref|NM_001350804,ref|NM_001033581,ref|NR_146911,ref|NM_001350806,ref|NM_001242874,ref|NM_001350803,ref|NM_001033582,ref|NM_001350805,ens|ENST00000505322,ens|ENST00000478770,ens|ENST00000461106,ens|ENST00000479263,ens|ENST00000378567,ens|ENST00000400921,ccds|CCDS55563,ccds|CCDS41229,ccds|CCDS37
chr1	2175205	2175370	ref|PRKCZ,ref|NM_002744,ref|NM_001350804,ref|NM_001033581,ref|NR_146911,ref|NM_001350806,ref|NM_001242874,ref|NM_001350803,ref|NM_001033582,ref|NM_001350805,ens|ENST00000478770,ens|ENST00000505322,ens|ENST00000461106,ens|ENST00000479263,ens|ENST00000378567,ens|ENST00000400921,ccds|CCDS55563,ccds|CCDS41229,ccds|CCDS37
chr1	2181743	2181908	ref|PRKCZ-AS1,ref|PRKCZ,ref|NM_002744,ref|NM_001350804,ref|NM_001033581,ref|NR_146290,ref|NR_146911,ref|NM_001350806,ref|NM_001242874,ref|NM_001350803,ref|NM_001033582,ref|NM_001350805,ens|ENST00000505322,ens|ENST00000478770,ens|ENST00000461106,ens|ENST00000333854,ens|ENST00000479263,ens|ENST00000378567,ens|ENST00000400921,ccds|CCDS55563,ccds|CCDS41229,ccds|CCDS37
chr1	2184557	2184722	ref|FAAP20,ref|PRKCZ,ref|NM_001146310,ref|NM_002744,ref|NM_001282671,ref|NM_001350804,ref|NM_001033581,ref|NM_001282672,ref|NR_146911,ref|NM_001256945,ref|NM_001282673,ref|NM_001350806,ref|NM_001242874,ref|NM_001350803,ref|NM_001033582,ref|NM_001350805,ens|ENST00000469733,ens|ENST00000428120,ens|ENST00000400919,ens|ENST00000478770,ens|ENST00000505322,ens|ENST00000461106,ens|ENST00000479263,ens|EN…
chr1	2184902	2185067	ref|FAAP20,ref|PRKCZ,ref|NM_001146310,ref|NM_002744,ref|NM_001282671,ref|NM_001350804,ref|NM_001033581,ref|NM_001282672,ref|NR_146911,ref|NM_001256945,ref|NM_001282673,ref|NM_001350806,ref|NM_001242874,ref|NM_001350803,ref|NM_001033582,ref|NM_001350805,ens|ENST00000469733,ens|ENST00000428120,ens|ENST00000400919,ens|ENST00000478770,ens|ENST00000505322,ens|ENST00000461106,ens|ENST00000479263,ens|EN…
chr1	2185310	2185589	ref|FAAP20,ref|NM_001146310,ref|NM_001282671,ref|NM_001282672,ref|NM_001256945,ref|NM_001282673,ens|ENST00000469733,ens|ENST00000428120,ens|ENST00000400919,ens|ENST00000400918,ens|ENST00000414253,ccds|CCDS72687,ccds|CCDS72686
chr1	2185896	2186282	ref|FAAP20,ref|NM_001146310,ref|NM_001282671,ref|NM_001282672,ref|NM_001256945,ref|NM_001282673,ens|ENST00000469733,ens|ENST00000428120,ens|ENST00000400919,ens|ENST00000400918,ens|ENST00000414253,ccds|CCDS72687,ccds|CCDS72686
chr1	2187111	2187264	ref|FAAP20,ref|NM_001146310,ref|NM_001282671,ref|NM_001282672,ref|NM_001256945,ref|NM_001282673,ens|ENST00000469733,ens|ENST00000428120,ens|ENST00000400919,ens|ENST00000400918,ens|ENST00000414253,ccds|CCDS72687,ccds|CCDS72686
chr1	2189662	2189827	ref|FAAP20,ref|NR_046427,ref|NM_001146310,ref|NM_001282671,ref|NM_001282670,ref|NM_001282672,ref|NM_182533,ref|NM_001256945,ref|NM_001282673,ref|NM_001256947,ens|ENST00000469733,ens|ENST00000428120,ens|ENST00000400919,ens|ENST00000497675,ens|ENST00000378543,ens|ENST00000401813,ens|ENST00000476803,ens|ENST00000378546,ens|ENST00000400918,ens|ENST00000440825,ens|ENST00000487186,ens|ENST00000414253,c…
chr1	2192872	2193038	ref|FAAP20,ref|NR_046427,ref|NM_001146310,ref|NM_001282671,ref|NM_001256946,ref|NM_001282670,ref|NM_001282672,ref|NM_182533,ref|NM_001256945,ref|NM_001282673,ref|NM_001256947,ens|ENST00000469733,ens|ENST00000428120,ens|ENST00000400919,ens|ENST00000497675,ens|ENST00000378543,ens|ENST00000401813,ens|ENST00000476803,ens|ENST00000378546,ens|ENST00000400918,ens|ENST00000420515,ens|ENST00000440825,ens|…
chr1	2193581	2194118	ref|FAAP20,ref|NR_046427,ref|NM_001146310,ref|NM_001282671,ref|NM_001256946,ref|NM_001282670,ref|NM_001282672,ref|NM_182533,ref|NM_001256945,ref|NM_001282673,ref|NM_001256947,ens|ENST00000469733,ens|ENST00000428120,ens|ENST00000400919,ens|ENST00000497675,ens|ENST00000378543,ens|ENST00000401813,ens|ENST00000476803,ens|ENST00000378546,ens|ENST00000400918,ens|ENST00000420515,ens|ENST00000440825,ens|…
chr1	2194630	2194752	ref|FAAP20,ref|NR_046427,ref|NM_001146310,ref|NM_001282671,ref|NM_001256946,ref|NM_001282670,ref|NM_001282672,ref|NM_182533,ref|NM_001256945,ref|NM_001282673,ref|NM_001256947,ens|ENST00000469733,ens|ENST00000400919,ens|ENST00000378543,ens|ENST00000401813,ens|ENST00000378546,ens|ENST00000400918,ens|ENST00000420515,ens|ENST00000487186,ens|ENST00000414253,ccds|CCDS72687,ccds|CCDS72686,ccds|CCDS57965…
chr1	2197958	2198176	ref|FAAP20,ref|NM_001146310,ref|NM_001282670,ens|ENST00000469733,ens|ENST00000401813,ens|ENST00000487186,ens|ENST00000514625
chr1	2198725	2198978	ref|FAAP20,ref|NM_001146310,ref|NM_001282670,ens|ENST00000469733,ens|ENST00000401813,ens|ENST00000487186,ens|ENST00000514625
chr1	2200991	2201157	ref|FAAP20,ref|NM_001146310,ref|NM_001282670,ens|ENST00000469733,ens|ENST00000487186,ens|ENST00000514625
chr1	2228762	2229734	ref|SKI,ref|NM_003036,ens|ENST00000378536,ccds|CCDS39
chr1	2302937	2303102	ref|SKI,ref|NM_003036,ens|ENST00000478223,ens|ENST00000378536,ccds|CCDS39
chr1	2303239	2303407	ref|SKI,ref|NM_003036,ens|ENST00000478223,ens|ENST00000378536,ccds|CCDS39
chr1	2303825	2304075	ref|SKI,ref|NM_003036,ens|ENST00000378536,ens|ENST00000507179,ccds|CCDS39
chr1	2304258	2304549	ref|SKI,ref|NM_003036,ens|ENST00000378536,ccds|CCDS39
chr1	2305989	2306241	ref|SKI,ref|NM_003036,ens|ENST00000378536,ccds|CCDS39
chr1	2306480	2306813	ref|SKI,ref|NM_003036,ens|ENST00000378536,ccds|CCDS39
chr1	2321233	2321577	ref|MORN1,ref|NM_024848,ens|ENST00000378531,ens|ENST00000661319,ccds|CCDS40
chr1	2324017	2324182	ref|MORN1,ref|NM_024848,ens|ENST00000378531,ccds|CCDS40
chr1	2336405	2336651	ref|MORN1,ref|NM_024848,ens|ENST00000606372,ens|ENST00000378531,ccds|CCDS40
chr1	2336713	2336891	ref|MORN1,ref|NM_024848,ens|ENST00000606372,ens|ENST00000378531,ccds|CCDS40
chr1	2355373	2355538	ref|MORN1,ref|NM_024848,ref|NM_001301060,ens|ENST00000606372,ens|ENST00000378531,ens|ENST00000378529,ccds|CCDS40
chr1	2357412	2357581	ref|MORN1,ref|NM_024848,ref|NM_001301060,ens|ENST00000606372,ens|ENST00000378531,ens|ENST00000378529,ccds|CCDS72688,ccds|CCDS40
chr1	2358548	2358717	ref|MORN1,ref|NM_024848,ref|NM_001301060,ens|ENST00000606372,ens|ENST00000378531,ens|ENST00000378529,ccds|CCDS72688,ccds|CCDS40
chr1	2372433	2372598	ref|MORN1,ref|NM_024848,ref|NM_001301060,ens|ENST00000469374,ens|ENST00000419785,ens|ENST00000606372,ens|ENST00000378531,ens|ENST00000607342,ens|ENST00000378529,ccds|CCDS72688,ccds|CCDS40
chr1	2374426	2374591	ref|MORN1,ref|NM_024848,ref|NM_001301060,ens|ENST00000469374,ens|ENST00000419785,ens|ENST00000606372,ens|ENST00000378531,ens|ENST00000607342,ens|ENST00000378529,ccds|CCDS72688,ccds|CCDS40
chr1	2379024	2379236	ref|MORN1,ref|NR_125361,ref|NM_024848,ref|NM_001301060,ens|ENST00000469374,ens|ENST00000378525,ens|ENST00000419785,ens|ENST00000606372,ens|ENST00000378531,ens|ENST00000449373,ens|ENST00000378529,ccds|CCDS72688,ccds|CCDS40
chr1	2384958	2385124	ref|MORN1,ref|NR_125361,ref|NM_024848,ref|NM_001301060,ens|ENST00000469374,ens|ENST00000378525,ens|ENST00000419785,ens|ENST00000606372,ens|ENST00000378531,ens|ENST00000449373,ens|ENST00000378529,ccds|CCDS72688,ccds|CCDS40
chr1	2385749	2385914	ref|MORN1,ref|NR_125361,ref|NM_024848,ref|NM_001301060,ens|ENST00000607031,ens|ENST00000469374,ens|ENST00000378525,ens|ENST00000606372,ens|ENST00000378531,ens|ENST00000449373,ens|ENST00000378529,ccds|CCDS72688,ccds|CCDS40
chr1	2387371	2387536	ref|MORN1,ref|NR_125361,ref|NM_024848,ref|NM_001301060,ens|ENST00000607031,ens|ENST00000469374,ens|ENST00000378525,ens|ENST00000475812,ens|ENST00000606372,ens|ENST00000378531,ens|ENST00000449373,ens|ENST00000378529,ccds|CCDS72688,ccds|CCDS40
chr1	2388219	2388384	ref|MORN1,ref|NR_125361,ref|NM_024848,ref|NM_001301060,ens|ENST00000607031,ens|ENST00000494279,ens|ENST00000378525,ens|ENST00000606372,ens|ENST00000378531,ens|ENST00000449373,ens|ENST00000378529,ccds|CCDS72688,ccds|CCDS40
chr1	2389897	2390062	ref|MORN1,ref|NR_125361,ref|NM_024848,ref|NM_001301060,ens|ENST00000378525,ens|ENST00000606372,ens|ENST00000378531,ens|ENST00000378529,ccds|CCDS72688,ccds|CCDS40
chr1	2391432	2391597	ref|MORN1,ref|NR_125361,ref|NM_024848,ref|NM_001301060,ens|ENST00000378525,ens|ENST00000606372,ens|ENST00000378531,ens|ENST00000378529
chr1	2395747	2395913	ref|RER1,ref|NM_007033,ens|ENST00000443438,ens|ENST00000306256,ens|ENST00000493207,ens|ENST00000378513,ens|ENST00000378512,ens|ENST00000605895,ens|ENST00000488353,ens|ENST00000378518,ccds|CCDS41232
chr1	2397065	2397230	ref|RER1,ref|NM_007033,ens|ENST00000443438,ens|ENST00000306256,ens|ENST00000378513,ens|ENST00000378512,ens|ENST00000605895,ens|ENST00000488353,ens|ENST00000378518,ccds|CCDS41232
chr1	2399361	2399527	ref|RER1,ref|NM_007033,ens|ENST00000443438,ens|ENST00000306256,ens|ENST00000378513,ens|ENST00000378512,ens|ENST00000605895,ens|ENST00000488353,ens|ENST00000378518,ccds|CCDS41232
chr1	2400833	2400998	ref|RER1,ref|NM_007033,ens|ENST00000443438,ens|ENST00000306256,ens|ENST00000378513,ens|ENST00000378512,ens|ENST00000605895,ens|ENST00000488353,ens|ENST00000378518,ccds|CCDS41232
chr1	2402074	2402324	ref|RER1,ref|NM_007033,ens|ENST00000443438,ens|ENST00000306256,ens|ENST00000378513,ens|ENST00000378512,ens|ENST00000605895,ens|ENST00000462129,ens|ENST00000488353,ens|ENST00000378518,ccds|CCDS41232
chr1	2403044	2403210	ref|RER1,ref|NM_007033,ens|ENST00000378513,ens|ENST00000378512,ens|ENST00000605895,ens|ENST00000462129,ens|ENST00000488353
chr1	2405697	2405862	ref|PEX10,ref|NM_002617,ref|NM_153818,ens|ENST00000447513,ens|ENST00000288774,ens|ENST00000650293,ens|ENST00000507596
chr1	2406502	2407006	ref|PEX10,ref|NM_002617,ref|NM_153818,ens|ENST00000447513,ens|ENST00000288774,ens|ENST00000510434,ens|ENST00000650293,ens|ENST00000507596,ccds|CCDS44045,ccds|CCDS41
chr1	2408417	2408847	ref|PEX10,ref|NM_002617,ref|NM_153818,ens|ENST00000288774,ens|ENST00000447513,ens|ENST00000502666,ens|ENST00000508384,ens|ENST00000510434,ens|ENST00000515760,ens|ENST00000650293,ens|ENST00000507596,ccds|CCDS44045,ccds|CCDS41
chr1	2410308	2410473	ref|PEX10,ref|NM_002617,ref|NM_153818,ens|ENST00000447513,ens|ENST00000288774,ens|ENST00000502666,ens|ENST00000508384,ens|ENST00000510434,ens|ENST00000650293,ens|ENST00000514502,ens|ENST00000507596,ccds|CCDS44045,ccds|CCDS41
chr1	2410750	2410915	ref|PEX10,ref|NM_002617,ref|NM_153818,ens|ENST00000288774,ens|ENST00000447513,ens|ENST00000508384,ens|ENST00000510434,ens|ENST00000650293,ens|ENST00000514502,ens|ENST00000507596,ccds|CCDS44045,ccds|CCDS41
chr1	2412355	2412630	ref|PEX10,ref|NM_002617,ref|NM_153818,ens|ENST00000288774,ens|ENST00000447513,ens|ENST00000508384,ens|ENST00000510434,ens|ENST00000514502,ens|ENST00000507596,ccds|CCDS44045,ccds|CCDS41
chr1	2430509	2430674	ens|ENST00000609981
chr1	2467578	2467772	ref|PLCH2,ref|NM_001303012,ens|ENST00000449969,ens|ENST00000609981
chr1	2476547	2476712	ref|PLCH2,ref|NM_001303013,ref|NM_014638,ref|NM_001303012,ens|ENST00000449969,ens|ENST00000419816,ens|ENST00000609981,ens|ENST00000378486,ccds|CCDS59959
chr1	2477508	2477761	ref|PLCH2,ref|NM_001303013,ref|NM_014638,ref|NM_001303012,ens|ENST00000449969,ens|ENST00000419816,ens|ENST00000609981,ens|ENST00000378486,ccds|CCDS59959
chr1	2478445	2478612	ref|PLCH2,ref|NM_001303013,ref|NM_014638,ref|NM_001303012,ens|ENST00000449969,ens|ENST00000419816,ens|ENST00000609981,ens|ENST00000378486,ccds|CCDS59959
chr1	2479730	2479987	ref|PLCH2,ref|NM_001303013,ref|NM_014638,ref|NM_001303012,ens|ENST00000449969,ens|ENST00000419816,ens|ENST00000343889,ens|ENST00000378486,ccds|CCDS59959
chr1	2480144	2480309	ref|PLCH2,ref|NM_001303013,ref|NM_014638,ref|NM_001303012,ens|ENST00000449969,ens|ENST00000419816,ens|ENST00000343889,ens|ENST00000278878,ens|ENST00000378486,ccds|CCDS59959
chr1	2484429	2484595	ref|PLCH2,ref|NM_001303013,ref|NM_014638,ref|NM_001303012,ens|ENST00000449969,ens|ENST00000419816,ens|ENST00000343889,ens|ENST00000278878,ens|ENST00000378486,ccds|CCDS59959
chr1	2486890	2487056	ref|PLCH2,ref|NM_001303013,ref|NM_014638,ref|NM_001303012,ens|ENST00000449969,ens|ENST00000419816,ens|ENST00000343889,ens|ENST00000278878,ens|ENST00000378486,ccds|CCDS59959
chr1	2487207	2487376	ref|PLCH2,ref|NM_001303013,ref|NM_014638,ref|NM_001303012,ens|ENST00000449969,ens|ENST00000419816,ens|ENST00000343889,ens|ENST00000278878,ens|ENST00000378486,ccds|CCDS59959
chr1	2487594	2487760	ref|PLCH2,ref|NM_001303013,ref|NM_014638,ref|NM_001303012,ens|ENST00000449969,ens|ENST00000419816,ens|ENST00000343889,ens|ENST00000278878,ens|ENST00000378486,ccds|CCDS59959
chr1	2489209	2489374	ref|PLCH2,ref|NM_001303013,ref|NM_014638,ref|NM_001303012,ens|ENST00000449969,ens|ENST00000419816,ens|ENST00000343889,ens|ENST00000278878,ens|ENST00000378486,ccds|CCDS59959
chr1	2489750	2489915	ref|PLCH2,ref|NM_001303013,ref|NM_014638,ref|NM_001303012,ens|ENST00000449969,ens|ENST00000419816,ens|ENST00000343889,ens|ENST00000278878,ens|ENST00000378486,ccds|CCDS59959
chr1	2491199	2491365	ref|PLCH2,ref|NM_001303013,ref|NM_014638,ref|NM_001303012,ens|ENST00000449969,ens|ENST00000419816,ens|ENST00000343889,ens|ENST00000278878,ens|ENST00000378486,ccds|CCDS59959
chr1	2494799	2494964	ref|PLCH2,ref|NM_001303013,ref|NM_014638,ref|NM_001303012,ens|ENST00000449969,ens|ENST00000419816,ens|ENST00000343889,ens|ENST00000278878,ens|ENST00000378486,ccds|CCDS59959
chr1	2495391	2495591	ref|PLCH2,ref|NM_001303013,ref|NM_014638,ref|NM_001303012,ens|ENST00000449969,ens|ENST00000419816,ens|ENST00000343889,ens|ENST00000278878,ens|ENST00000378486,ccds|CCDS59959
chr1	2496597	2497018	ref|PLCH2,ref|NM_001303013,ref|NM_014638,ref|NM_001303012,ens|ENST00000449969,ens|ENST00000419816,ens|ENST00000343889,ens|ENST00000278878,ens|ENST00000378486,ccds|CCDS59959
chr1	2497447	2497628	ref|PLCH2,ref|NM_001303013,ref|NM_014638,ref|NM_001303012,ens|ENST00000449969,ens|ENST00000419816,ens|ENST00000343889,ens|ENST00000278878,ens|ENST00000378486,ccds|CCDS59959
chr1	2498476	2498874	ref|PLCH2,ref|NM_001303013,ref|NM_014638,ref|NM_001303012,ens|ENST00000449969,ens|ENST00000419816,ens|ENST00000343889,ens|ENST00000278878,ens|ENST00000462379,ens|ENST00000378486,ens|ENST00000473964,ccds|CCDS59959
chr1	2499054	2499219	ref|PLCH2,ref|NM_001303013,ref|NM_014638,ref|NM_001303012,ens|ENST00000449969,ens|ENST00000419816,ens|ENST00000343889,ens|ENST00000278878,ens|ENST00000462379,ens|ENST00000378486,ens|ENST00000473964,ccds|CCDS59959
chr1	2499597	2499762	ref|PLCH2,ref|NM_001303013,ref|NM_014638,ref|NM_001303012,ens|ENST00000449969,ens|ENST00000419816,ens|ENST00000343889,ens|ENST00000278878,ens|ENST00000462379,ens|ENST00000378486,ens|ENST00000473964,ccds|CCDS59959
chr1	2502130	2502591	ref|PLCH2,ref|NM_001303013,ref|NM_014638,ref|NM_001303012,ens|ENST00000449969,ens|ENST00000419816,ens|ENST00000343889,ens|ENST00000278878,ens|ENST00000462379,ens|ENST00000378486,ens|ENST00000473964,ccds|CCDS59959
chr1	2502594	2502939	ref|PLCH2,ref|NM_001303013,ref|NM_014638,ref|NM_001303012,ens|ENST00000449969,ens|ENST00000419816,ens|ENST00000343889,ens|ENST00000278878,ens|ENST00000462379,ens|ENST00000378486,ens|ENST00000473964,ccds|CCDS59959
chr1	2503519	2503684	ref|PLCH2,ref|NM_001303013,ref|NM_014638,ref|NM_001303012,ens|ENST00000449969,ens|ENST00000419816,ens|ENST00000343889,ens|ENST00000278878,ens|ENST00000462379,ens|ENST00000378486,ens|ENST00000473964,ccds|CCDS59959
chr1	2503769	2505250	ref|PLCH2,ref|NM_001303013,ref|NM_014638,ref|NM_001303012,ens|ENST00000449969,ens|ENST00000419816,ens|ENST00000343889,ens|ENST00000278878,ens|ENST00000462379,ens|ENST00000378486,ens|ENST00000473964,ccds|CCDS59959
chr1	2508864	2509037	ref|PANK4,ref|NM_018216,ens|ENST00000651094,ens|ENST00000435556,ens|ENST00000505228,ens|ENST00000378466,ccds|CCDS42
chr1	2509903	2510156	ref|PANK4,ref|NM_018216,ens|ENST00000502512,ens|ENST00000651094,ens|ENST00000435556,ens|ENST00000505228,ens|ENST00000378466,ccds|CCDS42
chr1	2510667	2510833	ref|PANK4,ref|NM_018216,ens|ENST00000502512,ens|ENST00000651094,ens|ENST00000435556,ens|ENST00000505228,ens|ENST00000378466,ens|ENST00000471361,ccds|CCDS42
chr1	2511299	2511464	ref|PANK4,ref|NM_018216,ens|ENST00000502512,ens|ENST00000651094,ens|ENST00000435556,ens|ENST00000505228,ens|ENST00000378466,ens|ENST00000471361,ccds|CCDS42
chr1	2511552	2511717	ref|PANK4,ref|NM_018216,ens|ENST00000502512,ens|ENST00000651094,ens|ENST00000435556,ens|ENST00000505228,ens|ENST00000378466,ens|ENST00000471361,ccds|CCDS42
chr1	2512860	2513027	ref|PANK4,ref|NM_018216,ens|ENST00000487804,ens|ENST00000502512,ens|ENST00000651094,ens|ENST00000435556,ens|ENST00000505228,ens|ENST00000378466,ens|ENST00000471361,ccds|CCDS42
chr1	2513942	2514107	ref|PANK4,ref|NM_018216,ens|ENST00000487804,ens|ENST00000502512,ens|ENST00000651094,ens|ENST00000435556,ens|ENST00000505228,ens|ENST00000378466,ccds|CCDS42
chr1	2514327	2514492	ref|PANK4,ref|NM_018216,ens|ENST00000651094,ens|ENST00000435556,ens|ENST00000505228,ens|ENST00000378466,ccds|CCDS42
chr1	2515258	2515424	ref|PANK4,ref|NM_018216,ens|ENST00000468002,ens|ENST00000515423,ens|ENST00000651094,ens|ENST00000435556,ens|ENST00000505228,ens|ENST00000378466,ccds|CCDS42
chr1	2515526	2515704	ref|PANK4,ref|NM_018216,ens|ENST00000468002,ens|ENST00000515423,ens|ENST00000651094,ens|ENST00000435556,ens|ENST00000505228,ens|ENST00000378466,ccds|CCDS42
chr1	2518151	2518316	ref|PANK4,ref|NM_018216,ens|ENST00000468002,ens|ENST00000651094,ens|ENST00000435556,ens|ENST00000505228,ens|ENST00000378466,ccds|CCDS42
chr1	2518473	2518638	ref|PANK4,ref|NM_018216,ens|ENST00000468002,ens|ENST00000651094,ens|ENST00000435556,ens|ENST00000505228,ens|ENST00000378466,ccds|CCDS42
chr1	2519066	2519382	ref|PANK4,ref|NM_018216,ens|ENST00000468002,ens|ENST00000651094,ens|ENST00000435556,ens|ENST00000505228,ens|ENST00000486396,ens|ENST00000378466,ccds|CCDS42
chr1	2519794	2519960	ref|PANK4,ref|NM_018216,ens|ENST00000651094,ens|ENST00000435556,ens|ENST00000505228,ens|ENST00000378466,ens|ENST00000486396,ccds|CCDS42
chr1	2520265	2520430	ref|PANK4,ref|NM_018216,ens|ENST00000651094,ens|ENST00000435556,ens|ENST00000505228,ens|ENST00000378466,ens|ENST00000486396,ccds|CCDS42
chr1	2520656	2520916	ref|PANK4,ref|NM_018216,ens|ENST00000651094,ens|ENST00000435556,ens|ENST00000505228,ens|ENST00000378466,ens|ENST00000486396,ccds|CCDS42
chr1	2521145	2521310	ref|PANK4,ref|NM_018216,ens|ENST00000651094,ens|ENST00000435556,ens|ENST00000502770,ens|ENST00000378466,ens|ENST00000486396,ccds|CCDS42
chr1	2521645	2522008	ref|PANK4,ref|NM_018216,ens|ENST00000514922,ens|ENST00000491212,ens|ENST00000651094,ens|ENST00000435556,ens|ENST00000502770,ens|ENST00000378466,ens|ENST00000486396,ccds|CCDS42
chr1	2526474	2526641	ref|PANK4,ref|NM_018216,ens|ENST00000514922,ens|ENST00000651094,ens|ENST00000435556,ens|ENST00000502770,ens|ENST00000378466,ccds|CCDS42
chr1	2529403	2529533	ref|HES5,ref|NM_001010926,ens|ENST00000378453
chr1	2529543	2529795	ref|HES5,ref|NM_001010926,ens|ENST00000378453,ccds|CCDS41233
chr1	2529798	2530169	ref|HES5,ref|NM_001010926,ens|ENST00000378453,ccds|CCDS41233
chr1	2556616	2556782	ref|TNFRSF14-AS1,ref|TNFRSF14,ref|NR_037844,ref|NM_001297605,ref|NM_003820,ens|ENST00000451778,ens|ENST00000409119,ens|ENST00000475523,ens|ENST00000426449,ens|ENST00000355716,ens|ENST00000463471,ens|ENST00000496064,ens|ENST00000442392,ens|ENST00000435221,ens|ENST00000434817,ens|ENST00000482074,ens|ENST00000416860,ens|ENST00000452793,ccds|CCDS44046
chr1	2557677	2557842	ref|TNFRSF14,ref|NM_001297605,ref|NM_003820,ens|ENST00000451778,ens|ENST00000409119,ens|ENST00000475523,ens|ENST00000426449,ens|ENST00000355716,ens|ENST00000463471,ens|ENST00000496064,ens|ENST00000442392,ens|ENST00000435221,ens|ENST00000434817,ens|ENST00000482074,ccds|CCDS44046
chr1	2558342	2558507	ref|TNFRSF14,ref|NM_001297605,ref|NM_003820,ens|ENST00000451778,ens|ENST00000409119,ens|ENST00000475523,ens|ENST00000426449,ens|ENST00000355716,ens|ENST00000463471,ens|ENST00000496064,ens|ENST00000442392,ens|ENST00000466750,ens|ENST00000435221,ens|ENST00000434817,ens|ENST00000482074,ccds|CCDS44046
chr1	2559797	2559962	ref|TNFRSF14,ref|NM_001297605,ref|NM_003820,ens|ENST00000451778,ens|ENST00000409119,ens|ENST00000475523,ens|ENST00000426449,ens|ENST00000355716,ens|ENST00000463471,ens|ENST00000496064,ens|ENST00000466750,ens|ENST00000435221,ens|ENST00000434817,ens|ENST00000471768,ccds|CCDS44046
chr1	2560586	2560751	ref|TNFRSF14,ref|NM_001297605,ref|NM_003820,ens|ENST00000451778,ens|ENST00000409119,ens|ENST00000475523,ens|ENST00000426449,ens|ENST00000355716,ens|ENST00000463471,ens|ENST00000496064,ens|ENST00000466750,ens|ENST00000435221,ens|ENST00000463835,ens|ENST00000434817,ens|ENST00000471768,ccds|CCDS44046
chr1	2561439	2561569	ref|TNFRSF14,ref|NM_001297605,ref|NM_003820,ens|ENST00000451778,ens|ENST00000409119,ens|ENST00000475523,ens|ENST00000355716,ens|ENST00000463471,ens|ENST00000482602,ens|ENST00000466750,ens|ENST00000435221,ens|ENST00000463835,ens|ENST00000434817,ccds|CCDS44046
chr1	2561681	2561846	ref|TNFRSF14,ref|NM_001297605,ref|NM_003820,ens|ENST00000451778,ens|ENST00000475523,ens|ENST00000355716,ens|ENST00000463471,ens|ENST00000482602,ens|ENST00000466750,ens|ENST00000435221,ens|ENST00000463835,ens|ENST00000434817,ccds|CCDS44046
chr1	2562817	2562982	ref|TNFRSF14,ref|NM_001297605,ref|NM_003820,ens|ENST00000475523,ens|ENST00000355716,ens|ENST00000463471,ens|ENST00000480305,ens|ENST00000482602,ens|ENST00000466750,ens|ENST00000463835,ccds|CCDS44046
chr1	2563127	2563292	ref|TNFRSF14,ref|NM_001297605,ref|NM_003820,ens|ENST00000475523,ens|ENST00000355716,ens|ENST00000463471,ens|ENST00000480305,ens|ENST00000482602,ens|ENST00000466750,ens|ENST00000463835,ccds|CCDS44046
chr1	2586789	2587044	ref|PRXL2B,ref|NM_001195737,ref|NR_036637,ref|NM_152371,ref|NR_036638,ref|NM_001195740,ref|NM_001195738,ref|NM_001195736,ref|NM_001195741,ens|ENST00000464043,ens|ENST00000465233,ens|ENST00000474659,ens|ENST00000498083,ens|ENST00000537325,ens|ENST00000444521,ens|ENST00000378424,ens|ENST00000378425,ens|ENST00000378427,ens|ENST00000419916,ens|ENST00000493183,ccds|CCDS72690,ccds|CCDS55564,ccds|CCDS44…
chr1	2587069	2587372	ref|PRXL2B,ref|NM_001195737,ref|NR_036637,ref|NM_152371,ref|NR_036638,ref|NM_001195740,ref|NM_001195738,ref|NM_001195736,ref|NM_001195741,ens|ENST00000464043,ens|ENST00000465233,ens|ENST00000477045,ens|ENST00000474659,ens|ENST00000498083,ens|ENST00000537325,ens|ENST00000444521,ens|ENST00000378424,ens|ENST00000378425,ens|ENST00000378427,ens|ENST00000481683,ens|ENST00000419916,ens|ENST00000484099,e…
chr1	2587651	2587840	ref|PRXL2B,ref|NM_001195737,ref|NR_036637,ref|NM_152371,ref|NR_036638,ref|NM_001195740,ref|NM_001195738,ref|NM_001195736,ref|NM_001195741,ens|ENST00000464043,ens|ENST00000465233,ens|ENST00000477045,ens|ENST00000474659,ens|ENST00000498083,ens|ENST00000537325,ens|ENST00000444521,ens|ENST00000378424,ens|ENST00000378425,ens|ENST00000378427,ens|ENST00000481683,ens|ENST00000419916,ens|ENST00000484099,e…
chr1	2588349	2588605	ref|PRXL2B,ref|NM_001195737,ref|NR_036637,ref|NM_152371,ref|NR_036638,ref|NM_001195740,ref|NM_001195738,ref|NM_001195736,ref|NM_001195741,ens|ENST00000464043,ens|ENST00000465233,ens|ENST00000477045,ens|ENST00000474659,ens|ENST00000498083,ens|ENST00000537325,ens|ENST00000444521,ens|ENST00000378424,ens|ENST00000378425,ens|ENST00000378427,ens|ENST00000481683,ens|ENST00000419916,ens|ENST00000484099,e…
chr1	2588898	2589063	ref|PRXL2B,ref|NM_001195737,ref|NR_036637,ref|NM_152371,ref|NR_036638,ref|NM_001195740,ref|NM_001195738,ref|NM_001195736,ref|NM_001195741,ens|ENST00000464043,ens|ENST00000474659,ens|ENST00000537325,ens|ENST00000476686,ens|ENST00000444521,ens|ENST00000378424,ens|ENST00000378425,ens|ENST00000378427,ens|ENST00000481683,ens|ENST00000419916,ens|ENST00000484099,ens|ENST00000493183,ccds|CCDS72690,ccds|C…
chr1	2589355	2589520	ref|PRXL2B,ref|NM_001195737,ref|NR_036637,ref|NM_152371,ref|NR_036638,ref|NM_001195740,ref|NM_001195738,ref|NM_001195736,ref|NM_001195741,ens|ENST00000464043,ens|ENST00000474659,ens|ENST00000537325,ens|ENST00000476686,ens|ENST00000444521,ens|ENST00000378424,ens|ENST00000378425,ens|ENST00000378427,ens|ENST00000481683,ens|ENST00000419916,ens|ENST00000484099,ens|ENST00000493183
chr1	2590851	2590971	ref|MMEL1,ref|PRXL2B,ref|NM_001195737,ref|NR_036637,ref|NM_152371,ref|NM_033467,ref|NR_036638,ref|NM_001195740,ref|NM_001195738,ref|NM_001195736,ref|NM_001195741,ens|ENST00000378412,ens|ENST00000471840,ens|ENST00000476686,ens|ENST00000444521,ens|ENST00000378424,ens|ENST00000378425,ens|ENST00000378427,ens|ENST00000419916,ens|ENST00000484099
chr1	2590976	2591233	ref|MMEL1,ref|PRXL2B,ref|NM_001195737,ref|NR_036637,ref|NM_152371,ref|NM_033467,ref|NR_036638,ref|NM_001195740,ref|NM_001195738,ref|NM_001195736,ref|NM_001195741,ens|ENST00000504800,ens|ENST00000378412,ens|ENST00000471840,ens|ENST00000476686,ens|ENST00000502556,ens|ENST00000444521,ens|ENST00000378424,ens|ENST00000378425,ens|ENST00000378427,ens|ENST00000419916,ens|ENST00000484099,ccds|CCDS30569
chr1	2591492	2591657	ref|MMEL1,ref|NM_033467,ens|ENST00000504800,ens|ENST00000378412,ens|ENST00000471840,ens|ENST00000502556,ccds|CCDS30569
chr1	2591896	2592061	ref|MMEL1,ref|NM_033467,ens|ENST00000504800,ens|ENST00000464195,ens|ENST00000378412,ens|ENST00000471840,ens|ENST00000502556,ens|ENST00000491941,ccds|CCDS30569
chr1	2592648	2592953	ref|MMEL1,ref|NM_033467,ens|ENST00000504800,ens|ENST00000469962,ens|ENST00000464195,ens|ENST00000378412,ens|ENST00000502556,ens|ENST00000491941,ccds|CCDS30569
chr1	2593805	2593970	ref|MMEL1,ref|NM_033467,ens|ENST00000504800,ens|ENST00000469962,ens|ENST00000378412,ens|ENST00000502556,ccds|CCDS30569
chr1	2594331	2594496	ref|MMEL1,ref|NM_033467,ens|ENST00000504800,ens|ENST00000378412,ens|ENST00000502556,ccds|CCDS30569
chr1	2594758	2594923	ref|MMEL1,ref|NM_033467,ens|ENST00000504800,ens|ENST00000378412,ens|ENST00000502556,ccds|CCDS30569
chr1	2595234	2595399	ref|MMEL1,ref|NM_033467,ens|ENST00000504800,ens|ENST00000378412,ens|ENST00000502556,ccds|CCDS30569
chr1	2595995	2596160	ref|MMEL1,ref|NM_033467,ens|ENST00000504800,ens|ENST00000378412,ens|ENST00000502556,ccds|CCDS30569
chr1	2596558	2596728	ref|MMEL1,ref|NM_033467,ens|ENST00000504800,ens|ENST00000378412,ens|ENST00000502556,ccds|CCDS30569
chr1	2598150	2598315	ref|MMEL1,ref|NM_033467,ens|ENST00000504800,ens|ENST00000378412,ens|ENST00000502556,ccds|CCDS30569
chr1	2598659	2598824	ref|MMEL1,ref|NM_033467,ens|ENST00000504800,ens|ENST00000378412,ens|ENST00000502556,ccds|CCDS30569
chr1	2603845	2604011	ref|MMEL1,ref|NM_033467,ens|ENST00000504800,ens|ENST00000378412,ens|ENST00000502556,ccds|CCDS30569
chr1	2604151	2604316	ref|MMEL1,ref|NM_033467,ens|ENST00000504800,ens|ENST00000378412,ens|ENST00000502556,ccds|CCDS30569
chr1	2605507	2605695	ref|MMEL1,ref|NM_033467,ens|ENST00000504800,ens|ENST00000378412,ens|ENST00000502556,ccds|CCDS30569
chr1	2606204	2606369	ref|MMEL1,ref|NM_033467,ens|ENST00000504800,ens|ENST00000378412,ens|ENST00000502556,ccds|CCDS30569
chr1	2606958	2607123	ref|MMEL1,ref|NM_033467,ens|ENST00000509374,ens|ENST00000504800,ens|ENST00000378412,ens|ENST00000502556,ccds|CCDS30569
chr1	2609294	2609462	ref|MMEL1,ref|NM_033467,ens|ENST00000509374,ens|ENST00000504800,ens|ENST00000378412,ens|ENST00000502556,ccds|CCDS30569
chr1	2609667	2609833	ref|MMEL1,ref|NM_033467,ens|ENST00000509374,ens|ENST00000504800,ens|ENST00000378412,ens|ENST00000502556,ccds|CCDS30569
chr1	2611174	2611403	ref|MMEL1,ref|NM_033467,ens|ENST00000509374,ens|ENST00000504800,ens|ENST00000378412,ens|ENST00000502556,ccds|CCDS30569
chr1	2612082	2612247	ref|MMEL1,ref|NM_033467,ens|ENST00000504800,ens|ENST00000378412,ens|ENST00000502556,ccds|CCDS30569
chr1	2629344	2629511	ref|MMEL1,ref|NM_033467,ens|ENST00000504800,ens|ENST00000378412,ens|ENST00000502556,ccds|CCDS30569
chr1	2641273	2641866	ref|TTC34,ref|NM_001242672,ens|ENST00000637179,ens|ENST00000401095,ccds|CCDS55565
chr1	2644308	2644474	ref|TTC34,ref|NM_001242672,ens|ENST00000637179,ens|ENST00000401095,ccds|CCDS55565
chr1	2645286	2645613	ref|TTC34,ref|NM_001242672,ens|ENST00000637179,ens|ENST00000401095,ccds|CCDS55565
chr1	2783609	2783812	ref|TTC34,ref|NM_001242672,ens|ENST00000648684,ens|ENST00000637179,ens|ENST00000401095,ccds|CCDS55565
chr1	2783820	2783940	ref|TTC34,ref|NM_001242672,ens|ENST00000648684,ens|ENST00000637179,ens|ENST00000401095,ccds|CCDS55565
chr1	2785671	2786024	ref|TTC34,ref|NM_001242672,ens|ENST00000637179,ens|ENST00000401095,ccds|CCDS55565
chr1	2787401	2787826	ref|TTC34,ref|NM_001242672,ens|ENST00000637179,ens|ENST00000401095,ccds|CCDS55565
chr1	2789384	2789669	ref|TTC34,ref|NM_001242672,ens|ENST00000637179,ens|ENST00000401095,ccds|CCDS55565
chr1	3021685	3022463	ref|ACTRT2,ref|NM_080431,ens|ENST00000378404,ccds|CCDS45
chr1	3022466	3022819	ref|ACTRT2,ref|NM_080431,ens|ENST00000378404,ccds|CCDS45
chr1	3069158	3069337	ref|PRDM16,ref|NM_199454,ref|NM_022114,ens|ENST00000511072,ens|ENST00000607632,ens|ENST00000514189,ens|ENST00000378391,ens|ENST00000270722
chr1	3186111	3186447	ref|PRDM16,ref|NM_199454,ref|NM_022114,ens|ENST00000511072,ens|ENST00000607632,ens|ENST00000514189,ens|ENST00000378391,ens|ENST00000270722,ccds|CCDS44048,ccds|CCDS41236
chr1	3244009	3244174	ref|PRDM16,ref|NM_199454,ref|NM_022114,ens|ENST00000511072,ens|ENST00000378391,ens|ENST00000514189,ens|ENST00000270722,ens|ENST00000512462,ccds|CCDS44048,ccds|CCDS41236
chr1	3385152	3385330	ref|PRDM16,ref|NM_199454,ref|NM_022114,ens|ENST00000511072,ens|ENST00000463591,ens|ENST00000514189,ens|ENST00000378391,ens|ENST00000270722,ens|ENST00000512462,ccds|CCDS44048,ccds|CCDS41236
chr1	3386583	3386748	ref|PRDM16,ref|NM_199454,ref|NM_022114,ens|ENST00000511072,ens|ENST00000463591,ens|ENST00000514189,ens|ENST00000378391,ens|ENST00000270722,ens|ENST00000512462,ccds|CCDS44048,ccds|CCDS41236
chr1	3396399	3396664	ref|PRDM16,ref|NM_199454,ref|NM_022114,ens|ENST00000511072,ens|ENST00000509860,ens|ENST00000378391,ens|ENST00000514189,ens|ENST00000270722,ens|ENST00000512462,ccds|CCDS44048,ccds|CCDS41236
chr1	3402771	3403096	ref|PRDM16,ref|NM_199454,ref|NM_022114,ens|ENST00000511072,ens|ENST00000509860,ens|ENST00000514189,ens|ENST00000378391,ens|ENST00000270722,ens|ENST00000512462,ccds|CCDS44048,ccds|CCDS41236
chr1	3404728	3404894	ref|PRDM16,ref|NM_199454,ref|NM_022114,ens|ENST00000511072,ens|ENST00000509860,ens|ENST00000514189,ens|ENST00000378391,ens|ENST00000270722,ens|ENST00000512462,ccds|CCDS44048,ccds|CCDS41236
chr1	3405508	3405676	ref|PRDM16,ref|NM_199454,ref|NM_022114,ens|ENST00000511072,ens|ENST00000509860,ens|ENST00000378391,ens|ENST00000514189,ens|ENST00000270722,ens|ENST00000512462,ccds|CCDS44048,ccds|CCDS41236
chr1	3411334	3411454	ref|PRDM16,ref|NM_199454,ref|NM_022114,ens|ENST00000511072,ens|ENST00000509860,ens|ENST00000378391,ens|ENST00000514189,ens|ENST00000270722,ens|ENST00000512462,ccds|CCDS44048,ccds|CCDS41236
chr1	3411459	3412892	ref|PRDM16,ref|NM_199454,ref|NM_022114,ens|ENST00000511072,ens|ENST00000509860,ens|ENST00000378391,ens|ENST00000514189,ens|ENST00000270722,ens|ENST00000512462,ccds|CCDS44048,ccds|CCDS41236
chr1	3414520	3414685	ref|PRDM16,ref|NM_199454,ref|NM_022114,ens|ENST00000511072,ens|ENST00000509860,ens|ENST00000378391,ens|ENST00000514189,ens|ENST00000270722,ens|ENST00000512462,ccds|CCDS44048,ccds|CCDS41236
chr1	3417809	3418161	ref|PRDM16,ref|NM_199454,ref|NM_022114,ens|ENST00000511072,ens|ENST00000509860,ens|ENST00000514189,ens|ENST00000378391,ens|ENST00000270722,ens|ENST00000512462,ccds|CCDS44048,ccds|CCDS41236
chr1	3418602	3418767	ref|PRDM16,ref|NM_199454,ref|NM_022114,ens|ENST00000511072,ens|ENST00000509860,ens|ENST00000514189,ens|ENST00000378391,ens|ENST00000270722,ens|ENST00000512462,ccds|CCDS44048,ccds|CCDS41236
chr1	3425562	3425727	ref|PRDM16,ref|NM_199454,ref|NM_022114,ens|ENST00000511072,ens|ENST00000509860,ens|ENST00000378389,ens|ENST00000514189,ens|ENST00000378391,ens|ENST00000270722,ens|ENST00000512462,ens|ENST00000606170,ccds|CCDS44048,ccds|CCDS41236
chr1	3426075	3426240	ref|PRDM16,ref|NM_199454,ref|NM_022114,ens|ENST00000511072,ens|ENST00000509860,ens|ENST00000378389,ens|ENST00000378391,ens|ENST00000514189,ens|ENST00000270722,ens|ENST00000512462,ccds|CCDS44048,ccds|CCDS41236
chr1	3430760	3431162	ref|PRDM16,ref|NM_199454,ref|NM_022114,ens|ENST00000511072,ens|ENST00000509860,ens|ENST00000378389,ens|ENST00000514189,ens|ENST00000378391,ens|ENST00000270722,ens|ENST00000512462,ccds|CCDS44048,ccds|CCDS41236
chr1	3431919	3432160	ref|PRDM16,ref|NM_199454,ref|NM_022114,ens|ENST00000511072,ens|ENST00000509860,ens|ENST00000378389,ens|ENST00000514189,ens|ENST00000378391,ens|ENST00000270722,ens|ENST00000512462,ccds|CCDS44048,ccds|CCDS41236
chr1	3433641	3433806	ref|PRDM16,ref|NM_199454,ref|NM_022114,ens|ENST00000511072,ens|ENST00000509860,ens|ENST00000378389,ens|ENST00000514189,ens|ENST00000378391,ens|ENST00000270722,ens|ENST00000512462,ccds|CCDS44048,ccds|CCDS41236
chr1	3463117	3463714	ref|ARHGEF16,ref|NM_014448,ens|ENST00000378378,ccds|CCDS46
chr1	3466087	3466252	ref|ARHGEF16,ref|NM_014448,ens|ENST00000378373,ens|ENST00000378378,ccds|CCDS46
chr1	3467146	3467321	ref|ARHGEF16,ref|NM_014448,ens|ENST00000378373,ens|ENST00000378378,ens|ENST00000378371,ccds|CCDS46
chr1	3468742	3468970	ref|ARHGEF16,ref|NM_014448,ens|ENST00000445297,ens|ENST00000378373,ens|ENST00000378378,ens|ENST00000378371,ccds|CCDS46
chr1	3469410	3469576	ref|ARHGEF16,ref|NM_014448,ens|ENST00000445297,ens|ENST00000378373,ens|ENST00000378378,ens|ENST00000378371,ccds|CCDS46
chr1	3471661	3471860	ref|ARHGEF16,ref|NM_014448,ens|ENST00000464620,ens|ENST00000418137,ens|ENST00000445297,ens|ENST00000378373,ens|ENST00000378378,ens|ENST00000378371,ccds|CCDS46
chr1	3473071	3473237	ref|ARHGEF16,ref|NM_014448,ens|ENST00000464620,ens|ENST00000418137,ens|ENST00000445297,ens|ENST00000378373,ens|ENST00000485984,ens|ENST00000378378,ens|ENST00000378371,ccds|CCDS46
chr1	3473373	3473540	ref|ARHGEF16,ref|NM_014448,ens|ENST00000464620,ens|ENST00000418137,ens|ENST00000445297,ens|ENST00000378373,ens|ENST00000485984,ens|ENST00000378378,ens|ENST00000378371,ccds|CCDS46
chr1	3474642	3474807	ref|ARHGEF16,ref|NM_014448,ens|ENST00000418137,ens|ENST00000378373,ens|ENST00000485984,ens|ENST00000378378,ens|ENST00000378371,ccds|CCDS46
chr1	3475953	3476118	ref|ARHGEF16,ref|NM_014448,ens|ENST00000378373,ens|ENST00000485984,ens|ENST00000378378,ens|ENST00000378371,ccds|CCDS46
chr1	3477881	3478073	ref|ARHGEF16,ref|NM_014448,ens|ENST00000378373,ens|ENST00000485984,ens|ENST00000378378,ens|ENST00000378371,ccds|CCDS46
chr1	3478413	3478580	ref|ARHGEF16,ref|NM_014448,ens|ENST00000378373,ens|ENST00000485984,ens|ENST00000378378,ens|ENST00000378371,ccds|CCDS46
chr1	3479449	3479615	ref|ARHGEF16,ref|NM_014448,ens|ENST00000378373,ens|ENST00000485984,ens|ENST00000378378,ens|ENST00000378371,ccds|CCDS46
chr1	3479779	3479945	ref|ARHGEF16,ref|NM_014448,ens|ENST00000378373,ens|ENST00000485984,ens|ENST00000378378,ens|ENST00000378371,ccds|CCDS46
chr1	3480433	3480599	ref|ARHGEF16,ref|NM_014448,ens|ENST00000378373,ens|ENST00000485984,ens|ENST00000378378,ens|ENST00000378371,ccds|CCDS46
chr1	3490455	3490620	ref|MEGF6,ref|NM_001409,ens|ENST00000356575,ens|ENST00000494257,ens|ENST00000294599
chr1	3490832	3490997	ref|MEGF6,ref|NM_001409,ens|ENST00000356575,ens|ENST00000494257,ens|ENST00000485002,ens|ENST00000294599,ccds|CCDS41237
chr1	3492600	3492765	ref|MEGF6,ref|NM_001409,ens|ENST00000491842,ens|ENST00000475790,ens|ENST00000356575,ens|ENST00000494257,ens|ENST00000485002,ens|ENST00000294599,ccds|CCDS41237
chr1	3493759	3494094	ref|MEGF6,ref|NM_001409,ens|ENST00000461795,ens|ENST00000491842,ens|ENST00000475790,ens|ENST00000356575,ens|ENST00000485002,ens|ENST00000294599,ccds|CCDS41237
chr1	3494347	3494840	ref|MEGF6,ref|NM_001409,ens|ENST00000491842,ens|ENST00000475790,ens|ENST00000356575,ens|ENST00000485002,ens|ENST00000294599,ccds|CCDS41237
chr1	3495831	3496142	ref|MEGF6,ref|NM_001409,ens|ENST00000491842,ens|ENST00000475790,ens|ENST00000356575,ens|ENST00000485002,ens|ENST00000294599,ccds|CCDS41237
chr1	3496636	3496801	ref|MEGF6,ref|NM_001409,ens|ENST00000356575,ens|ENST00000485002,ens|ENST00000294599,ccds|CCDS41237
chr1	3496977	3497705	ref|MEGF6,ref|NM_001409,ens|ENST00000356575,ens|ENST00000485002,ens|ENST00000294599,ccds|CCDS41237
chr1	3498362	3498596	ref|MEGF6,ref|NM_001409,ens|ENST00000356575,ens|ENST00000485002,ens|ENST00000294599,ccds|CCDS41237
chr1	3498657	3498824	ref|MEGF6,ref|NM_001409,ens|ENST00000356575,ens|ENST00000485002,ens|ENST00000294599,ccds|CCDS41237
chr1	3499033	3499330	ref|MEGF6,ref|NM_001409,ens|ENST00000356575,ens|ENST00000485002,ens|ENST00000294599,ccds|CCDS41237
chr1	3499622	3499963	ref|MEGF6,ref|NM_001409,ens|ENST00000356575,ens|ENST00000485002,ens|ENST00000294599,ccds|CCDS41237
chr1	3500633	3500802	ref|MEGF6,ref|NM_001409,ens|ENST00000356575,ens|ENST00000485002,ens|ENST00000294599,ccds|CCDS41237
chr1	3500949	3501383	ref|MEGF6,ref|NM_001409,ens|ENST00000356575,ens|ENST00000485002,ens|ENST00000294599,ccds|CCDS41237
chr1	3501795	3501961	ref|MEGF6,ref|NM_001409,ens|ENST00000356575,ens|ENST00000485002,ens|ENST00000294599,ccds|CCDS41237
chr1	3505194	3505530	ref|MEGF6,ref|NM_001409,ens|ENST00000356575,ens|ENST00000485002,ens|ENST00000294599,ccds|CCDS41237
chr1	3506012	3506274	ref|MEGF6,ref|NM_001409,ens|ENST00000356575,ens|ENST00000485002,ens|ENST00000294599,ccds|CCDS41237
chr1	3507794	3507962	ref|MEGF6,ref|NM_001409,ens|ENST00000356575,ens|ENST00000485002,ens|ENST00000294599,ccds|CCDS41237
chr1	3508560	3508725	ref|MEGF6,ref|NM_001409,ens|ENST00000356575,ens|ENST00000485002,ens|ENST00000294599,ccds|CCDS41237
chr1	3509057	3509222	ref|MEGF6,ref|NM_001409,ens|ENST00000356575,ens|ENST00000485002,ens|ENST00000294599,ccds|CCDS41237
chr1	3509811	3510090	ref|MEGF6,ref|NM_001409,ens|ENST00000356575,ens|ENST00000485002,ens|ENST00000294599,ccds|CCDS41237
chr1	3510777	3510944	ref|MEGF6,ref|NM_001409,ens|ENST00000356575,ens|ENST00000485002,ens|ENST00000294599,ccds|CCDS41237
chr1	3511555	3511720	ref|MEGF6,ref|NM_001409,ens|ENST00000356575,ens|ENST00000485002,ens|ENST00000294599,ccds|CCDS41237
chr1	3511983	3512149	ref|MEGF6,ref|NM_001409,ens|ENST00000356575,ens|ENST00000485002,ens|ENST00000294599,ccds|CCDS41237
chr1	3514528	3514693	ref|MEGF6,ref|NM_001409,ens|ENST00000356575,ens|ENST00000485002,ens|ENST00000294599,ccds|CCDS41237
chr1	3515360	3515639	ref|MEGF6,ref|NM_001409,ens|ENST00000356575,ens|ENST00000485002,ens|ENST00000294599,ccds|CCDS41237
chr1	3524122	3524287	ref|MEGF6,ref|NM_001409,ens|ENST00000356575,ens|ENST00000485002,ens|ENST00000294599,ccds|CCDS41237
chr1	3531079	3531245	ref|MEGF6,ref|NM_001409,ens|ENST00000356575,ens|ENST00000485002,ens|ENST00000294599,ccds|CCDS41237
chr1	3546997	3547163	ref|MEGF6,ref|NM_001409,ens|ENST00000356575,ens|ENST00000485002,ccds|CCDS41237
chr1	3579809	3580005	ref|MEGF6,ref|NM_001409,ens|ENST00000356575,ens|ENST00000485002,ccds|CCDS41237
chr1	3595329	3595500	ref|MEGF6,ref|NM_001409,ens|ENST00000356575,ens|ENST00000485002,ccds|CCDS41237
chr1	3602426	3602595	ref|MEGF6,ref|NM_001409,ens|ENST00000356575,ens|ENST00000485002,ccds|CCDS41237
chr1	3611140	3611306	ref|MEGF6,ref|NM_001409,ens|ENST00000356575,ens|ENST00000485002,ccds|CCDS41237
chr1	3625003	3625150	ref|TPRG1L,ref|NM_182752,ens|ENST00000378344
chr1	3625159	3625298	ref|TPRG1L,ref|NM_182752,ens|ENST00000378344,ens|ENST00000344579,ccds|CCDS47
chr1	3625386	3625606	ref|TPRG1L,ref|NM_182752,ens|ENST00000378344,ens|ENST00000344579,ccds|CCDS47
chr1	3625717	3625884	ref|TPRG1L,ref|NM_182752,ens|ENST00000378344,ens|ENST00000344579,ccds|CCDS47
chr1	3627473	3627639	ref|TPRG1L,ref|NM_182752,ens|ENST00000378344,ens|ENST00000344579,ccds|CCDS47
chr1	3628439	3628609	ref|TPRG1L,ref|NM_182752,ens|ENST00000378344,ens|ENST00000344579,ccds|CCDS47
chr1	3630943	3631108	ref|WRAP73,ref|NM_017818,ens|ENST00000270708,ens|ENST00000378322,ccds|CCDS48
chr1	3631382	3631632	ref|WRAP73,ref|NM_017818,ens|ENST00000270708,ens|ENST00000378322,ccds|CCDS48
chr1	3632172	3632337	ref|WRAP73,ref|NM_017818,ens|ENST00000424367,ens|ENST00000471223,ens|ENST00000270708,ens|ENST00000378322,ccds|CCDS48
chr1	3633347	3633512	ref|WRAP73,ref|NM_017818,ens|ENST00000469643,ens|ENST00000424367,ens|ENST00000471223,ens|ENST00000270708,ens|ENST00000497940,ens|ENST00000378322,ccds|CCDS48
chr1	3634982	3635250	ref|WRAP73,ref|NM_017818,ens|ENST00000469643,ens|ENST00000465916,ens|ENST00000424367,ens|ENST00000471223,ens|ENST00000270708,ens|ENST00000494884,ens|ENST00000497940,ens|ENST00000378322,ccds|CCDS48
chr1	3635924	3636089	ref|WRAP73,ref|NM_017818,ens|ENST00000465916,ens|ENST00000424367,ens|ENST00000471223,ens|ENST00000270708,ens|ENST00000419924,ens|ENST00000497940,ens|ENST00000378322,ccds|CCDS48
chr1	3636943	3637108	ref|WRAP73,ref|NM_017818,ens|ENST00000465916,ens|ENST00000424367,ens|ENST00000471223,ens|ENST00000270708,ens|ENST00000419924,ens|ENST00000497940,ens|ENST00000378322,ccds|CCDS48
chr1	3638723	3638888	ref|WRAP73,ref|NM_017818,ens|ENST00000465916,ens|ENST00000424367,ens|ENST00000471223,ens|ENST00000270708,ens|ENST00000419924,ens|ENST00000378322,ccds|CCDS48
chr1	3646660	3646826	ref|WRAP73,ref|NM_017818,ens|ENST00000465916,ens|ENST00000424367,ens|ENST00000270708,ens|ENST00000419924,ens|ENST00000378322,ccds|CCDS48
chr1	3647381	3647546	ref|WRAP73,ref|NM_017818,ens|ENST00000465916,ens|ENST00000424367,ens|ENST00000479331,ens|ENST00000270708,ens|ENST00000419924,ens|ENST00000378322,ccds|CCDS48
chr1	3649882	3650047	ref|WRAP73,ref|NM_017818,ens|ENST00000465916,ens|ENST00000424367,ens|ENST00000479331,ens|ENST00000270708,ens|ENST00000419924,ens|ENST00000378322,ccds|CCDS48
chr1	3682315	3682480	ref|TP73,ref|NM_001204186,ref|NM_005427,ref|NM_001204184,ref|NM_001204187,ref|NM_001204188,ref|NM_001204185,ens|ENST00000357733,ens|ENST00000603362,ens|ENST00000354437,ens|ENST00000346387,ens|ENST00000604074,ens|ENST00000378295,ens|ENST00000604479,ccds|CCDS55568,ccds|CCDS59965,ccds|CCDS55566,ccds|CCDS55567,ccds|CCDS49
chr1	3683017	3683182	ref|TP73,ref|NM_001204186,ref|NM_005427,ref|NM_001204184,ref|NM_001204187,ref|NM_001204188,ref|NM_001204185,ens|ENST00000357733,ens|ENST00000603362,ens|ENST00000354437,ens|ENST00000346387,ens|ENST00000604074,ens|ENST00000378295,ens|ENST00000604479,ccds|CCDS55568,ccds|CCDS59965,ccds|CCDS55566,ccds|CCDS55567,ccds|CCDS49
chr1	3690862	3691027	ref|TP73,ref|NM_001204189,ref|NM_001204191,ref|NM_001204186,ref|NM_005427,ref|NM_001204190,ref|NM_001204184,ref|NM_001204187,ref|NM_001126242,ref|NM_001126241,ref|NM_001126240,ref|NM_001204188,ref|NM_001204185,ens|ENST00000378280,ens|ENST00000357733,ens|ENST00000603362,ens|ENST00000354437,ens|ENST00000346387,ens|ENST00000378288,ens|ENST00000604074,ens|ENST00000378295,ens|ENST00000378285,ens|ENST0…
chr1	3707563	3707818	ref|TP73,ref|NM_001204189,ref|NM_001204191,ref|NM_001204186,ref|NM_005427,ref|NM_001204190,ref|NM_001204184,ref|NM_001204187,ref|NM_001126241,ref|NM_001126242,ref|NM_001126240,ref|NM_001204188,ref|NM_001204185,ref|NM_001204192,ens|ENST00000378280,ens|ENST00000357733,ens|ENST00000603362,ens|ENST00000354437,ens|ENST00000346387,ens|ENST00000378288,ens|ENST00000604074,ens|ENST00000378295,ens|ENST0000…
chr1	3722011	3722176	ref|TP73,ref|NM_001204189,ref|NM_001204191,ref|NM_001204186,ref|NM_005427,ref|NM_001204190,ref|NM_001204184,ref|NM_001204187,ref|NM_001126241,ref|NM_001126242,ref|NM_001126240,ref|NM_001204188,ref|NM_001204185,ref|NM_001204192,ens|ENST00000378280,ens|ENST00000357733,ens|ENST00000603362,ens|ENST00000354437,ens|ENST00000346387,ens|ENST00000378288,ens|ENST00000604074,ens|ENST00000378295,ens|ENST0000…
chr1	3723307	3723473	ref|TP73,ref|NM_001204189,ref|NM_001204191,ref|NM_001204186,ref|NM_005427,ref|NM_001204190,ref|NM_001204184,ref|NM_001204187,ref|NM_001126242,ref|NM_001126241,ref|NM_001126240,ref|NM_001204188,ref|NM_001204185,ref|NM_001204192,ens|ENST00000378280,ens|ENST00000357733,ens|ENST00000603362,ens|ENST00000354437,ens|ENST00000346387,ens|ENST00000378288,ens|ENST00000604074,ens|ENST00000378295,ens|ENST0000…
chr1	3727066	3727231	ref|TP73,ref|NM_001204189,ref|NM_001204191,ref|NM_001204186,ref|NM_005427,ref|NM_001204190,ref|NM_001204184,ref|NM_001204187,ref|NM_001126242,ref|NM_001126241,ref|NM_001126240,ref|NM_001204188,ref|NM_001204185,ref|NM_001204192,ens|ENST00000378280,ens|ENST00000357733,ens|ENST00000603362,ens|ENST00000354437,ens|ENST00000346387,ens|ENST00000378288,ens|ENST00000604074,ens|ENST00000378295,ens|ENST0000…
chr1	3727592	3727762	ref|TP73,ref|NM_001204189,ref|NM_001204191,ref|NM_001204186,ref|NM_005427,ref|NM_001204190,ref|NM_001204184,ref|NM_001204187,ref|NM_001126241,ref|NM_001126242,ref|NM_001126240,ref|NM_001204188,ref|NM_001204185,ref|NM_001204192,ens|ENST00000378280,ens|ENST00000357733,ens|ENST00000603362,ens|ENST00000354437,ens|ENST00000346387,ens|ENST00000604566,ens|ENST00000378288,ens|ENST00000604074,ens|ENST0000…
chr1	3728110	3728311	ref|TP73,ref|NM_001204189,ref|NM_001204191,ref|NM_001204186,ref|NM_005427,ref|NM_001204190,ref|NM_001204184,ref|NM_001204187,ref|NM_001126241,ref|NM_001126242,ref|NM_001126240,ref|NM_001204188,ref|NM_001204185,ref|NM_001204192,ens|ENST00000378280,ens|ENST00000357733,ens|ENST00000603362,ens|ENST00000354437,ens|ENST00000346387,ens|ENST00000604566,ens|ENST00000378288,ens|ENST00000604074,ens|ENST0000…
chr1	3729304	3729469	ref|TP73,ref|NM_001204189,ref|NM_001204191,ref|NM_001204186,ref|NM_005427,ref|NM_001204190,ref|NM_001204184,ref|NM_001204187,ref|NM_001126241,ref|NM_001126242,ref|NM_001126240,ref|NM_001204188,ref|NM_001204185,ref|NM_001204192,ens|ENST00000378280,ens|ENST00000357733,ens|ENST00000603362,ens|ENST00000354437,ens|ENST00000346387,ens|ENST00000378288,ens|ENST00000604566,ens|ENST00000604074,ens|ENST0000…
chr1	3729988	3730156	ref|TP73,ref|NM_001204189,ref|NM_001204191,ref|NM_001204186,ref|NM_005427,ref|NM_001204190,ref|NM_001204184,ref|NM_001204187,ref|NM_001126241,ref|NM_001126242,ref|NM_001126240,ref|NM_001204188,ref|NM_001204185,ref|NM_001204192,ens|ENST00000378280,ens|ENST00000357733,ens|ENST00000603362,ens|ENST00000354437,ens|ENST00000346387,ens|ENST00000378288,ens|ENST00000604566,ens|ENST00000604074,ens|ENST0000…
chr1	3730933	3731098	ref|TP73,ref|NM_001204189,ref|NM_001204191,ref|NM_001204186,ref|NM_005427,ref|NM_001204190,ref|NM_001204184,ref|NM_001204187,ref|NM_001126242,ref|NM_001126241,ref|NM_001126240,ref|NM_001204188,ref|NM_001204185,ref|NM_001204192,ens|ENST00000378280,ens|ENST00000357733,ens|ENST00000603362,ens|ENST00000354437,ens|ENST00000346387,ens|ENST00000604566,ens|ENST00000378288,ens|ENST00000604074,ens|ENST0000…
chr1	3731406	3731571	ref|TP73,ref|NM_001204189,ref|NM_001204191,ref|NM_001204186,ref|NM_005427,ref|NM_001204190,ref|NM_001204184,ref|NM_001204187,ref|NM_001126242,ref|NM_001126241,ref|NM_001126240,ref|NM_001204188,ref|NM_001204185,ref|NM_001204192,ens|ENST00000378280,ens|ENST00000357733,ens|ENST00000603362,ens|ENST00000354437,ens|ENST00000346387,ens|ENST00000604566,ens|ENST00000378288,ens|ENST00000604074,ens|ENST0000…
chr1	3732761	3733102	ref|TP73,ref|NM_001204189,ref|NM_001204191,ref|NM_001204186,ref|NM_005427,ref|NM_001204190,ref|NM_001204184,ref|NM_001204187,ref|NM_001126242,ref|NM_001126241,ref|NM_001126240,ref|NM_001204188,ref|NM_001204185,ref|NM_001204192,ens|ENST00000378280,ens|ENST00000357733,ens|ENST00000603362,ens|ENST00000354437,ens|ENST00000346387,ens|ENST00000378288,ens|ENST00000604566,ens|ENST00000604074,ens|ENST0000…
chr1	3752447	3752803	ref|CCDC27,ref|NM_152492,ens|ENST00000462521,ens|ENST00000636250,ens|ENST00000294600,ccds|CCDS50
chr1	3754076	3754241	ref|CCDC27,ref|NM_152492,ens|ENST00000462521,ens|ENST00000636250,ens|ENST00000294600,ccds|CCDS50
chr1	3755429	3755595	ref|CCDC27,ref|NM_152492,ens|ENST00000462521,ens|ENST00000636250,ens|ENST00000294600,ccds|CCDS50
chr1	3756728	3756893	ref|CCDC27,ref|NM_152492,ens|ENST00000462521,ens|ENST00000636250,ens|ENST00000294600,ccds|CCDS50
chr1	3761250	3761418	ref|CCDC27,ref|NM_152492,ens|ENST00000462521,ens|ENST00000294600,ccds|CCDS50
chr1	3762519	3762729	ref|CCDC27,ref|NM_152492,ens|ENST00000462521,ens|ENST00000294600,ccds|CCDS50
chr1	3763086	3763535	ref|CCDC27,ref|NM_152492,ens|ENST00000462521,ens|ENST00000294600,ccds|CCDS50
chr1	3763668	3763833	ref|CCDC27,ref|NM_152492,ens|ENST00000462521,ens|ENST00000294600,ccds|CCDS50
chr1	3766470	3766636	ref|CCDC27,ref|NM_152492,ens|ENST00000462521,ens|ENST00000294600,ccds|CCDS50
chr1	3767232	3767401	ref|CCDC27,ref|NM_152492,ens|ENST00000462521,ens|ENST00000294600,ccds|CCDS50
chr1	3769752	3769917	ref|CCDC27,ref|NM_152492,ens|ENST00000462521,ens|ENST00000294600,ccds|CCDS50
chr1	3771359	3771524	ref|CCDC27,ref|NM_152492,ens|ENST00000462521,ens|ENST00000294600,ccds|CCDS50
chr1	3775223	3775532	ref|SMIM1,ref|NM_001163724,ref|NM_001288583,ens|ENST00000452264,ens|ENST00000642557,ens|ENST00000444870,ens|ENST00000561886,ccds|CCDS57966
chr1	3775775	3775940	ref|SMIM1,ref|NM_001163724,ref|NM_001288583,ens|ENST00000642557,ens|ENST00000444870,ccds|CCDS57966
chr1	3781118	3781377	ref|LRRC47,ref|NM_020710,ens|ENST00000378251,ens|ENST00000462356,ccds|CCDS51
chr1	3781493	3781659	ref|LRRC47,ref|NM_020710,ens|ENST00000378251,ens|ENST00000462356,ens|ENST00000479239,ccds|CCDS51
chr1	3782649	3782814	ref|LRRC47,ref|NM_020710,ens|ENST00000378251,ens|ENST00000462356,ens|ENST00000479239,ccds|CCDS51
chr1	3783796	3784186	ref|LRRC47,ref|NM_020710,ens|ENST00000378251,ens|ENST00000462356,ens|ENST00000479239,ccds|CCDS51
chr1	3785082	3785247	ref|LRRC47,ref|NM_020710,ens|ENST00000607459,ens|ENST00000378251,ccds|CCDS51
chr1	3786866	3787305	ref|LRRC47,ref|NM_020710,ens|ENST00000378251,ccds|CCDS51
chr1	3795816	3796557	ref|LRRC47,ref|NM_020710,ens|ENST00000378251,ccds|CCDS51
chr1	3815356	3815521	ref|CEP104,ref|NM_014704,ens|ENST00000484420,ens|ENST00000378230,ccds|CCDS30571
chr1	3816212	3816377	ref|CEP104,ref|NM_014704,ens|ENST00000484420,ens|ENST00000438539,ens|ENST00000378230,ccds|CCDS30571
chr1	3823129	3823294	ref|CEP104,ref|NM_014704,ens|ENST00000438539,ens|ENST00000378230,ens|ENST00000461667,ccds|CCDS30571
chr1	3823429	3823595	ref|CEP104,ref|NM_014704,ens|ENST00000438539,ens|ENST00000378230,ens|ENST00000461667,ccds|CCDS30571
chr1	3825749	3825914	ref|CEP104,ref|NM_014704,ens|ENST00000438539,ens|ENST00000378230,ens|ENST00000461667,ccds|CCDS30571
chr1	3826340	3826512	ref|CEP104,ref|NM_014704,ens|ENST00000438539,ens|ENST00000378230,ens|ENST00000461667,ccds|CCDS30571
chr1	3826623	3826788	ref|CEP104,ref|NM_014704,ens|ENST00000438539,ens|ENST00000378230,ens|ENST00000461667,ccds|CCDS30571
chr1	3829256	3829421	ref|CEP104,ref|NM_014704,ens|ENST00000378230,ens|ENST00000461667,ccds|CCDS30571
chr1	3829778	3829956	ref|CEP104,ref|NM_014704,ens|ENST00000378230,ens|ENST00000495701,ccds|CCDS30571
chr1	3831087	3831256	ref|CEP104,ref|NM_014704,ens|ENST00000378230,ens|ENST00000460038,ens|ENST00000495701,ccds|CCDS30571
chr1	3833896	3834070	ref|CEP104,ref|NM_014704,ens|ENST00000378230,ens|ENST00000460038,ens|ENST00000494653,ccds|CCDS30571
chr1	3834925	3835093	ref|CEP104,ref|NM_014704,ens|ENST00000378230,ens|ENST00000460038,ens|ENST00000494653,ccds|CCDS30571
chr1	3836484	3836655	ref|CEP104,ref|NM_014704,ens|ENST00000378230,ens|ENST00000443466,ens|ENST00000460038,ens|ENST00000494653,ccds|CCDS30571
chr1	3837302	3837620	ref|CEP104,ref|NM_014704,ens|ENST00000378230,ens|ENST00000443466,ens|ENST00000494653,ccds|CCDS30571
chr1	3838978	3839144	ref|CEP104,ref|NM_014704,ens|ENST00000378230,ens|ENST00000443466,ens|ENST00000494653,ccds|CCDS30571
chr1	3839589	3839754	ref|CEP104,ref|NM_014704,ens|ENST00000378230,ens|ENST00000428079,ens|ENST00000494653,ccds|CCDS30571
chr1	3843136	3843341	ref|CEP104,ref|NM_014704,ens|ENST00000378230,ens|ENST00000428079,ens|ENST00000378223,ens|ENST00000494951,ens|ENST00000494653,ccds|CCDS30571
chr1	3844842	3845007	ref|CEP104,ref|NM_014704,ens|ENST00000378230,ens|ENST00000428079,ens|ENST00000378223,ens|ENST00000494951,ens|ENST00000494653,ccds|CCDS30571
chr1	3845217	3845382	ref|CEP104,ref|NM_014704,ens|ENST00000378230,ens|ENST00000428079,ens|ENST00000378223,ens|ENST00000494951,ens|ENST00000494653,ccds|CCDS30571
chr1	3847441	3847606	ref|CEP104,ref|NM_014704,ens|ENST00000378230,ens|ENST00000428079,ens|ENST00000378223,ens|ENST00000494951,ens|ENST00000494653,ccds|CCDS30571
chr1	3848587	3848762	ref|CEP104,ref|NM_014704,ens|ENST00000378230,ens|ENST00000428079,ens|ENST00000378223,ens|ENST00000494653,ccds|CCDS30571
chr1	3852288	3852453	ref|CEP104,ref|NM_014704,ens|ENST00000378230,ens|ENST00000428079,ens|ENST00000378223,ens|ENST00000494653,ccds|CCDS30571
chr1	3857557	3857722	ref|DFFB,ref|NR_104222,ref|NM_004402,ref|NR_135151,ref|NR_135152,ref|NM_001282669,ref|NR_135150,ref|NM_001320136,ref|NM_001320132,ens|ENST00000338895,ens|ENST00000378209,ens|ENST00000378206,ens|ENST00000477548,ens|ENST00000339350,ens|ENST00000625756,ens|ENST00000468793,ens|ENST00000475969,ens|ENST00000341385,ens|ENST00000491998,ccds|CCDS72693,ccds|CCDS52
chr1	3858689	3858856	ref|DFFB,ref|NR_104222,ref|NM_004402,ref|NR_135151,ref|NR_135152,ref|NM_001282669,ref|NR_135150,ref|NM_001320136,ref|NM_001320132,ens|ENST00000338895,ens|ENST00000378209,ens|ENST00000378206,ens|ENST00000477548,ens|ENST00000339350,ens|ENST00000625756,ens|ENST00000468793,ens|ENST00000475969,ens|ENST00000341385,ens|ENST00000491998,ccds|CCDS72693,ccds|CCDS52
chr1	3860316	3860446	ref|DFFB,ref|NR_104222,ref|NM_004402,ref|NR_135151,ref|NR_135152,ref|NM_001282669,ref|NR_135150,ref|NM_001320136,ref|NM_001320132,ens|ENST00000338895,ens|ENST00000378209,ens|ENST00000378206,ens|ENST00000477548,ens|ENST00000339350,ens|ENST00000625756,ens|ENST00000468793,ens|ENST00000475969,ens|ENST00000341385,ens|ENST00000491998,ccds|CCDS72693,ccds|CCDS52
chr1	3860497	3860618	ref|DFFB,ref|NR_104222,ref|NM_004402,ref|NR_135151,ref|NR_135152,ref|NM_001282669,ref|NR_135150,ref|NM_001320136,ref|NM_001320132,ens|ENST00000338895,ens|ENST00000378209,ens|ENST00000378206,ens|ENST00000477548,ens|ENST00000339350,ens|ENST00000468793,ens|ENST00000475969,ens|ENST00000341385,ens|ENST00000491998,ccds|CCDS72693,ccds|CCDS52
chr1	3865567	3866109	ref|DFFB,ref|NR_104222,ref|NM_004402,ref|NR_135151,ref|NR_135152,ref|NM_001282669,ref|NR_135150,ref|NM_001320136,ref|NM_001320132,ens|ENST00000338895,ens|ENST00000378209,ens|ENST00000378206,ens|ENST00000477548,ens|ENST00000339350,ens|ENST00000468793,ens|ENST00000475969,ens|ENST00000341385,ens|ENST00000491998,ccds|CCDS72693,ccds|CCDS52
chr1	3867930	3868095	ref|DFFB,ref|NR_104222,ref|NM_004402,ref|NR_135151,ref|NR_135152,ref|NM_001282669,ref|NR_135150,ref|NM_001320136,ref|NM_001320132,ens|ENST00000338895,ens|ENST00000378209,ens|ENST00000481945,ens|ENST00000378206,ens|ENST00000477548,ens|ENST00000339350,ens|ENST00000468793,ens|ENST00000475969,ens|ENST00000341385,ens|ENST00000491998,ccds|CCDS72693,ccds|CCDS52
chr1	3869627	3869796	ref|DFFB,ref|NR_104222,ref|NM_004402,ref|NR_135151,ref|NR_135152,ref|NM_001282669,ref|NR_135150,ref|NM_001320136,ref|NM_001320132,ens|ENST00000338895,ens|ENST00000378209,ens|ENST00000378206,ens|ENST00000481945,ens|ENST00000477548,ens|ENST00000339350,ens|ENST00000468793,ens|ENST00000475969,ens|ENST00000341385,ens|ENST00000491998,ccds|CCDS72693,ccds|CCDS52
chr1	3872419	3872584	ref|DFFB,ref|NR_104222,ref|NM_004402,ref|NR_135151,ref|NR_135152,ref|NM_001282669,ref|NR_135150,ref|NM_001320136,ref|NM_001320132,ens|ENST00000338895,ens|ENST00000378209,ens|ENST00000378206,ens|ENST00000481945,ens|ENST00000477548,ens|ENST00000339350,ens|ENST00000468793,ens|ENST00000475969,ens|ENST00000341385,ens|ENST00000491998,ccds|CCDS72693,ccds|CCDS52
chr1	3872865	3872995	ref|DFFB,ref|NR_104222,ref|NM_004402,ref|NR_135151,ref|NR_135152,ref|NM_001282669,ref|NR_135150,ref|NM_001320136,ref|NM_001320132,ens|ENST00000338895,ens|ENST00000378209,ens|ENST00000378206,ens|ENST00000477548,ens|ENST00000339350,ens|ENST00000468793,ens|ENST00000475969,ens|ENST00000341385,ens|ENST00000491998,ccds|CCDS72693,ccds|CCDS52
chr1	3883457	3883708	ref|DFFB,ref|NR_104222,ref|NM_004402,ref|NR_135151,ref|NR_135152,ref|NM_001282669,ref|NR_135150,ref|NM_001320136,ref|NM_001320132,ens|ENST00000338895,ens|ENST00000378209,ens|ENST00000461150,ens|ENST00000378206,ens|ENST00000477548,ens|ENST00000339350,ens|ENST00000468793,ens|ENST00000475969,ens|ENST00000341385,ens|ENST00000491998,ccds|CCDS72693,ccds|CCDS52
chr1	3889913	3890078	ref|C1orf174,ref|NM_207356,ens|ENST00000361605,ens|ENST00000474140,ens|ENST00000486765,ccds|CCDS53
chr1	3890560	3890895	ref|C1orf174,ref|NM_207356,ens|ENST00000361605,ens|ENST00000474140,ens|ENST00000486765,ccds|CCDS53
chr1	3890898	3891065	ref|C1orf174,ref|NM_207356,ens|ENST00000361605,ens|ENST00000474140,ens|ENST00000486765,ccds|CCDS53
chr1	3892836	3893002	ref|C1orf174,ref|NM_207356,ens|ENST00000361605,ens|ENST00000474140,ens|ENST00000486765,ccds|CCDS53
chr1	3900096	3900261	ref|C1orf174,ref|NM_207356,ens|ENST00000361605,ens|ENST00000474140,ens|ENST00000486765
chr1	4655377	4655542	ref|AJAP1,ref|NM_001042478,ref|NM_018836,ens|ENST00000378191,ens|ENST00000378190,ccds|CCDS54
chr1	4711859	4712667	ref|AJAP1,ref|NM_001042478,ref|NM_018836,ens|ENST00000466761,ens|ENST00000378191,ens|ENST00000378190,ccds|CCDS54
chr1	4769833	4769998	ref|AJAP1,ref|NM_001042478,ref|NM_018836,ens|ENST00000378191,ens|ENST00000378190,ccds|CCDS54
chr1	4772254	4772515	ref|AJAP1,ref|NM_001042478,ref|NM_018836,ens|ENST00000378191,ens|ENST00000378190,ccds|CCDS54
chr1	4774360	4774525	ref|AJAP1,ref|NM_001042478,ref|NM_018836,ens|ENST00000378191,ens|ENST00000378190,ccds|CCDS54
chr1	5863232	5863397	ref|NPHP4,ref|NM_001291593,ref|NM_015102,ref|NM_001291594,ref|NR_111987,ens|ENST00000489180,ens|ENST00000378161,ens|ENST00000460696,ens|ENST00000378169,ens|ENST00000478423,ens|ENST00000378156,ccds|CCDS44052
chr1	5863878	5864043	ref|NPHP4,ref|NM_001291593,ref|NM_015102,ref|NM_001291594,ref|NR_111987,ens|ENST00000489180,ens|ENST00000378161,ens|ENST00000460696,ens|ENST00000378169,ens|ENST00000478423,ens|ENST00000378156,ccds|CCDS44052
chr1	5864364	5864529	ref|NPHP4,ref|NM_001291593,ref|NM_015102,ref|NM_001291594,ref|NR_111987,ens|ENST00000489180,ens|ENST00000378161,ens|ENST00000460696,ens|ENST00000378169,ens|ENST00000478423,ens|ENST00000378156,ccds|CCDS44052
chr1	5865056	5865343	ref|NPHP4,ref|NM_001291593,ref|NM_015102,ref|NM_001291594,ref|NR_111987,ens|ENST00000489180,ens|ENST00000378161,ens|ENST00000460696,ens|ENST00000378169,ens|ENST00000478423,ens|ENST00000378156,ccds|CCDS44052
chr1	5866331	5866497	ref|NPHP4,ref|NM_001291593,ref|NM_015102,ref|NM_001291594,ref|NR_111987,ens|ENST00000489180,ens|ENST00000378161,ens|ENST00000460696,ens|ENST00000378169,ens|ENST00000478423,ens|ENST00000378156,ccds|CCDS44052
chr1	5866969	5867134	ref|NPHP4,ref|NM_001291593,ref|NM_015102,ref|NM_001291594,ref|NR_111987,ens|ENST00000489180,ens|ENST00000378161,ens|ENST00000460696,ens|ENST00000378169,ens|ENST00000478423,ens|ENST00000378156,ccds|CCDS44052
chr1	5867735	5867900	ref|NPHP4,ref|NM_001291593,ref|NM_015102,ref|NM_001291594,ref|NR_111987,ens|ENST00000489180,ens|ENST00000378161,ens|ENST00000468253,ens|ENST00000378169,ens|ENST00000478423,ens|ENST00000378156,ccds|CCDS44052
chr1	5873190	5873355	ref|NPHP4,ref|NM_001291593,ref|NM_015102,ref|NM_001291594,ref|NR_111987,ens|ENST00000489180,ens|ENST00000468253,ens|ENST00000378169,ens|ENST00000478423,ens|ENST00000378156,ccds|CCDS44052
chr1	5874481	5874647	ref|NPHP4,ref|NM_001291593,ref|NM_015102,ref|NM_001291594,ref|NR_111987,ens|ENST00000489180,ens|ENST00000378169,ens|ENST00000478423,ens|ENST00000378156,ccds|CCDS44052
chr1	5874833	5875202	ref|NPHP4,ref|NM_001291593,ref|NM_015102,ref|NM_001291594,ref|NR_111987,ens|ENST00000489180,ens|ENST00000506941,ens|ENST00000378169,ens|ENST00000478423,ens|ENST00000378156,ccds|CCDS44052
chr1	5876959	5877301	ref|NPHP4,ref|NM_001291593,ref|NM_015102,ref|NM_001291594,ref|NR_111987,ens|ENST00000489180,ens|ENST00000506941,ens|ENST00000470763,ens|ENST00000378169,ens|ENST00000478423,ens|ENST00000378156,ccds|CCDS44052
chr1	5879464	5879630	ref|NPHP4,ref|NM_001291593,ref|NM_015102,ref|NM_001291594,ref|NR_111987,ens|ENST00000489180,ens|ENST00000470763,ens|ENST00000378169,ens|ENST00000478423,ens|ENST00000622020,ens|ENST00000378156,ccds|CCDS44052
chr1	5880113	5880281	ref|NPHP4,ref|NM_001291593,ref|NM_015102,ref|NM_001291594,ref|NR_111987,ens|ENST00000489180,ens|ENST00000470763,ens|ENST00000378169,ens|ENST00000478423,ens|ENST00000622020,ens|ENST00000378156,ccds|CCDS44052
chr1	5887293	5887458	ref|NPHP4,ref|NM_001291593,ref|NM_015102,ref|NM_001291594,ref|NR_111987,ens|ENST00000489180,ens|ENST00000378169,ens|ENST00000466897,ens|ENST00000478423,ens|ENST00000622020,ens|ENST00000378156,ccds|CCDS44052
chr1	5888531	5888696	ref|NPHP4,ref|NM_001291593,ref|NM_015102,ref|NM_001291594,ref|NR_111987,ens|ENST00000489180,ens|ENST00000378169,ens|ENST00000466897,ens|ENST00000478423,ens|ENST00000622020,ens|ENST00000378156,ccds|CCDS44052
chr1	5890844	5891108	ref|NPHP4,ref|NM_001291593,ref|NM_015102,ref|NM_001291594,ref|NR_111987,ens|ENST00000489180,ens|ENST00000378169,ens|ENST00000466897,ens|ENST00000478423,ens|ENST00000622020,ens|ENST00000378156,ccds|CCDS44052
chr1	5904647	5904812	ref|NPHP4,ref|NM_001291593,ref|NM_015102,ref|NM_001291594,ref|NR_111987,ens|ENST00000489180,ens|ENST00000378169,ens|ENST00000466897,ens|ENST00000478423,ens|ENST00000622020,ens|ENST00000378156,ccds|CCDS44052
chr1	5905263	5905447	ref|NPHP4,ref|NM_001291593,ref|NM_015102,ref|NM_001291594,ref|NR_111987,ens|ENST00000489180,ens|ENST00000378169,ens|ENST00000478423,ens|ENST00000622020,ens|ENST00000378156,ccds|CCDS44052
chr1	5905603	5905769	ref|NPHP4,ref|NM_001291593,ref|NM_015102,ref|NM_001291594,ref|NR_111987,ens|ENST00000489180,ens|ENST00000378169,ens|ENST00000478423,ens|ENST00000622020,ens|ENST00000378156,ccds|CCDS44052
chr1	5907105	5907270	ref|NPHP4,ref|NM_001291593,ref|NM_015102,ref|NM_001291594,ref|NR_111987,ens|ENST00000489180,ens|ENST00000378169,ens|ENST00000478423,ens|ENST00000622020,ens|ENST00000378156,ccds|CCDS44052
chr1	5909057	5909264	ref|NPHP4,ref|NM_001291593,ref|NM_015102,ref|NM_001291594,ref|NR_111987,ens|ENST00000489180,ens|ENST00000378169,ens|ENST00000478423,ens|ENST00000622020,ens|ENST00000378156,ccds|CCDS44052
chr1	5927615	5927818	ref|NPHP4,ref|NM_001291593,ref|NM_015102,ref|NM_001291594,ref|NR_111987,ens|ENST00000489180,ens|ENST00000378169,ens|ENST00000478423,ens|ENST00000622020,ens|ENST00000378156,ccds|CCDS44052
chr1	5933134	5933300	ref|NPHP4,ref|NM_001291593,ref|NM_015102,ref|NM_001291594,ref|NR_111987,ens|ENST00000489180,ens|ENST00000378169,ens|ENST00000478423,ens|ENST00000622020,ens|ENST00000378156,ccds|CCDS44052
chr1	5947064	5947229	ref|NPHP4,ref|NM_001291593,ref|NM_015102,ref|NM_001291594,ref|NR_111987,ens|ENST00000489180,ens|ENST00000378169,ens|ENST00000478423,ens|ENST00000622020,ens|ENST00000378156,ccds|CCDS44052
chr1	5948057	5948222	ref|NPHP4,ref|NM_001291593,ref|NM_015102,ref|NM_001291594,ref|NR_111987,ens|ENST00000489180,ens|ENST00000378169,ens|ENST00000478423,ens|ENST00000622020,ens|ENST00000378156,ccds|CCDS44052
chr1	5952672	5952889	ref|NPHP4,ref|NM_001291593,ref|NM_015102,ref|NM_001291594,ref|NR_111987,ens|ENST00000489180,ens|ENST00000378169,ens|ENST00000478423,ens|ENST00000622020,ens|ENST00000378156,ccds|CCDS44052
chr1	5961788	5961955	ref|NPHP4,ref|NM_001291593,ref|NM_015102,ref|NM_001291594,ref|NR_111987,ens|ENST00000489180,ens|ENST00000378169,ens|ENST00000478423,ens|ENST00000622020,ens|ENST00000378156,ccds|CCDS44052
chr1	5967130	5967412	ref|NPHP4,ref|NM_001291593,ref|NM_015102,ref|NM_001291594,ref|NR_111987,ens|ENST00000489180,ens|ENST00000378169,ens|ENST00000478423,ens|ENST00000622020,ens|ENST00000378156,ccds|CCDS44052
chr1	5969070	5969236	ref|NPHP4,ref|NM_001291593,ref|NM_015102,ref|NM_001291594,ref|NR_111987,ens|ENST00000489180,ens|ENST00000378169,ens|ENST00000478423,ens|ENST00000622020,ens|ENST00000378156,ccds|CCDS44052
chr1	5978274	5978443	ref|NPHP4,ref|NM_001291593,ref|NM_015102,ref|NM_001291594,ref|NR_111987,ens|ENST00000489180,ens|ENST00000378169,ens|ENST00000478423,ens|ENST00000622020,ens|ENST00000378156,ccds|CCDS44052
chr1	5986119	5986284	ref|NPHP4,ref|NM_001291593,ref|NM_015102,ref|NM_001291594,ref|NR_111987,ens|ENST00000489180,ens|ENST00000378169,ens|ENST00000478423,ens|ENST00000622020,ens|ENST00000378156,ccds|CCDS44052
chr1	6040504	6040669	ref|KCNAB2,ref|NM_001199860,ref|NM_001199861,ref|NM_172130,ref|NM_003636,ens|ENST00000164247,ens|ENST00000378092,ens|ENST00000478098,ens|ENST00000341524,ens|ENST00000663169,ens|ENST00000654144,ens|ENST00000656198,ens|ENST00000655703,ens|ENST00000602612,ens|ENST00000389632,ens|ENST00000668706,ens|ENST00000671676,ens|ENST00000378111,ens|ENST00000656746,ens|ENST00000459822,ens|ENST00000661248,ens|EN…
chr1	6041748	6041913	ref|KCNAB2,ref|NM_001199860,ref|NM_001199861,ref|NM_172130,ref|NM_003636,ens|ENST00000164247,ens|ENST00000378092,ens|ENST00000478098,ens|ENST00000341524,ens|ENST00000656198,ens|ENST00000663169,ens|ENST00000654144,ens|ENST00000655703,ens|ENST00000602612,ens|ENST00000389632,ens|ENST00000668706,ens|ENST00000671676,ens|ENST00000656746,ens|ENST00000378111,ens|ENST00000661248,ens|ENST00000655548,ens|EN…
chr1	6051446	6051840	ref|KCNAB2,ref|NM_001199862,ref|NM_001199860,ref|NM_001199861,ref|NM_172130,ref|NM_001199863,ref|NM_003636,ens|ENST00000164247,ens|ENST00000478098,ens|ENST00000378092,ens|ENST00000341524,ens|ENST00000654144,ens|ENST00000663169,ens|ENST00000656198,ens|ENST00000655703,ens|ENST00000378083,ens|ENST00000602612,ens|ENST00000389632,ens|ENST00000668706,ens|ENST00000671676,ens|ENST00000378111,ens|ENST0000…
chr1	6072693	6072858	ref|KCNAB2,ref|NM_001199862,ref|NM_001199860,ref|NM_001199861,ref|NM_172130,ref|NM_001199863,ref|NM_003636,ens|ENST00000164247,ens|ENST00000478098,ens|ENST00000378092,ens|ENST00000341524,ens|ENST00000663169,ens|ENST00000656198,ens|ENST00000654144,ens|ENST00000378083,ens|ENST00000602612,ens|ENST00000389632,ens|ENST00000668706,ens|ENST00000671676,ens|ENST00000378111,ens|ENST00000656746,ens|ENST0000…
chr1	6073648	6073813	ref|KCNAB2,ref|NM_001199862,ref|NM_001199860,ref|NM_001199861,ref|NM_172130,ref|NM_001199863,ref|NM_003636,ens|ENST00000164247,ens|ENST00000378092,ens|ENST00000478098,ens|ENST00000341524,ens|ENST00000654144,ens|ENST00000656198,ens|ENST00000663169,ens|ENST00000378083,ens|ENST00000602612,ens|ENST00000389632,ens|ENST00000668706,ens|ENST00000671676,ens|ENST00000378111,ens|ENST00000656746,ens|ENST0000…
chr1	6082171	6082336	ref|KCNAB2,ref|NM_001199862,ref|NM_001199860,ref|NM_001199861,ref|NM_172130,ref|NM_001199863,ref|NM_003636,ens|ENST00000164247,ens|ENST00000378092,ens|ENST00000341524,ens|ENST00000654144,ens|ENST00000656198,ens|ENST00000663169,ens|ENST00000378083,ens|ENST00000602612,ens|ENST00000389632,ens|ENST00000668706,ens|ENST00000671676,ens|ENST00000656746,ens|ENST00000378111,ens|ENST00000663671,ens|ENST0000…
chr1	6085123	6085288	ref|KCNAB2,ref|NM_001199862,ref|NM_001199860,ref|NM_001199861,ref|NM_172130,ref|NM_001199863,ref|NM_003636,ens|ENST00000164247,ens|ENST00000378092,ens|ENST00000341524,ens|ENST00000663169,ens|ENST00000654144,ens|ENST00000656198,ens|ENST00000378083,ens|ENST00000602612,ens|ENST00000389632,ens|ENST00000668706,ens|ENST00000671676,ens|ENST00000656746,ens|ENST00000378111,ens|ENST00000663671,ens|ENST0000…
chr1	6085771	6086391	ref|KCNAB2,ref|NM_001199862,ref|NM_001199860,ref|NM_001199861,ref|NM_172130,ref|NM_001199863,ref|NM_003636,ens|ENST00000164247,ens|ENST00000378092,ens|ENST00000341524,ens|ENST00000663169,ens|ENST00000656198,ens|ENST00000654144,ens|ENST00000378083,ens|ENST00000602612,ens|ENST00000389632,ens|ENST00000668706,ens|ENST00000671676,ens|ENST00000656746,ens|ENST00000378111,ens|ENST00000663671,ens|ENST0000…
chr1	6087386	6087551	ref|KCNAB2,ref|NM_001199862,ref|NM_001199860,ref|NM_001199861,ref|NM_172130,ref|NM_001199863,ref|NM_003636,ens|ENST00000164247,ens|ENST00000378092,ens|ENST00000341524,ens|ENST00000654144,ens|ENST00000378083,ens|ENST00000602612,ens|ENST00000389632,ens|ENST00000668706,ens|ENST00000671676,ens|ENST00000378111,ens|ENST00000656746,ens|ENST00000663671,ens|ENST00000661248,ens|ENST00000655548,ens|ENST0000…
chr1	6088865	6089099	ref|KCNAB2,ref|NM_001199862,ref|NM_001199860,ref|NM_001199861,ref|NM_172130,ref|NM_001199863,ref|NM_003636,ens|ENST00000164247,ens|ENST00000378092,ens|ENST00000341524,ens|ENST00000654144,ens|ENST00000378083,ens|ENST00000602612,ens|ENST00000389632,ens|ENST00000668706,ens|ENST00000671676,ens|ENST00000378111,ens|ENST00000656746,ens|ENST00000661248,ens|ENST00000655548,ens|ENST00000656607,ens|ENST0000…
chr1	6090329	6090494	ref|KCNAB2,ref|NM_001199862,ref|NM_001199860,ref|NM_001199861,ref|NM_172130,ref|NM_001199863,ref|NM_003636,ens|ENST00000164247,ens|ENST00000378092,ens|ENST00000341524,ens|ENST00000654144,ens|ENST00000663419,ens|ENST00000378083,ens|ENST00000602612,ens|ENST00000389632,ens|ENST00000671676,ens|ENST00000378111,ens|ENST00000661248,ens|ENST00000656607,ens|ENST00000662363,ens|ENST00000653635,ens|ENST0000…
chr1	6091222	6091387	ref|KCNAB2,ref|NM_001199862,ref|NM_001199860,ref|NM_001199861,ref|NM_172130,ref|NM_001199863,ref|NM_003636,ens|ENST00000164247,ens|ENST00000378092,ens|ENST00000341524,ens|ENST00000654144,ens|ENST00000663419,ens|ENST00000378083,ens|ENST00000602612,ens|ENST00000389632,ens|ENST00000671676,ens|ENST00000656607,ens|ENST00000662363,ens|ENST00000653635,ens|ENST00000458166,ens|ENST00000666163,ens|ENST0000…
chr1	6094378	6094545	ref|KCNAB2,ref|NM_001199862,ref|NM_001199860,ref|NM_001199861,ref|NM_172130,ref|NM_001199863,ref|NM_003636,ens|ENST00000164247,ens|ENST00000378092,ens|ENST00000341524,ens|ENST00000654144,ens|ENST00000663419,ens|ENST00000378083,ens|ENST00000602612,ens|ENST00000389632,ens|ENST00000671676,ens|ENST00000662815,ens|ENST00000662363,ens|ENST00000653635,ens|ENST00000458166,ens|ENST00000666163,ens|ENST0000…
chr1	6095346	6095621	ref|KCNAB2,ref|NM_001199862,ref|NM_001199860,ref|NM_001199861,ref|NM_172130,ref|NM_001199863,ref|NM_003636,ens|ENST00000164247,ens|ENST00000378092,ens|ENST00000341524,ens|ENST00000654144,ens|ENST00000663419,ens|ENST00000378083,ens|ENST00000602612,ens|ENST00000671676,ens|ENST00000662815,ens|ENST00000662363,ens|ENST00000653635,ens|ENST00000458166,ens|ENST00000668559,ens|ENST00000666163,ens|ENST0000…
chr1	6096545	6096863	ref|KCNAB2,ref|NM_001199862,ref|NM_001199860,ref|NM_001199861,ref|NM_172130,ref|NM_001199863,ref|NM_003636,ens|ENST00000164247,ens|ENST00000378092,ens|ENST00000341524,ens|ENST00000654144,ens|ENST00000663419,ens|ENST00000378083,ens|ENST00000602612,ens|ENST00000671676,ens|ENST00000662815,ens|ENST00000662363,ens|ENST00000653635,ens|ENST00000458166,ens|ENST00000666163,ens|ENST00000668559,ens|ENST0000…
chr1	6097274	6097525	ref|KCNAB2,ref|NM_001199862,ref|NM_001199860,ref|NM_001199861,ref|NM_172130,ref|NM_001199863,ref|NM_003636,ens|ENST00000164247,ens|ENST00000378092,ens|ENST00000341524,ens|ENST00000654144,ens|ENST00000378083,ens|ENST00000602612,ens|ENST00000671676,ens|ENST00000662815,ens|ENST00000662363,ens|ENST00000653635,ens|ENST00000458166,ens|ENST00000666163,ens|ENST00000668559,ens|ENST00000481789,ens|ENST0000…
chr1	6098445	6098611	ref|KCNAB2,ref|NM_001199862,ref|NM_001199860,ref|NM_001199861,ref|NM_172130,ref|NM_001199863,ref|NM_003636,ens|ENST00000164247,ens|ENST00000378092,ens|ENST00000341524,ens|ENST00000378083,ens|ENST00000602612,ens|ENST00000671676,ens|ENST00000662815,ens|ENST00000662363,ens|ENST00000653635,ens|ENST00000458166,ens|ENST00000666163,ens|ENST00000481789,ens|ENST00000653262,ens|ENST00000428161,ens|ENST0000…
chr1	6099837	6100004	ref|KCNAB2,ref|NM_001199862,ref|NM_001199860,ref|NM_001199861,ref|NM_172130,ref|NM_001199863,ref|NM_003636,ens|ENST00000164247,ens|ENST00000341524,ens|ENST00000378083,ens|ENST00000671676,ens|ENST00000662815,ens|ENST00000662363,ens|ENST00000653635,ens|ENST00000666163,ens|ENST00000481789,ens|ENST00000653262,ens|ENST00000352527,ens|ENST00000665338,ens|ENST00000378097,ens|ENST00000652911,ens|ENST0000…
chr1	6105294	6105459	ref|CHD5,ref|NM_015557,ens|ENST00000475121,ens|ENST00000262450,ens|ENST00000462991,ens|ENST00000377999,ens|ENST00000496404
chr1	6106213	6106837	ref|CHD5,ref|NM_015557,ens|ENST00000475121,ens|ENST00000462991,ens|ENST00000262450,ens|ENST00000377999,ens|ENST00000496404,ccds|CCDS57
chr1	6109789	6110116	ref|CHD5,ref|NM_015557,ens|ENST00000462991,ens|ENST00000262450,ens|ENST00000377999,ens|ENST00000496404,ccds|CCDS57
chr1	6110377	6110543	ref|CHD5,ref|NM_015557,ens|ENST00000262450,ens|ENST00000462991,ens|ENST00000377999,ens|ENST00000496404,ccds|CCDS57
chr1	6111766	6111933	ref|CHD5,ref|NM_015557,ens|ENST00000262450,ens|ENST00000462991,ens|ENST00000377999,ens|ENST00000496404,ccds|CCDS57
chr1	6112125	6112290	ref|CHD5,ref|NM_015557,ens|ENST00000262450,ens|ENST00000462991,ens|ENST00000377999,ens|ENST00000496404,ccds|CCDS57
chr1	6112870	6113035	ref|CHD5,ref|NM_015557,ens|ENST00000262450,ens|ENST00000462991,ens|ENST00000377999,ens|ENST00000496404,ccds|CCDS57
chr1	6113234	6113359	ref|CHD5,ref|NM_015557,ens|ENST00000262450,ens|ENST00000462991,ens|ENST00000377999,ens|ENST00000496404,ccds|CCDS57
chr1	6113395	6113516	ref|CHD5,ref|NM_015557,ens|ENST00000462991,ens|ENST00000262450,ens|ENST00000377999,ens|ENST00000496404,ccds|CCDS57
chr1	6121088	6121253	ref|CHD5,ref|NM_015557,ens|ENST00000462991,ens|ENST00000262450,ens|ENST00000377999,ens|ENST00000496404,ccds|CCDS57
chr1	6121450	6121615	ref|CHD5,ref|NM_015557,ens|ENST00000262450,ens|ENST00000462991,ens|ENST00000377999,ens|ENST00000496404,ccds|CCDS57
chr1	6123964	6124172	ref|CHD5,ref|NM_015557,ens|ENST00000262450,ens|ENST00000462991,ens|ENST00000377999,ens|ENST00000496404,ccds|CCDS57
chr1	6124486	6124651	ref|CHD5,ref|NM_015557,ens|ENST00000462991,ens|ENST00000262450,ens|ENST00000377999,ens|ENST00000496404,ccds|CCDS57
chr1	6124939	6125228	ref|CHD5,ref|NM_015557,ens|ENST00000462991,ens|ENST00000262450,ens|ENST00000377999,ens|ENST00000496404,ccds|CCDS57
chr1	6125485	6125650	ref|CHD5,ref|NM_015557,ens|ENST00000462991,ens|ENST00000262450,ens|ENST00000377999,ens|ENST00000491020,ens|ENST00000496404,ccds|CCDS57
chr1	6125729	6125898	ref|CHD5,ref|NM_015557,ens|ENST00000262450,ens|ENST00000462991,ens|ENST00000377999,ens|ENST00000491020,ens|ENST00000496404,ccds|CCDS57
chr1	6126596	6126761	ref|CHD5,ref|NM_015557,ens|ENST00000462991,ens|ENST00000262450,ens|ENST00000377999,ens|ENST00000491020,ens|ENST00000496404,ccds|CCDS57
chr1	6127053	6127218	ref|CHD5,ref|NM_015557,ens|ENST00000462991,ens|ENST00000262450,ens|ENST00000377999,ens|ENST00000491020,ens|ENST00000496404,ccds|CCDS57
chr1	6128049	6128216	ref|CHD5,ref|NM_015557,ens|ENST00000462991,ens|ENST00000262450,ens|ENST00000377999,ens|ENST00000491020,ens|ENST00000496404,ccds|CCDS57
chr1	6128491	6128657	ref|CHD5,ref|NM_015557,ens|ENST00000262450,ens|ENST00000462991,ens|ENST00000377999,ens|ENST00000496404,ccds|CCDS57
chr1	6128808	6129058	ref|CHD5,ref|NM_015557,ens|ENST00000462991,ens|ENST00000262450,ens|ENST00000377999,ens|ENST00000496404,ccds|CCDS57
chr1	6130153	6130320	ref|CHD5,ref|NM_015557,ens|ENST00000262450,ens|ENST00000462991,ens|ENST00000377999,ens|ENST00000496404,ccds|CCDS57
chr1	6131586	6131751	ref|CHD5,ref|NM_015557,ens|ENST00000462991,ens|ENST00000262450,ens|ENST00000377999,ens|ENST00000496404,ccds|CCDS57
chr1	6134130	6134295	ref|CHD5,ref|NM_015557,ens|ENST00000462991,ens|ENST00000262450,ens|ENST00000496404,ccds|CCDS57
chr1	6134705	6134871	ref|CHD5,ref|NM_015557,ens|ENST00000462991,ens|ENST00000262450,ens|ENST00000496404,ccds|CCDS57
chr1	6135233	6135403	ref|CHD5,ref|NM_015557,ens|ENST00000462991,ens|ENST00000262450,ens|ENST00000496404,ccds|CCDS57
chr1	6136503	6136838	ref|CHD5,ref|NM_015557,ens|ENST00000262450,ens|ENST00000462991,ens|ENST00000496404,ccds|CCDS57
chr1	6142112	6142678	ref|CHD5,ref|NM_015557,ens|ENST00000262450,ens|ENST00000462991,ens|ENST00000496404,ccds|CCDS57
chr1	6143815	6144159	ref|CHD5,ref|NM_015557,ens|ENST00000462991,ens|ENST00000262450,ens|ENST00000496404,ccds|CCDS57
chr1	6146212	6146385	ref|CHD5,ref|NM_015557,ens|ENST00000262450,ens|ENST00000496404,ccds|CCDS57
chr1	6146664	6146830	ref|CHD5,ref|NM_015557,ens|ENST00000262450,ens|ENST00000496404,ccds|CCDS57
chr1	6148901	6149067	ref|CHD5,ref|NM_015557,ens|ENST00000262450,ens|ENST00000496404,ccds|CCDS57
chr1	6149240	6149420	ref|CHD5,ref|NM_015557,ens|ENST00000262450,ens|ENST00000496404,ccds|CCDS57
chr1	6150990	6151155	ref|CHD5,ref|NM_015557,ens|ENST00000262450,ens|ENST00000496404,ccds|CCDS57
chr1	6152411	6152576	ref|CHD5,ref|NM_015557,ens|ENST00000262450,ens|ENST00000496404,ccds|CCDS57
chr1	6154582	6154905	ref|CHD5,ref|NM_015557,ens|ENST00000262450,ens|ENST00000496404,ccds|CCDS57
chr1	6155554	6155721	ref|CHD5,ref|NM_015557,ens|ENST00000262450,ens|ENST00000496404,ccds|CCDS57
chr1	6159322	6159487	ref|CHD5,ref|NM_015557,ens|ENST00000262450,ens|ENST00000496404,ccds|CCDS57
chr1	6168130	6168318	ref|CHD5,ref|NM_015557,ens|ENST00000262450,ens|ENST00000484532,ens|ENST00000496404,ccds|CCDS57
chr1	6179901	6180066	ref|CHD5,ref|NM_015557,ens|ENST00000262450,ens|ENST00000484532,ens|ENST00000496404,ccds|CCDS57
chr1	6181374	6181539	ens|ENST00000484532
chr1	6186632	6186904	ref|RPL22,ref|NM_000983,ens|ENST00000465387,ens|ENST00000497965,ens|ENST00000234875,ens|ENST00000471204,ens|ENST00000480661,ens|ENST00000484532,ccds|CCDS58
chr1	6192808	6192938	ref|RPL22,ref|NM_000983,ens|ENST00000465387,ens|ENST00000497965,ens|ENST00000234875,ens|ENST00000471204,ens|ENST00000480661,ens|ENST00000484532,ccds|CCDS58
chr1	6193017	6193138	ref|RPL22,ref|NM_000983,ens|ENST00000465387,ens|ENST00000462296,ens|ENST00000497965,ens|ENST00000465335,ens|ENST00000234875,ens|ENST00000471204,ens|ENST00000480661,ens|ENST00000484532,ccds|CCDS58
chr1	6197520	6197650	ref|RPL22,ref|NM_000983,ens|ENST00000465387,ens|ENST00000462296,ens|ENST00000497965,ens|ENST00000465335,ens|ENST00000234875,ens|ENST00000471204,ens|ENST00000480661,ens|ENST00000484532,ccds|CCDS58
chr1	6197719	6197840	ref|RPL22,ref|NM_000983,ens|ENST00000465387,ens|ENST00000462296,ens|ENST00000497965,ens|ENST00000465335,ens|ENST00000234875,ens|ENST00000471204,ens|ENST00000480661,ccds|CCDS58
chr1	6199504	6199669	ens|ENST00000462296,ens|ENST00000497965,ens|ENST00000465335,ens|ENST00000471204
chr1	6206568	6206733	ref|RNF207,ref|NM_207396,ens|ENST00000484435,ens|ENST00000466994,ens|ENST00000465335,ens|ENST00000377939,ens|ENST00000471204,ccds|CCDS59
chr1	6207342	6207639	ref|RNF207,ref|NM_207396,ens|ENST00000484435,ens|ENST00000466994,ens|ENST00000465335,ens|ENST00000377939,ens|ENST00000471204,ccds|CCDS59
chr1	6208877	6209679	ref|RNF207,ref|NM_207396,ens|ENST00000465335,ens|ENST00000377939,ens|ENST00000485539,ens|ENST00000471204,ens|ENST00000496676,ccds|CCDS59
chr1	6209884	6210049	ref|RNF207,ref|NM_207396,ens|ENST00000377939,ens|ENST00000485539,ens|ENST00000496676,ccds|CCDS59
chr1	6210223	6210501	ref|RNF207,ref|NM_207396,ens|ENST00000377939,ens|ENST00000485539,ens|ENST00000496676,ccds|CCDS59
chr1	6210847	6211098	ref|RNF207,ref|NM_207396,ens|ENST00000496329,ens|ENST00000377939,ens|ENST00000463453,ens|ENST00000496676,ccds|CCDS59
chr1	6211804	6212120	ref|RNF207,ref|NM_207396,ens|ENST00000377939,ens|ENST00000492476,ens|ENST00000463453,ens|ENST00000496676,ccds|CCDS59
chr1	6212254	6212425	ref|RNF207,ref|NM_207396,ens|ENST00000377939,ens|ENST00000492476,ens|ENST00000496676,ccds|CCDS59
chr1	6212604	6212769	ref|RNF207,ref|NM_207396,ens|ENST00000377939,ens|ENST00000492476,ens|ENST00000496676,ccds|CCDS59
chr1	6213021	6213187	ref|RNF207,ref|NM_207396,ens|ENST00000377939,ens|ENST00000483336,ens|ENST00000496676,ccds|CCDS59
chr1	6218266	6218431	ref|RNF207,ref|NM_207396,ens|ENST00000377939,ens|ENST00000483336,ens|ENST00000496676,ccds|CCDS59
chr1	6219169	6219423	ref|RNF207,ref|NM_207396,ens|ENST00000377939,ens|ENST00000483336,ens|ENST00000496676,ccds|CCDS59
chr1	6225086	6225253	ref|ICMT,ref|NM_012405,ens|ENST00000489498,ens|ENST00000343813,ens|ENST00000474756,ccds|CCDS61
chr1	6231886	6232070	ref|ICMT,ref|NM_012405,ens|ENST00000489498,ens|ENST00000343813,ens|ENST00000474756,ccds|CCDS61
chr1	6233447	6233661	ref|ICMT,ref|NM_012405,ens|ENST00000489498,ens|ENST00000343813,ens|ENST00000474756,ccds|CCDS61
chr1	6234375	6234540	ref|ICMT,ref|NM_012405,ens|ENST00000489498,ens|ENST00000343813,ens|ENST00000474756,ccds|CCDS61
chr1	6234865	6235032	ref|ICMT,ref|NM_012405,ens|ENST00000489498,ens|ENST00000343813,ens|ENST00000474756,ens|ENST00000650463,ccds|CCDS61
chr1	6235710	6235879	ref|ICMT,ref|NM_012405,ens|ENST00000489498,ens|ENST00000343813,ens|ENST00000474756,ens|ENST00000650463,ccds|CCDS61
chr1	6244309	6244642	ref|HES3,ref|NM_001024598,ens|ENST00000377898,ccds|CCDS41238
chr1	6245029	6245475	ref|HES3,ref|NM_001024598,ens|ENST00000377898,ccds|CCDS41238
chr1	6249290	6249711	ref|GPR153,ref|NM_207370,ens|ENST00000377893,ccds|CCDS64
chr1	6249757	6250077	ref|GPR153,ref|NM_207370,ens|ENST00000377893,ccds|CCDS64
chr1	6250443	6250634	ref|GPR153,ref|NM_207370,ens|ENST00000377893,ccds|CCDS64
chr1	6251328	6251496	ref|GPR153,ref|NM_207370,ens|ENST00000377893,ccds|CCDS64
chr1	6253717	6254144	ref|GPR153,ref|NM_207370,ens|ENST00000377893,ccds|CCDS64
chr1	6254485	6255007	ref|GPR153,ref|NM_207370,ens|ENST00000377893,ccds|CCDS64
chr1	6264563	6264728	ref|ACOT7,ref|NM_181866,ref|NM_181864,ref|NM_007274,ref|NM_181865,ens|ENST00000377842,ens|ENST00000608083,ens|ENST00000377845,ens|ENST00000377855,ens|ENST00000377860,ens|ENST00000545482,ens|ENST00000361521,ens|ENST00000418124,ccds|CCDS67,ccds|CCDS30573,ccds|CCDS66,ccds|CCDS65
chr1	6281131	6281296	ref|ACOT7,ref|NM_181866,ref|NM_181864,ref|NM_007274,ref|NM_181865,ens|ENST00000377842,ens|ENST00000608083,ens|ENST00000377845,ens|ENST00000377855,ens|ENST00000473466,ens|ENST00000377860,ens|ENST00000545482,ens|ENST00000361521,ens|ENST00000418124,ccds|CCDS67,ccds|CCDS30573,ccds|CCDS66,ccds|CCDS65
chr1	6282698	6282871	ref|ACOT7,ref|NM_181866,ref|NM_181864,ref|NM_007274,ref|NM_181865,ens|ENST00000377842,ens|ENST00000608083,ens|ENST00000377845,ens|ENST00000377855,ens|ENST00000473466,ens|ENST00000377860,ens|ENST00000545482,ens|ENST00000481175,ens|ENST00000361521,ens|ENST00000418124,ccds|CCDS67,ccds|CCDS30573,ccds|CCDS66,ccds|CCDS65
chr1	6294819	6294984	ref|ACOT7,ref|NM_181866,ref|NM_181864,ref|NM_007274,ref|NM_181865,ens|ENST00000377842,ens|ENST00000608083,ens|ENST00000377845,ens|ENST00000377855,ens|ENST00000473466,ens|ENST00000377860,ens|ENST00000545482,ens|ENST00000481175,ens|ENST00000361521,ens|ENST00000418124,ccds|CCDS67,ccds|CCDS30573,ccds|CCDS66,ccds|CCDS65
chr1	6318472	6318637	ref|ACOT7,ref|NM_181866,ref|NM_181864,ref|NM_007274,ref|NM_181865,ens|ENST00000377842,ens|ENST00000608083,ens|ENST00000377845,ens|ENST00000377855,ens|ENST00000473466,ens|ENST00000377860,ens|ENST00000545482,ens|ENST00000361521,ens|ENST00000418124,ccds|CCDS67,ccds|CCDS30573,ccds|CCDS66,ccds|CCDS65
chr1	6327272	6327438	ref|ACOT7,ref|NM_181866,ref|NM_181864,ref|NM_007274,ref|NM_181865,ens|ENST00000377842,ens|ENST00000608083,ens|ENST00000377845,ens|ENST00000377855,ens|ENST00000473466,ens|ENST00000377860,ens|ENST00000545482,ens|ENST00000361521,ens|ENST00000418124,ccds|CCDS67,ccds|CCDS30573,ccds|CCDS66,ccds|CCDS65
chr1	6333459	6333624	ref|ACOT7,ref|NM_181866,ref|NM_181864,ref|NM_007274,ref|NM_181865,ens|ENST00000377842,ens|ENST00000608083,ens|ENST00000377845,ens|ENST00000377855,ens|ENST00000473466,ens|ENST00000377860,ens|ENST00000545482,ens|ENST00000361521,ens|ENST00000418124,ccds|CCDS67,ccds|CCDS30573,ccds|CCDS66,ccds|CCDS65
chr1	6339442	6339613	ref|ACOT7,ref|NM_181866,ref|NM_181864,ref|NM_007274,ref|NM_181865,ens|ENST00000377842,ens|ENST00000608083,ens|ENST00000377845,ens|ENST00000377855,ens|ENST00000473466,ens|ENST00000377860,ens|ENST00000545482,ens|ENST00000361521,ens|ENST00000418124,ccds|CCDS67,ccds|CCDS30573,ccds|CCDS66,ccds|CCDS65
chr1	6349704	6349870	ref|ACOT7,ref|NM_181866,ref|NM_181864,ref|NM_007274,ref|NM_181865,ens|ENST00000377842,ens|ENST00000608083,ens|ENST00000377845,ens|ENST00000377855,ens|ENST00000473466,ens|ENST00000377860,ens|ENST00000545482,ens|ENST00000361521,ens|ENST00000418124,ccds|CCDS67,ccds|CCDS30573,ccds|CCDS66,ccds|CCDS65
chr1	6358752	6358917	ref|ACOT7,ref|NM_181866,ref|NM_181864,ref|NM_007274,ref|NM_181865,ens|ENST00000377842,ens|ENST00000608083,ens|ENST00000377845,ens|ENST00000377855,ens|ENST00000377860,ens|ENST00000545482,ens|ENST00000361521,ens|ENST00000418124,ccds|CCDS30573,ccds|CCDS66,ccds|CCDS65
chr1	6360508	6360673	ref|ACOT7,ref|NM_181864,ref|NM_007274,ref|NM_181865,ens|ENST00000608083,ens|ENST00000377845,ens|ENST00000377855,ens|ENST00000377860,ens|ENST00000545482,ens|ENST00000361521,ens|ENST00000418124,ccds|CCDS30573,ccds|CCDS66,ccds|CCDS65
chr1	6385471	6385792	ref|ACOT7,ref|NM_181864,ref|NM_007274,ens|ENST00000608083,ens|ENST00000377855,ens|ENST00000377860,ens|ENST00000545482,ens|ENST00000361521,ens|ENST00000418124,ccds|CCDS30573,ccds|CCDS65
chr1	6393206	6393469	ref|ACOT7,ref|NM_007274,ens|ENST00000608083,ens|ENST00000377860,ens|ENST00000545482,ens|ENST00000361521,ens|ENST00000418124,ccds|CCDS30573
chr1	6413174	6413339	ens|ENST00000377836,ens|ENST00000471190,ens|ENST00000377837
chr1	6418775	6419190	ref|HES2,ref|NM_019089,ens|ENST00000377834,ens|ENST00000487437,ens|ENST00000377836,ens|ENST00000489730,ens|ENST00000377837,ccds|CCDS30574
chr1	6419191	6419357	ref|HES2,ref|NM_019089,ens|ENST00000377834,ens|ENST00000487437,ens|ENST00000377836,ens|ENST00000489730,ens|ENST00000377837,ccds|CCDS30574
chr1	6419570	6419798	ref|HES2,ref|NM_019089,ens|ENST00000377834,ens|ENST00000487437,ens|ENST00000377836,ens|ENST00000489730,ens|ENST00000377837,ccds|CCDS30574
chr1	6424861	6425390	ref|ESPN,ref|NM_001367474,ref|NM_001367473,ref|NM_031475,ens|ENST00000636330,ens|ENST00000645284,ccds|CCDS70
chr1	6428219	6428389	ref|ESPN,ref|NM_001367474,ref|NM_001367473,ref|NM_031475,ens|ENST00000636330,ens|ENST00000645284,ccds|CCDS70
chr1	6440227	6440509	ref|ESPN,ref|NM_001367474,ref|NM_001367473,ref|NM_031475,ens|ENST00000636330,ens|ENST00000645284,ens|ENST00000418286,ens|ENST00000632142,ens|ENST00000633651,ccds|CCDS70
chr1	6440533	6441105	ref|ESPN,ref|NM_001367474,ref|NM_001367473,ref|NM_031475,ens|ENST00000636330,ens|ENST00000645284,ens|ENST00000418286,ens|ENST00000632142,ens|ENST00000633651,ccds|CCDS70
chr1	6444434	6444710	ref|ESPN,ref|NM_001367474,ref|NM_001367473,ref|NM_031475,ens|ENST00000636330,ens|ENST00000645284,ens|ENST00000418286,ens|ENST00000419034,ccds|CCDS70
chr1	6445573	6445950	ref|ESPN,ref|NM_001367474,ref|NM_001367473,ref|NM_031475,ens|ENST00000636330,ens|ENST00000645284,ens|ENST00000418286,ens|ENST00000419034,ccds|CCDS70
chr1	6448604	6448769	ref|ESPN,ref|NM_001367474,ref|NM_001367473,ref|NM_031475,ens|ENST00000636330,ens|ENST00000645284,ens|ENST00000478323,ens|ENST00000632593,ens|ENST00000461727,ens|ENST00000632803,ens|ENST00000475228,ens|ENST00000416731,ccds|CCDS70
chr1	6448823	6449218	ref|ESPN,ref|NM_001367474,ref|NM_001367473,ref|NM_031475,ens|ENST00000636330,ens|ENST00000645284,ens|ENST00000478323,ens|ENST00000632593,ens|ENST00000633239,ens|ENST00000461727,ens|ENST00000632803,ens|ENST00000475228,ens|ENST00000416731,ccds|CCDS70
chr1	6450297	6450427	ref|ESPN,ref|NM_001367474,ref|NM_001367473,ref|NM_031475,ens|ENST00000636330,ens|ENST00000645284,ens|ENST00000633239,ens|ENST00000461727,ens|ENST00000475228,ens|ENST00000416731,ccds|CCDS70
chr1	6451574	6452081	ref|ESPN,ref|NM_001367474,ref|NM_001367473,ref|NM_031475,ens|ENST00000636330,ens|ENST00000645284,ens|ENST00000434576,ens|ENST00000475479,ens|ENST00000633239,ens|ENST00000477679,ens|ENST00000461727,ens|ENST00000636644,ens|ENST00000475228,ens|ENST00000416731,ccds|CCDS70
chr1	6457181	6457400	ref|ESPN,ref|NM_001367474,ref|NM_001367473,ref|NM_031475,ens|ENST00000645284,ens|ENST00000434576,ens|ENST00000633239,ens|ENST00000477679,ens|ENST00000461727,ens|ENST00000475228,ens|ENST00000416731,ccds|CCDS70
chr1	6459939	6460193	ref|ESPN,ref|NM_001367474,ref|NM_001367473,ref|NM_031475,ens|ENST00000645284,ens|ENST00000434576,ens|ENST00000633239,ens|ENST00000477679,ens|ENST00000461727,ens|ENST00000416731,ccds|CCDS70
chr1	6461099	6461264	ens|ENST00000434576,ens|ENST00000480393,ens|ENST00000513135,ens|ENST00000356876,ens|ENST00000647810,ens|ENST00000485036,ens|ENST00000468561,ens|ENST00000473343,ens|ENST00000377782
chr1	6461350	6461470	ref|TNFRSF25,ref|NM_148966,ref|NM_148970,ref|NM_148967,ref|NM_148965,ref|NM_003790,ens|ENST00000480393,ens|ENST00000513135,ens|ENST00000356876,ens|ENST00000647810,ens|ENST00000485036,ens|ENST00000473343,ens|ENST00000351959,ens|ENST00000377782
chr1	6461475	6461725	ref|TNFRSF25,ref|NM_148966,ref|NM_148970,ref|NM_148967,ref|NM_148965,ref|NM_003790,ens|ENST00000480393,ens|ENST00000513135,ens|ENST00000356876,ens|ENST00000502730,ens|ENST00000647810,ens|ENST00000453260,ens|ENST00000485036,ens|ENST00000351748,ens|ENST00000502588,ens|ENST00000510563,ens|ENST00000473343,ens|ENST00000348333,ens|ENST00000351959,ens|ENST00000414040,ens|ENST00000377782,ccds|CCDS73,ccds…
chr1	6461999	6462168	ref|TNFRSF25,ref|NM_148966,ref|NM_148970,ref|NM_148967,ref|NM_148965,ref|NM_003790,ens|ENST00000480393,ens|ENST00000469691,ens|ENST00000513135,ens|ENST00000356876,ens|ENST00000502730,ens|ENST00000647810,ens|ENST00000453260,ens|ENST00000485036,ens|ENST00000475730,ens|ENST00000351748,ens|ENST00000502588,ens|ENST00000510563,ens|ENST00000473343,ens|ENST00000351959,ens|ENST00000348333,ens|ENST00000414…
chr1	6462564	6462729	ref|TNFRSF25,ref|NM_148966,ref|NM_148970,ref|NM_148967,ref|NM_148965,ref|NM_003790,ens|ENST00000480393,ens|ENST00000469691,ens|ENST00000513135,ens|ENST00000356876,ens|ENST00000502730,ens|ENST00000647810,ens|ENST00000453260,ens|ENST00000485036,ens|ENST00000351748,ens|ENST00000502588,ens|ENST00000510563,ens|ENST00000473343,ens|ENST00000348333,ens|ENST00000351959,ens|ENST00000414040,ens|ENST00000377…
chr1	6462897	6463150	ref|TNFRSF25,ref|NM_148966,ref|NM_148970,ref|NM_148967,ref|NM_148965,ref|NM_003790,ens|ENST00000480393,ens|ENST00000513135,ens|ENST00000469691,ens|ENST00000356876,ens|ENST00000502730,ens|ENST00000647810,ens|ENST00000453260,ens|ENST00000485036,ens|ENST00000351748,ens|ENST00000502588,ens|ENST00000510563,ens|ENST00000473343,ens|ENST00000348333,ens|ENST00000351959,ens|ENST00000414040,ens|ENST00000481…
chr1	6464364	6464713	ref|TNFRSF25,ref|NM_148966,ref|NM_148970,ref|NM_148967,ref|NM_148965,ref|NM_001039664,ref|NM_003790,ens|ENST00000461703,ens|ENST00000480393,ens|ENST00000469691,ens|ENST00000513135,ens|ENST00000356876,ens|ENST00000502730,ens|ENST00000647810,ens|ENST00000485036,ens|ENST00000351748,ens|ENST00000515145,ens|ENST00000502588,ens|ENST00000510563,ens|ENST00000351959,ens|ENST00000348333,ens|ENST00000414040…
chr1	6465032	6465237	ref|TNFRSF25,ref|NM_148966,ref|NM_148970,ref|NM_148967,ref|NM_148965,ref|NM_001039664,ref|NM_003790,ens|ENST00000461703,ens|ENST00000480393,ens|ENST00000469691,ens|ENST00000513135,ens|ENST00000356876,ens|ENST00000502730,ens|ENST00000647810,ens|ENST00000485036,ens|ENST00000351748,ens|ENST00000515145,ens|ENST00000502588,ens|ENST00000510563,ens|ENST00000351959,ens|ENST00000348333,ens|ENST00000414040…
chr1	6465397	6465562	ref|TNFRSF25,ref|NM_148966,ref|NM_148970,ref|NM_148967,ref|NM_148965,ref|NM_001039664,ref|NM_003790,ens|ENST00000461703,ens|ENST00000480393,ens|ENST00000513135,ens|ENST00000356876,ens|ENST00000502730,ens|ENST00000485036,ens|ENST00000351748,ens|ENST00000515145,ens|ENST00000502588,ens|ENST00000510563,ens|ENST00000348333,ens|ENST00000351959,ens|ENST00000414040,ens|ENST00000481401,ens|ENST00000377782…
chr1	6465985	6466150	ref|TNFRSF25,ref|NM_148966,ref|NM_148970,ref|NM_148967,ref|NM_148965,ref|NM_001039664,ref|NM_003790,ens|ENST00000461703,ens|ENST00000480393,ens|ENST00000513135,ens|ENST00000356876,ens|ENST00000502730,ens|ENST00000485036,ens|ENST00000351748,ens|ENST00000502588,ens|ENST00000510563,ens|ENST00000348333,ens|ENST00000351959,ens|ENST00000414040,ens|ENST00000377782,ens|ENST00000453341,ccds|CCDS73,ccds|CC…
chr1	6467504	6467669	ref|PLEKHG5,ref|NM_001265594,ref|NM_001042664,ref|NM_001042665,ref|NM_020631,ref|NM_198681,ref|NM_001265593,ref|NM_001042663,ref|NM_001265592,ens|ENST00000487949,ens|ENST00000537245,ens|ENST00000673471,ens|ENST00000377740,ens|ENST00000377725,ens|ENST00000377728,ens|ENST00000535355,ens|ENST00000400915,ens|ENST00000377748,ens|ENST00000377732,ens|ENST00000489097,ens|ENST00000400913,ens|ENST000003408…
chr1	6467783	6468640	ref|PLEKHG5,ref|NM_001265594,ref|NM_001042664,ref|NM_001042665,ref|NM_020631,ref|NM_198681,ref|NM_001265593,ref|NM_001042663,ref|NM_001265592,ens|ENST00000487949,ens|ENST00000537245,ens|ENST00000673471,ens|ENST00000377740,ens|ENST00000377725,ens|ENST00000377728,ens|ENST00000535355,ens|ENST00000400915,ens|ENST00000377748,ens|ENST00000377732,ens|ENST00000400913,ens|ENST00000489097,ens|ENST000003408…
chr1	6468977	6469107	ref|PLEKHG5,ref|NM_001265594,ref|NM_001042664,ref|NM_001042665,ref|NM_020631,ref|NM_198681,ref|NM_001265593,ref|NM_001042663,ref|NM_001265592,ens|ENST00000487949,ens|ENST00000537245,ens|ENST00000673471,ens|ENST00000377740,ens|ENST00000377725,ens|ENST00000377728,ens|ENST00000535355,ens|ENST00000400915,ens|ENST00000377748,ens|ENST00000377732,ens|ENST00000400913,ens|ENST00000489097,ens|ENST000003408…
chr1	6469193	6469825	ref|PLEKHG5,ref|NM_001265594,ref|NM_001042664,ref|NM_001042665,ref|NM_020631,ref|NM_198681,ref|NM_001265593,ref|NM_001265592,ref|NM_001042663,ens|ENST00000487949,ens|ENST00000537245,ens|ENST00000673471,ens|ENST00000377740,ens|ENST00000377725,ens|ENST00000377728,ens|ENST00000535355,ens|ENST00000400915,ens|ENST00000377748,ens|ENST00000377732,ens|ENST00000400913,ens|ENST00000489097,ens|ENST000003408…
chr1	6470230	6470400	ref|PLEKHG5,ref|NM_001265594,ref|NM_001042664,ref|NM_001042665,ref|NM_020631,ref|NM_198681,ref|NM_001265593,ref|NM_001265592,ref|NM_001042663,ens|ENST00000487949,ens|ENST00000537245,ens|ENST00000673471,ens|ENST00000377740,ens|ENST00000377725,ens|ENST00000377728,ens|ENST00000535355,ens|ENST00000400915,ens|ENST00000377748,ens|ENST00000377732,ens|ENST00000400913,ens|ENST00000489097,ens|ENST000003408…
chr1	6470506	6470927	ref|PLEKHG5,ref|NM_001265594,ref|NM_001042664,ref|NM_001042665,ref|NM_020631,ref|NM_198681,ref|NM_001265593,ref|NM_001265592,ref|NM_001042663,ens|ENST00000487949,ens|ENST00000537245,ens|ENST00000673471,ens|ENST00000377740,ens|ENST00000377725,ens|ENST00000377728,ens|ENST00000535355,ens|ENST00000400915,ens|ENST00000377748,ens|ENST00000377732,ens|ENST00000400913,ens|ENST00000489097,ens|ENST000003408…
chr1	6470930	6471103	ref|PLEKHG5,ref|NM_001265594,ref|NM_001042664,ref|NM_001042665,ref|NM_020631,ref|NM_198681,ref|NM_001265593,ref|NM_001042663,ref|NM_001265592,ens|ENST00000487949,ens|ENST00000537245,ens|ENST00000673471,ens|ENST00000377740,ens|ENST00000377725,ens|ENST00000377728,ens|ENST00000535355,ens|ENST00000400915,ens|ENST00000377748,ens|ENST00000377732,ens|ENST00000489097,ens|ENST00000400913,ens|ENST000003408…
chr1	6471480	6471818	ref|PLEKHG5,ref|NM_001265594,ref|NM_001042664,ref|NM_001042665,ref|NM_020631,ref|NM_198681,ref|NM_001265593,ref|NM_001265592,ref|NM_001042663,ens|ENST00000537245,ens|ENST00000673471,ens|ENST00000377740,ens|ENST00000377725,ens|ENST00000377728,ens|ENST00000535355,ens|ENST00000400915,ens|ENST00000377748,ens|ENST00000377732,ens|ENST00000400913,ens|ENST00000489097,ens|ENST00000340850,ccds|CCDS57968,cc…
chr1	6472471	6472636	ref|PLEKHG5,ref|NM_001265594,ref|NM_001042664,ref|NM_001042665,ref|NM_020631,ref|NM_198681,ref|NM_001265593,ref|NM_001265592,ref|NM_001042663,ens|ENST00000537245,ens|ENST00000673471,ens|ENST00000377740,ens|ENST00000377725,ens|ENST00000377728,ens|ENST00000535355,ens|ENST00000400915,ens|ENST00000377748,ens|ENST00000377732,ens|ENST00000400913,ens|ENST00000489097,ens|ENST00000340850,ccds|CCDS57968,cc…
chr1	6472967	6473513	ref|PLEKHG5,ref|NM_001265594,ref|NM_001042664,ref|NM_001042665,ref|NM_020631,ref|NM_198681,ref|NM_001265593,ref|NM_001042663,ref|NM_001265592,ens|ENST00000537245,ens|ENST00000673471,ens|ENST00000377740,ens|ENST00000377725,ens|ENST00000377728,ens|ENST00000535355,ens|ENST00000400915,ens|ENST00000377748,ens|ENST00000377732,ens|ENST00000400913,ens|ENST00000489097,ens|ENST00000340850,ccds|CCDS57968,cc…
chr1	6473877	6474216	ref|PLEKHG5,ref|NM_001265594,ref|NM_001042664,ref|NM_001042665,ref|NM_020631,ref|NM_198681,ref|NM_001265593,ref|NM_001042663,ref|NM_001265592,ens|ENST00000537245,ens|ENST00000673471,ens|ENST00000377740,ens|ENST00000377725,ens|ENST00000377728,ens|ENST00000535355,ens|ENST00000400915,ens|ENST00000377748,ens|ENST00000377732,ens|ENST00000489097,ens|ENST00000400913,ens|ENST00000340850,ccds|CCDS57968,cc…
chr1	6474451	6474621	ref|PLEKHG5,ref|NM_001265594,ref|NM_001042664,ref|NM_001042665,ref|NM_020631,ref|NM_198681,ref|NM_001265593,ref|NM_001042663,ref|NM_001265592,ens|ENST00000537245,ens|ENST00000673471,ens|ENST00000377740,ens|ENST00000377725,ens|ENST00000377728,ens|ENST00000535355,ens|ENST00000400915,ens|ENST00000377748,ens|ENST00000377732,ens|ENST00000400913,ens|ENST00000489097,ens|ENST00000340850,ccds|CCDS57968,cc…
chr1	6475009	6475175	ref|PLEKHG5,ref|NM_001265594,ref|NM_001042664,ref|NM_001042665,ref|NM_020631,ref|NM_198681,ref|NM_001265593,ref|NM_001042663,ref|NM_001265592,ens|ENST00000537245,ens|ENST00000673471,ens|ENST00000377740,ens|ENST00000377725,ens|ENST00000377728,ens|ENST00000535355,ens|ENST00000400915,ens|ENST00000377748,ens|ENST00000377732,ens|ENST00000400913,ens|ENST00000489097,ens|ENST00000340850,ccds|CCDS57968,cc…
chr1	6475408	6475574	ref|PLEKHG5,ref|NM_001265594,ref|NM_001042664,ref|NM_001042665,ref|NM_020631,ref|NM_198681,ref|NM_001265593,ref|NM_001265592,ref|NM_001042663,ens|ENST00000537245,ens|ENST00000673471,ens|ENST00000377740,ens|ENST00000377725,ens|ENST00000377728,ens|ENST00000535355,ens|ENST00000400915,ens|ENST00000377748,ens|ENST00000377732,ens|ENST00000489097,ens|ENST00000400913,ens|ENST00000340850,ccds|CCDS57968,cc…
chr1	6475900	6476065	ref|PLEKHG5,ref|NM_001265594,ref|NM_001042664,ref|NM_001042665,ref|NM_020631,ref|NM_198681,ref|NM_001265593,ref|NM_001265592,ref|NM_001042663,ens|ENST00000537245,ens|ENST00000673471,ens|ENST00000377740,ens|ENST00000377725,ens|ENST00000377728,ens|ENST00000535355,ens|ENST00000400915,ens|ENST00000377748,ens|ENST00000377732,ens|ENST00000400913,ens|ENST00000489097,ens|ENST00000340850,ccds|CCDS57968,cc…
chr1	6477490	6477657	ref|PLEKHG5,ref|NM_001265594,ref|NM_001042664,ref|NM_001042665,ref|NM_020631,ref|NM_198681,ref|NM_001265593,ref|NM_001265592,ref|NM_001042663,ens|ENST00000537245,ens|ENST00000673471,ens|ENST00000377740,ens|ENST00000377725,ens|ENST00000377728,ens|ENST00000535355,ens|ENST00000400915,ens|ENST00000377748,ens|ENST00000377732,ens|ENST00000400913,ens|ENST00000340850,ccds|CCDS57968,ccds|CCDS41241,ccds|CC…
chr1	6485320	6485485	ref|PLEKHG5,ref|NM_001265594,ref|NM_001042664,ref|NM_001042665,ref|NM_020631,ref|NM_198681,ref|NM_001265593,ref|NM_001265592,ref|NM_001042663,ens|ENST00000537245,ens|ENST00000673471,ens|ENST00000377740,ens|ENST00000377725,ens|ENST00000377728,ens|ENST00000535355,ens|ENST00000400915,ens|ENST00000377748,ens|ENST00000377732,ens|ENST00000400913,ens|ENST00000340850,ccds|CCDS57968,ccds|CCDS41241,ccds|CC…
chr1	6496428	6496594	ref|PLEKHG5,ref|NM_198681,ref|NM_001265592,ref|NM_001042663,ens|ENST00000537245,ens|ENST00000673471,ens|ENST00000377740,ens|ENST00000400915,ens|ENST00000377748,ens|ENST00000377732,ccds|CCDS41241,ccds|CCDS41240,ccds|CCDS57969
chr1	6496932	6497097	ref|PLEKHG5,ref|NM_198681,ref|NM_001265592,ref|NM_001042663,ens|ENST00000537245,ens|ENST00000673471,ens|ENST00000377740,ens|ENST00000400915,ens|ENST00000377748,ccds|CCDS41241,ccds|CCDS41240
chr1	6497233	6497361	ref|PLEKHG5,ref|NM_198681,ref|NM_001042663,ens|ENST00000673471,ens|ENST00000377740,ens|ENST00000400915,ens|ENST00000377748,ccds|CCDS41240
chr1	6519375	6519540	ref|PLEKHG5,ref|NM_198681,ens|ENST00000377740,ens|ENST00000377748,ccds|CCDS41240
chr1	6525825	6525990	ref|NOL9,ref|NM_024654,ens|ENST00000377705,ccds|CCDS80
chr1	6526699	6526865	ref|NOL9,ref|NM_024654,ens|ENST00000377705,ccds|CCDS80
chr1	6528999	6529164	ref|NOL9,ref|NM_024654,ens|ENST00000377705,ccds|CCDS80
chr1	6531920	6532085	ref|NOL9,ref|NM_024654,ens|ENST00000377705,ccds|CCDS80
chr1	6532444	6532835	ref|NOL9,ref|NM_024654,ens|ENST00000377705,ens|ENST00000462798,ens|ENST00000464383,ccds|CCDS80
chr1	6533297	6533462	ref|NOL9,ref|NM_024654,ens|ENST00000377705,ens|ENST00000464383,ccds|CCDS80
chr1	6541775	6541940	ref|NOL9,ref|NM_024654,ens|ENST00000377705,ens|ENST00000464383,ccds|CCDS80
chr1	6544805	6545155	ref|NOL9,ref|NM_024654,ens|ENST00000377705,ens|ENST00000464383,ccds|CCDS80
chr1	6549531	6549696	ref|NOL9,ref|NM_024654,ens|ENST00000377705,ens|ENST00000464665,ens|ENST00000460777,ccds|CCDS80
chr1	6550370	6550674	ref|NOL9,ref|NM_024654,ens|ENST00000377705,ens|ENST00000464665,ens|ENST00000460777,ccds|CCDS80
chr1	6554005	6554536	ref|NOL9,ref|NM_024654,ens|ENST00000377705,ens|ENST00000464665,ccds|CCDS80
chr1	6555406	6555571	ref|TAS1R1,ref|NM_138697,ref|NM_177540,ens|ENST00000351136,ens|ENST00000333172,ccds|CCDS82,ccds|CCDS81
chr1	6570916	6571166	ref|TAS1R1,ref|NM_138697,ref|NM_177540,ens|ENST00000351136,ens|ENST00000411823,ens|ENST00000333172,ens|ENST00000415267,ccds|CCDS82,ccds|CCDS81
chr1	6574589	6575367	ref|TAS1R1,ref|NM_138697,ref|NM_177540,ens|ENST00000351136,ens|ENST00000411823,ens|ENST00000333172,ens|ENST00000415267,ccds|CCDS82,ccds|CCDS81
chr1	6576438	6576603	ref|TAS1R1,ref|NM_138697,ref|NM_177540,ens|ENST00000351136,ens|ENST00000411823,ens|ENST00000333172,ens|ENST00000415267,ccds|CCDS82,ccds|CCDS81
chr1	6576907	6577072	ref|TAS1R1,ref|NM_138697,ref|NM_177540,ens|ENST00000351136,ens|ENST00000411823,ens|ENST00000333172,ens|ENST00000415267,ccds|CCDS82,ccds|CCDS81
chr1	6578576	6579551	ref|TAS1R1,ref|NM_138697,ref|NM_177540,ens|ENST00000351136,ens|ENST00000411823,ens|ENST00000333172,ens|ENST00000415267,ccds|CCDS82,ccds|CCDS81
chr1	6580543	6581375	ref|ZBTB48,ref|NM_005341,ref|NM_001278648,ref|NM_001278647,ens|ENST00000488936,ens|ENST00000377674,ens|ENST00000319084,ens|ENST00000435905,ccds|CCDS84
chr1	6582060	6582328	ref|ZBTB48,ref|NM_005341,ref|NM_001278648,ref|NM_001278647,ens|ENST00000488936,ens|ENST00000377674,ens|ENST00000319084,ens|ENST00000435905,ccds|CCDS84
chr1	6585871	6586036	ref|ZBTB48,ref|NM_005341,ref|NM_001278648,ref|NM_001278647,ens|ENST00000488936,ens|ENST00000377674,ens|ENST00000482360,ccds|CCDS84
chr1	6586690	6587312	ref|ZBTB48,ref|NM_005341,ref|NM_001278648,ref|NM_001278647,ens|ENST00000488936,ens|ENST00000377674,ens|ENST00000498342,ens|ENST00000482360,ccds|CCDS84
chr1	6587452	6587621	ref|ZBTB48,ref|NM_005341,ref|NM_001278648,ref|NM_001278647,ens|ENST00000488936,ens|ENST00000377674,ens|ENST00000498342,ens|ENST00000482360,ens|ENST00000466813,ccds|CCDS84
chr1	6588098	6588438	ref|ZBTB48,ref|NM_005341,ref|NM_001278648,ref|NM_001278647,ens|ENST00000377674,ens|ENST00000498342,ens|ENST00000482360,ens|ENST00000466813,ccds|CCDS84
chr1	6588787	6589220	ref|ZBTB48,ref|NM_005341,ref|NM_001278648,ref|NM_001278647,ens|ENST00000466941,ens|ENST00000377674,ens|ENST00000498342,ens|ENST00000482360,ens|ENST00000466813,ccds|CCDS84
chr1	6593404	6593663	ref|KLHL21,ref|NM_014851,ref|NM_001324309,ens|ENST00000610898,ens|ENST00000467612,ens|ENST00000496707,ens|ENST00000377658,ens|ENST00000377663,ccds|CCDS30575
chr1	6594046	6594211	ref|KLHL21,ref|NM_014851,ref|NM_001324309,ens|ENST00000610898,ens|ENST00000467612,ens|ENST00000496707,ens|ENST00000377658,ens|ENST00000377663,ens|ENST00000463043,ccds|CCDS30575
chr1	6595358	6595524	ref|KLHL21,ref|NM_014851,ref|NM_001324309,ens|ENST00000610898,ens|ENST00000467612,ens|ENST00000496707,ens|ENST00000377658,ens|ENST00000377663,ens|ENST00000463043,ccds|CCDS30575
chr1	6599039	6599459	ref|KLHL21,ref|NM_014851,ref|NM_001324309,ens|ENST00000610898,ens|ENST00000467612,ens|ENST00000496707,ens|ENST00000377658,ens|ENST00000377663,ens|ENST00000463043,ccds|CCDS30575
chr1	6601792	6602052	ref|KLHL21,ref|NM_014851,ref|NM_001324309,ens|ENST00000610898,ens|ENST00000467612,ens|ENST00000377658,ens|ENST00000377663,ens|ENST00000463043,ccds|CCDS30575
chr1	6602053	6602835	ref|KLHL21,ref|NM_014851,ref|NM_001324309,ens|ENST00000610898,ens|ENST00000467612,ens|ENST00000377658,ens|ENST00000377663,ens|ENST00000463043,ccds|CCDS30575
chr1	6614023	6614188	ref|PHF13,ref|NM_153812,ens|ENST00000467612,ens|ENST00000495385,ens|ENST00000377648,ens|ENST00000463043,ccds|CCDS85
chr1	6616724	6616889	ref|PHF13,ref|NM_153812,ens|ENST00000495385,ens|ENST00000377648,ccds|CCDS85
chr1	6619754	6620302	ref|PHF13,ref|NM_153812,ens|ENST00000495385,ens|ENST00000377648,ccds|CCDS85
chr1	6621420	6621739	ref|PHF13,ref|NM_153812,ens|ENST00000495385,ens|ENST00000377648,ccds|CCDS85
chr1	6625074	6625376	ref|THAP3,ref|NM_001195752,ref|NM_001195753,ref|NM_138350,ens|ENST00000484669,ens|ENST00000484676,ens|ENST00000487819,ens|ENST00000472925,ens|ENST00000307896,ens|ENST00000054650,ens|ENST00000377627,ccds|CCDS55572,ccds|CCDS86,ccds|CCDS55573
chr1	6628512	6628677	ref|THAP3,ref|NM_001195752,ref|NM_001195753,ref|NM_138350,ens|ENST00000484669,ens|ENST00000480647,ens|ENST00000487819,ens|ENST00000472925,ens|ENST00000054650,ens|ENST00000307896,ens|ENST00000377627,ccds|CCDS55572,ccds|CCDS86,ccds|CCDS55573
chr1	6629620	6629785	ref|THAP3,ref|NM_001195752,ref|NM_001195753,ref|NM_138350,ens|ENST00000484669,ens|ENST00000480647,ens|ENST00000487819,ens|ENST00000472925,ens|ENST00000054650,ens|ENST00000307896,ens|ENST00000377627,ccds|CCDS55572,ccds|CCDS86,ccds|CCDS55573
chr1	6630257	6630422	ref|THAP3,ref|NM_001195752,ref|NM_001195753,ref|NM_138350,ens|ENST00000484669,ens|ENST00000487819,ens|ENST00000472925,ens|ENST00000307896,ens|ENST00000054650,ens|ENST00000377627,ccds|CCDS55572,ccds|CCDS86,ccds|CCDS55573
chr1	6632405	6633171	ref|THAP3,ref|NM_001195752,ref|NM_001195753,ref|NM_138350,ens|ENST00000484669,ens|ENST00000487819,ens|ENST00000472925,ens|ENST00000307896,ens|ENST00000054650,ens|ENST00000377627,ccds|CCDS55572,ccds|CCDS86,ccds|CCDS55573
chr1	6633951	6634140	ref|THAP3,ref|NM_138350,ens|ENST00000377627,ccds|CCDS86
chr1	6634529	6634787	ref|DNAJC11,ref|THAP3,ref|NM_018198,ref|NM_138350,ens|ENST00000377577,ens|ENST00000465508,ens|ENST00000451196,ens|ENST00000377627
chr1	6635584	6635749	ref|DNAJC11,ref|NM_018198,ens|ENST00000294401,ens|ENST00000377577,ens|ENST00000465508,ens|ENST00000451196
chr1	6636098	6636263	ref|DNAJC11,ref|NM_018198,ens|ENST00000294401,ens|ENST00000377577,ens|ENST00000465508,ens|ENST00000451196,ccds|CCDS87
chr1	6637245	6637499	ref|DNAJC11,ref|NM_018198,ens|ENST00000294401,ens|ENST00000377577,ens|ENST00000472414,ens|ENST00000465508,ens|ENST00000451196,ccds|CCDS87
chr1	6638246	6638411	ref|DNAJC11,ref|NM_018198,ens|ENST00000294401,ens|ENST00000377577,ens|ENST00000472414,ens|ENST00000465508,ens|ENST00000451196,ccds|CCDS87
chr1	6639871	6640041	ref|DNAJC11,ref|NM_018198,ens|ENST00000294401,ens|ENST00000377577,ens|ENST00000472414,ens|ENST00000465508,ens|ENST00000451196,ccds|CCDS87
chr1	6644533	6644698	ref|DNAJC11,ref|NM_018198,ens|ENST00000294401,ens|ENST00000377577,ens|ENST00000472414,ens|ENST00000465508,ens|ENST00000451196,ccds|CCDS87
chr1	6644980	6645145	ref|DNAJC11,ref|NM_018198,ens|ENST00000294401,ens|ENST00000377577,ens|ENST00000472414,ens|ENST00000451196,ccds|CCDS87
chr1	6645800	6645967	ref|DNAJC11,ref|NM_018198,ens|ENST00000426784,ens|ENST00000294401,ens|ENST00000377577,ens|ENST00000451196,ccds|CCDS87
chr1	6651015	6651181	ref|DNAJC11,ref|NM_018198,ens|ENST00000426784,ens|ENST00000473993,ens|ENST00000294401,ens|ENST00000377577,ens|ENST00000451196,ccds|CCDS87
chr1	6651480	6651647	ref|DNAJC11,ref|NM_018198,ens|ENST00000426784,ens|ENST00000473993,ens|ENST00000294401,ens|ENST00000377577,ens|ENST00000451196,ccds|CCDS87
chr1	6652787	6652953	ref|DNAJC11,ref|NM_018198,ens|ENST00000426784,ens|ENST00000473993,ens|ENST00000294401,ens|ENST00000377577,ens|ENST00000451196,ccds|CCDS87
chr1	6653871	6654037	ref|DNAJC11,ref|NM_018198,ens|ENST00000426784,ens|ENST00000473993,ens|ENST00000469318,ens|ENST00000294401,ens|ENST00000377577,ens|ENST00000485073,ens|ENST00000451196,ccds|CCDS87
chr1	6667654	6667823	ref|DNAJC11,ref|NM_018198,ens|ENST00000426784,ens|ENST00000473993,ens|ENST00000460594,ens|ENST00000469318,ens|ENST00000294401,ens|ENST00000377577,ens|ENST00000485073,ens|ENST00000451196,ccds|CCDS87
chr1	6678327	6678492	ref|DNAJC11,ref|NM_018198,ens|ENST00000426784,ens|ENST00000473993,ens|ENST00000460594,ens|ENST00000294401,ens|ENST00000377577,ens|ENST00000485073,ens|ENST00000451196,ens|ENST00000465911,ccds|CCDS87
chr1	6680868	6681034	ref|DNAJC11,ref|NM_018198,ens|ENST00000426784,ens|ENST00000473993,ens|ENST00000460594,ens|ENST00000294401,ens|ENST00000377577,ens|ENST00000485073,ens|ENST00000451196,ens|ENST00000465911,ccds|CCDS87
chr1	6701701	6701866	ref|DNAJC11,ref|NM_018198,ens|ENST00000473993,ens|ENST00000460594,ens|ENST00000294401,ens|ENST00000377577,ens|ENST00000465911
chr1	6785462	6785614	ref|CAMTA1,ref|NM_001349608,ref|NM_001349627,ref|NM_001349612,ref|NM_001195563,ref|NM_001349610,ref|NM_001349609,ref|NR_146203,ref|NR_146202,ref|NR_146204,ref|NR_038934,ref|NM_015215,ref|NM_001242701,ens|ENST00000557126,ens|ENST00000490738,ens|ENST00000476163,ens|ENST00000473578,ens|ENST00000303635
chr1	6806952	6807117	ref|CAMTA1,ref|NM_001349608,ref|NM_001349627,ref|NM_001349612,ref|NM_001195563,ref|NM_001349610,ref|NM_001349609,ref|NR_146203,ref|NR_146202,ref|NR_146204,ref|NR_038934,ref|NM_015215,ref|NM_001242701,ens|ENST00000557126,ens|ENST00000490738,ens|ENST00000486138,ens|ENST00000461311,ens|ENST00000476163,ens|ENST00000473578,ens|ENST00000303635,ens|ENST00000467404,ccds|CCDS55574,ccds|CCDS55575,ccds|CCDS…
chr1	6820111	6820277	ref|CAMTA1,ref|NM_001349608,ref|NM_001349627,ref|NM_001349612,ref|NM_001195563,ref|NM_001349610,ref|NM_001349609,ref|NR_146203,ref|NR_146202,ref|NR_146204,ref|NR_038934,ref|NM_015215,ref|NM_001242701,ens|ENST00000557126,ens|ENST00000490738,ens|ENST00000486138,ens|ENST00000461311,ens|ENST00000476163,ens|ENST00000473578,ens|ENST00000303635,ens|ENST00000467404,ccds|CCDS55574,ccds|CCDS55575,ccds|CCDS…
chr1	6825048	6825213	ref|CAMTA1,ref|NM_001349608,ref|NM_001349627,ref|NM_001349612,ref|NM_001195563,ref|NM_001349610,ref|NM_001349609,ref|NR_146203,ref|NR_146202,ref|NR_146204,ref|NR_038934,ref|NM_015215,ref|NM_001242701,ens|ENST00000557126,ens|ENST00000490738,ens|ENST00000486138,ens|ENST00000461311,ens|ENST00000476163,ens|ENST00000473578,ens|ENST00000303635,ens|ENST00000467404,ccds|CCDS55574,ccds|CCDS55575,ccds|CCDS…
chr1	6871658	6871823	ref|CAMTA1,ref|NM_001349608,ref|NM_001349627,ref|NM_001349612,ref|NM_001195563,ref|NM_001349610,ref|NM_001349609,ref|NR_146203,ref|NR_146202,ref|NR_146204,ref|NR_038934,ref|NM_015215,ref|NM_001242701,ens|ENST00000557126,ens|ENST00000490738,ens|ENST00000472283,ens|ENST00000486138,ens|ENST00000461311,ens|ENST00000476163,ens|ENST00000482934,ens|ENST00000473578,ens|ENST00000303635,ens|ENST00000461580…
chr1	6886165	6886330	ref|CAMTA1,ref|NM_001349608,ref|NM_001349612,ref|NM_001349610,ref|NM_001349609,ref|NR_146203,ref|NR_146202,ref|NR_038934,ref|NM_015215,ref|NM_001242701,ens|ENST00000557126,ens|ENST00000461311,ens|ENST00000476163,ens|ENST00000467267,ens|ENST00000482934,ens|ENST00000303635,ens|ENST00000461580,ens|ENST00000470648,ccds|CCDS55575,ccds|CCDS30576
chr1	6887586	6887751	ref|CAMTA1,ref|NM_001349608,ref|NM_001349612,ref|NM_001349610,ref|NM_001349609,ref|NR_146203,ref|NR_146202,ref|NR_038934,ref|NM_015215,ref|NM_001242701,ens|ENST00000557126,ens|ENST00000461311,ens|ENST00000476163,ens|ENST00000482934,ens|ENST00000467267,ens|ENST00000303635,ens|ENST00000461580,ens|ENST00000470648,ccds|CCDS55575,ccds|CCDS30576
chr1	7091234	7091399	ref|CAMTA1,ref|NM_001349608,ref|NM_001349612,ref|NM_001349610,ref|NM_001349609,ref|NM_015215,ens|ENST00000303635,ccds|CCDS30576
chr1	7249455	7249623	ref|CAMTA1,ref|NM_001349608,ref|NM_001349612,ref|NM_001349610,ref|NM_001349609,ref|NM_015215,ens|ENST00000303635,ccds|CCDS30576
chr1	7467762	7467927	ref|CAMTA1,ref|NM_001349608,ref|NM_001349612,ref|NM_001349610,ref|NM_001349609,ref|NM_015215,ens|ENST00000303635,ccds|CCDS30576
chr1	7640393	7640560	ref|CAMTA1,ref|NM_001349608,ref|NM_001349612,ref|NM_001349610,ref|NM_001349609,ref|NM_015215,ens|ENST00000303635,ccds|CCDS30576
chr1	7661693	7661858	ref|CAMTA1,ref|NM_001349608,ref|NM_001349612,ref|NM_001349610,ref|NM_001349609,ref|NM_015215,ens|ENST00000303635,ccds|CCDS30576
chr1	7663264	7665193	ref|CAMTA1,ref|NM_001349608,ref|NM_001349612,ref|NM_001349610,ref|NM_001349609,ref|NM_015215,ens|ENST00000303635,ccds|CCDS30576
chr1	7670871	7671036	ref|CAMTA1,ref|NM_001349608,ref|NM_001349614,ref|NM_001349612,ref|NM_001349617,ref|NM_001349610,ref|NM_001349625,ref|NM_001349609,ref|NM_001349620,ref|NM_001349621,ref|NM_015215,ref|NM_001349623,ens|ENST00000303635,ccds|CCDS30576
chr1	7677563	7677728	ref|CAMTA1,ref|NM_001349608,ref|NM_001349614,ref|NM_001349612,ref|NM_001349617,ref|NM_001349610,ref|NM_001349625,ref|NM_001349609,ref|NM_001349620,ref|NM_001349621,ref|NM_015215,ref|NM_001349623,ens|ENST00000303635,ccds|CCDS30576
chr1	7680030	7680151	ref|CAMTA1,ref|NM_001349608,ref|NM_001349614,ref|NM_001349612,ref|NM_001349617,ref|NM_001349610,ref|NM_001349625,ref|NM_001349609,ref|NM_001349620,ref|NM_001349621,ref|NM_015215,ref|NM_001349623,ens|ENST00000303635,ccds|CCDS30576
chr1	7680154	7680289	ref|CAMTA1,ref|NM_001349608,ref|NM_001349614,ref|NM_001349612,ref|NM_001349617,ref|NM_001349610,ref|NM_001349625,ref|NM_001349609,ref|NM_001349620,ref|NM_001349621,ref|NM_001349613,ref|NM_015215,ref|NM_001349623,ens|ENST00000303635,ccds|CCDS30576
chr1	7732400	7732675	ref|CAMTA1,ref|NM_001349608,ref|NM_001349616,ref|NM_001349614,ref|NM_001349612,ref|NM_001349622,ref|NM_001349617,ref|NM_001349624,ref|NM_001349610,ref|NM_001349625,ref|NM_001349609,ref|NM_001349618,ref|NM_001349620,ref|NM_001349621,ref|NM_001349613,ref|NM_001349619,ref|NM_001349615,ref|NM_015215,ref|NM_001349626,ref|NM_001349623,ens|ENST00000303635,ccds|CCDS30576
chr1	7736377	7736551	ref|CAMTA1,ref|NM_001349608,ref|NM_001349616,ref|NM_001349614,ref|NM_001349612,ref|NM_001349622,ref|NM_001349624,ref|NM_001349617,ref|NM_001349610,ref|NM_001349625,ref|NM_001349609,ref|NM_001349618,ref|NM_001349620,ref|NM_001349621,ref|NM_001349613,ref|NM_001349619,ref|NM_001349615,ref|NM_015215,ref|NM_001349626,ref|NM_001349623,ens|ENST00000495233,ens|ENST00000303635,ccds|CCDS30576
chr1	7736865	7737032	ref|CAMTA1,ref|NM_001349608,ref|NM_001349616,ref|NM_001349614,ref|NM_001349622,ref|NM_001349612,ref|NM_001349624,ref|NM_001349617,ref|NM_001349610,ref|NM_001349625,ref|NM_001349618,ref|NM_001349609,ref|NM_001349620,ref|NM_001349621,ref|NM_001349613,ref|NM_001349619,ref|NM_001349615,ref|NM_015215,ref|NM_001349626,ref|NM_001349623,ens|ENST00000495233,ens|ENST00000303635,ccds|CCDS30576
chr1	7737281	7737628	ref|CAMTA1,ref|NM_001349608,ref|NM_001349616,ref|NM_001349614,ref|NM_001349622,ref|NM_001349612,ref|NM_001349624,ref|NM_001349617,ref|NM_001349610,ref|NM_001349625,ref|NM_001349609,ref|NM_001349618,ref|NM_001349620,ref|NM_001349621,ref|NM_001349613,ref|NM_001349619,ref|NM_001349615,ref|NM_015215,ref|NM_001349626,ref|NM_001349623,ens|ENST00000495233,ens|ENST00000303635,ccds|CCDS30576
chr1	7737939	7738453	ref|CAMTA1,ref|NM_001349608,ref|NM_001349616,ref|NM_001349614,ref|NM_001349612,ref|NM_001349622,ref|NM_001349617,ref|NM_001349624,ref|NM_001349610,ref|NM_001349625,ref|NM_001349609,ref|NM_001349618,ref|NM_001349620,ref|NM_001349621,ref|NM_001349613,ref|NM_001349619,ref|NM_001349615,ref|NM_015215,ref|NM_001349626,ref|NM_001349623,ens|ENST00000495233,ens|ENST00000303635,ccds|CCDS30576
chr1	7744845	7745011	ref|CAMTA1,ref|NM_001349608,ref|NM_001349616,ref|NM_001349614,ref|NM_001349622,ref|NM_001349612,ref|NM_001349624,ref|NM_001349617,ref|NM_001349610,ref|NM_001349625,ref|NM_001349609,ref|NM_001349618,ref|NM_001349620,ref|NM_001349621,ref|NM_001349613,ref|NM_001349619,ref|NM_001349615,ref|NM_015215,ref|NM_001349626,ref|NM_001349623,ens|ENST00000495233,ens|ENST00000303635,ccds|CCDS30576
chr1	7745806	7746079	ref|CAMTA1,ref|NM_001349608,ref|NM_001349616,ref|NM_001349614,ref|NM_001349612,ref|NM_001349622,ref|NM_001349617,ref|NM_001349624,ref|NM_001349610,ref|NM_001349625,ref|NM_001349609,ref|NM_001349618,ref|NM_001349620,ref|NM_001349621,ref|NM_001349613,ref|NM_001349619,ref|NM_001349615,ref|NM_015215,ref|NM_001349626,ref|NM_001349623,ens|ENST00000495233,ens|ENST00000303635,ens|ENST00000490905,ens|ENST…
chr1	7747642	7747807	ref|CAMTA1,ref|NM_001349608,ref|NM_001349616,ref|NM_001349614,ref|NM_001349612,ref|NM_001349622,ref|NM_001349617,ref|NM_001349624,ref|NM_001349610,ref|NM_001349625,ref|NM_001349609,ref|NM_001349618,ref|NM_001349620,ref|NM_001349621,ref|NM_001349613,ref|NM_001349619,ref|NM_001349615,ref|NM_015215,ref|NM_001349626,ref|NM_001349623,ens|ENST00000495233,ens|ENST00000303635,ens|ENST00000490905,ens|ENST…
chr1	7749678	7749843	ref|CAMTA1,ref|NM_001349608,ref|NM_001349616,ref|NM_001349614,ref|NM_001349622,ref|NM_001349612,ref|NM_001349624,ref|NM_001349617,ref|NM_001349610,ref|NM_001349625,ref|NM_001349609,ref|NM_001349618,ref|NM_001349620,ref|NM_001349621,ref|NM_001349613,ref|NM_001349619,ref|NM_001349615,ref|NM_015215,ref|NM_001349626,ref|NM_001349623,ens|ENST00000495233,ens|ENST00000303635,ens|ENST00000490905,ens|ENST…
chr1	7751211	7751377	ref|CAMTA1,ref|NM_001349608,ref|NM_001349616,ref|NM_001349614,ref|NM_001349622,ref|NM_001349612,ref|NM_001349624,ref|NM_001349617,ref|NM_001349610,ref|NM_001349625,ref|NM_001349618,ref|NM_001349609,ref|NM_001349620,ref|NM_001349621,ref|NM_001349613,ref|NM_001349619,ref|NM_001349615,ref|NM_015215,ref|NM_001349626,ref|NM_001349623,ens|ENST00000495233,ens|ENST00000303635,ens|ENST00000490905,ens|ENST…
chr1	7752393	7752621	ref|CAMTA1,ref|NM_001349608,ref|NM_001349616,ref|NM_001349614,ref|NM_001349622,ref|NM_001349612,ref|NM_001349617,ref|NM_001349624,ref|NM_001349610,ref|NM_001349625,ref|NM_001349618,ref|NM_001349609,ref|NM_001349620,ref|NM_001349621,ref|NM_001349613,ref|NM_001349619,ref|NM_001349615,ref|NM_015215,ref|NM_001349626,ref|NM_001349623,ens|ENST00000495233,ens|ENST00000303635,ens|ENST00000490905,ens|ENST…
chr1	7755550	7755715	ref|CAMTA1,ref|NM_001349608,ref|NM_001349616,ref|NM_001349614,ref|NM_001349622,ref|NM_001349612,ref|NM_001349624,ref|NM_001349617,ref|NM_001349610,ref|NM_001349625,ref|NM_001349618,ref|NM_001349609,ref|NM_001349620,ref|NM_001349621,ref|NM_001349613,ref|NM_001349619,ref|NM_001349615,ref|NM_015215,ref|NM_001349626,ref|NM_001349623,ens|ENST00000495233,ens|ENST00000303635,ens|ENST00000490905,ens|ENST…
chr1	7766407	7766572	ref|CAMTA1,ref|NM_001349608,ref|NM_001349616,ref|NM_001349614,ref|NM_001349622,ref|NM_001349612,ref|NM_001349624,ref|NM_001349617,ref|NM_001349610,ref|NM_001349625,ref|NM_001349609,ref|NM_001349618,ref|NM_001349620,ref|NM_001349621,ref|NM_001349613,ref|NM_001349619,ref|NM_001349615,ref|NM_015215,ref|NM_001349626,ref|NM_001349623,ens|ENST00000495233,ens|ENST00000303635,ens|ENST00000490905,ens|ENST…
chr1	7771301	7771466	ref|VAMP3,ref|NM_004781,ens|ENST00000054666
chr1	7773373	7773538	ref|VAMP3,ref|NM_004781,ens|ENST00000054666,ens|ENST00000470357,ccds|CCDS88
chr1	7777120	7777342	ref|VAMP3,ref|NM_004781,ens|ENST00000487194,ens|ENST00000054666,ens|ENST00000470357,ccds|CCDS88
chr1	7778040	7778205	ref|VAMP3,ref|NM_004781,ens|ENST00000487194,ens|ENST00000054666,ens|ENST00000470357,ccds|CCDS88
chr1	7779572	7779737	ref|VAMP3,ref|NM_004781,ens|ENST00000054666,ens|ENST00000470357
chr1	7784876	7785043	ref|PER3,ref|NM_016831,ref|NM_001289862,ref|NM_001289864,ref|NM_001289861,ref|NM_001289863,ens|ENST00000377541,ens|ENST00000613533,ens|ENST00000361923,ens|ENST00000614998,ens|ENST00000377532,ccds|CCDS72695,ccds|CCDS89,ccds|CCDS76097
chr1	7785410	7785575	ref|PER3,ref|NM_016831,ref|NM_001289862,ref|NM_001289864,ref|NM_001289861,ref|NM_001289863,ens|ENST00000377541,ens|ENST00000613533,ens|ENST00000361923,ens|ENST00000614998,ens|ENST00000377532,ccds|CCDS72695,ccds|CCDS89,ccds|CCDS76097
chr1	7786669	7786840	ref|PER3,ref|NM_016831,ref|NM_001289862,ref|NM_001289864,ref|NM_001289861,ref|NM_001289863,ens|ENST00000377541,ens|ENST00000473653,ens|ENST00000613533,ens|ENST00000361923,ens|ENST00000614998,ens|ENST00000377532,ccds|CCDS72695,ccds|CCDS89,ccds|CCDS76097
chr1	7788039	7788207	ref|PER3,ref|NM_016831,ref|NM_001289862,ref|NM_001289864,ref|NM_001289861,ref|NM_001289863,ens|ENST00000377541,ens|ENST00000473653,ens|ENST00000613533,ens|ENST00000361923,ens|ENST00000614998,ens|ENST00000377532,ens|ENST00000602883,ccds|CCDS72695,ccds|CCDS89,ccds|CCDS76097
chr1	7793899	7794064	ref|PER3,ref|NM_016831,ref|NM_001289862,ref|NM_001289864,ref|NM_001289861,ref|NM_001289863,ens|ENST00000377541,ens|ENST00000613533,ens|ENST00000361923,ens|ENST00000614998,ens|ENST00000377532,ccds|CCDS72695,ccds|CCDS89,ccds|CCDS76097
chr1	7798536	7798701	ref|PER3,ref|NM_016831,ref|NM_001289862,ref|NM_001289864,ref|NM_001289861,ref|NM_001289863,ens|ENST00000377541,ens|ENST00000613533,ens|ENST00000361923,ens|ENST00000614998,ens|ENST00000377532,ccds|CCDS72695,ccds|CCDS89,ccds|CCDS76097
chr1	7801049	7801214	ref|PER3,ref|NM_016831,ref|NM_001289862,ref|NM_001289864,ref|NM_001289861,ref|NM_001289863,ens|ENST00000377541,ens|ENST00000613533,ens|ENST00000361923,ens|ENST00000614998,ens|ENST00000377532,ccds|CCDS72695,ccds|CCDS89,ccds|CCDS76097
chr1	7803036	7803202	ref|PER3,ref|NM_016831,ref|NM_001289862,ref|NM_001289864,ref|NM_001289861,ref|NM_001289863,ens|ENST00000377541,ens|ENST00000463106,ens|ENST00000613533,ens|ENST00000361923,ens|ENST00000614998,ens|ENST00000377532,ccds|CCDS72695,ccds|CCDS89,ccds|CCDS76097
chr1	7803668	7803834	ref|PER3,ref|NM_016831,ref|NM_001289862,ref|NM_001289864,ref|NM_001289861,ref|NM_001289863,ens|ENST00000377541,ens|ENST00000463106,ens|ENST00000613533,ens|ENST00000361923,ens|ENST00000614998,ens|ENST00000377532,ccds|CCDS72695,ccds|CCDS89,ccds|CCDS76097
chr1	7808882	7809047	ref|PER3,ref|NM_016831,ref|NM_001289862,ref|NM_001289864,ref|NM_001289861,ref|NM_001289863,ens|ENST00000463106,ens|ENST00000613533,ens|ENST00000361923,ens|ENST00000614998,ens|ENST00000377532,ccds|CCDS72695,ccds|CCDS89,ccds|CCDS76097
chr1	7809892	7810066	ref|PER3,ref|NM_016831,ref|NM_001289862,ref|NM_001289864,ref|NM_001289861,ref|NM_001289863,ens|ENST00000463106,ens|ENST00000613533,ens|ENST00000361923,ens|ENST00000614998,ens|ENST00000377532,ccds|CCDS72695,ccds|CCDS89,ccds|CCDS76097
chr1	7810410	7810575	ref|PER3,ref|NM_016831,ref|NM_001289862,ref|NM_001289864,ref|NM_001289861,ref|NM_001289863,ens|ENST00000613533,ens|ENST00000451646,ens|ENST00000361923,ens|ENST00000614998,ens|ENST00000377532,ccds|CCDS72695,ccds|CCDS89,ccds|CCDS76097
chr1	7819248	7819415	ref|PER3,ref|NM_016831,ref|NM_001289862,ref|NM_001289864,ref|NM_001289861,ref|NM_001289863,ens|ENST00000613533,ens|ENST00000451646,ens|ENST00000361923,ens|ENST00000614998,ens|ENST00000377532,ccds|CCDS72695,ccds|CCDS89,ccds|CCDS76097
chr1	7820074	7820239	ref|PER3,ref|NM_016831,ref|NM_001289862,ref|NM_001289864,ref|NM_001289861,ref|NM_001289863,ens|ENST00000613533,ens|ENST00000451646,ens|ENST00000361923,ens|ENST00000614998,ens|ENST00000377532,ccds|CCDS72695,ccds|CCDS89,ccds|CCDS76097
chr1	7820450	7820618	ref|PER3,ref|NM_016831,ref|NM_001289862,ref|NM_001289864,ref|NM_001289861,ref|NM_001289863,ens|ENST00000613533,ens|ENST00000451646,ens|ENST00000361923,ens|ENST00000614998,ens|ENST00000377532,ccds|CCDS72695,ccds|CCDS89,ccds|CCDS76097
chr1	7826420	7826724	ref|PER3,ref|NM_016831,ref|NM_001289862,ref|NM_001289864,ref|NM_001289861,ref|NM_001289863,ens|ENST00000451646,ens|ENST00000613533,ens|ENST00000361923,ens|ENST00000614998,ens|ENST00000377532,ccds|CCDS72695,ccds|CCDS89,ccds|CCDS76097
chr1	7827167	7827883	ref|PER3,ref|NM_016831,ref|NM_001289862,ref|NM_001289864,ref|NM_001289861,ref|NM_001289863,ens|ENST00000613533,ens|ENST00000451646,ens|ENST00000361923,ens|ENST00000614998,ens|ENST00000377532,ccds|CCDS72695,ccds|CCDS89,ccds|CCDS76097
chr1	7829770	7829900	ref|PER3,ref|NM_016831,ref|NM_001289862,ref|NM_001289864,ref|NM_001289861,ref|NM_001289863,ens|ENST00000613533,ens|ENST00000361923,ens|ENST00000614998,ens|ENST00000377532,ccds|CCDS72695,ccds|CCDS89,ccds|CCDS76097
chr1	7829961	7830146	ref|PER3,ref|NM_016831,ref|NM_001289862,ref|NM_001289864,ref|NM_001289861,ref|NM_001289863,ens|ENST00000613533,ens|ENST00000361923,ens|ENST00000614998,ens|ENST00000377532,ccds|CCDS72695,ccds|CCDS89,ccds|CCDS76097
chr1	7835750	7835982	ref|PER3,ref|NM_016831,ref|NM_001289862,ref|NM_001289864,ref|NM_001289861,ref|NM_001289863,ens|ENST00000613533,ens|ENST00000361923,ens|ENST00000614998,ens|ENST00000377532,ccds|CCDS72695,ccds|CCDS89,ccds|CCDS76097
chr1	7837010	7837181	ref|PER3,ref|NM_016831,ref|NM_001289862,ref|NM_001289864,ref|NM_001289861,ref|NM_001289863,ens|ENST00000613533,ens|ENST00000361923,ens|ENST00000494684,ens|ENST00000614998,ens|ENST00000377532,ccds|CCDS72695,ccds|CCDS89,ccds|CCDS76097
chr1	7842610	7842775	ref|PER3,ref|NM_016831,ref|NM_001289862,ref|NM_001289864,ref|NM_001289861,ref|NM_001289863,ens|ENST00000613533,ens|ENST00000361923,ens|ENST00000494684,ens|ENST00000614998,ens|ENST00000377532,ccds|CCDS72695,ccds|CCDS89,ccds|CCDS76097
chr1	7843876	7844006	ref|PER3,ref|NM_016831,ref|NM_001289862,ref|NM_001289864,ref|NM_001289861,ref|NM_001289863,ens|ENST00000613533,ens|ENST00000361923,ens|ENST00000377516,ens|ENST00000614998,ens|ENST00000377532
chr1	7846626	7846791	ens|ENST00000377516
chr1	7847720	7847886	ref|UTS2,ref|NM_021995,ref|NM_006786,ens|ENST00000054668,ens|ENST00000361696,ens|ENST00000377516,ccds|CCDS90,ccds|CCDS91
chr1	7849578	7849743	ref|UTS2,ref|NM_021995,ref|NM_006786,ens|ENST00000054668,ens|ENST00000361696,ens|ENST00000377516,ccds|CCDS90,ccds|CCDS91
chr1	7850764	7850929	ref|UTS2,ref|NM_021995,ref|NM_006786,ens|ENST00000054668,ens|ENST00000361696,ens|ENST00000377516,ccds|CCDS90,ccds|CCDS91
chr1	7852887	7853056	ref|UTS2,ref|NM_021995,ref|NM_006786,ens|ENST00000054668,ens|ENST00000361696,ens|ENST00000377516,ccds|CCDS90,ccds|CCDS91
chr1	7853266	7853432	ref|UTS2,ref|NM_021995,ens|ENST00000054668,ens|ENST00000377516,ccds|CCDS90
chr1	7920796	7920961	ref|TNFRSF9,ref|NM_001561,ens|ENST00000615230,ens|ENST00000377507,ccds|CCDS92
chr1	7921918	7922083	ref|TNFRSF9,ref|NM_001561,ens|ENST00000474475,ens|ENST00000615230,ens|ENST00000377507,ccds|CCDS92
chr1	7933084	7933285	ref|TNFRSF9,ref|NM_001561,ens|ENST00000615230,ens|ENST00000474475,ens|ENST00000377507,ens|ENST00000492571,ccds|CCDS92
chr1	7935015	7935184	ref|TNFRSF9,ref|NM_001561,ens|ENST00000615230,ens|ENST00000377507,ens|ENST00000492571,ccds|CCDS92
chr1	7936456	7936621	ref|TNFRSF9,ref|NM_001561,ens|ENST00000615230,ens|ENST00000377507,ens|ENST00000492571,ccds|CCDS92
chr1	7937620	7937785	ref|TNFRSF9,ref|NM_001561,ens|ENST00000615230,ens|ENST00000377507,ens|ENST00000492571,ccds|CCDS92
chr1	7938158	7938323	ref|TNFRSF9,ref|NM_001561,ens|ENST00000615230,ens|ENST00000377507,ens|ENST00000492571,ccds|CCDS92
chr1	7938670	7938836	ref|TNFRSF9,ref|NM_001561,ens|ENST00000615230,ens|ENST00000377507,ccds|CCDS92
chr1	7939861	7940026	ref|TNFRSF9,ref|NM_001561,ens|ENST00000615230,ens|ENST00000377507,ccds|CCDS92
chr1	7962747	7962912	ref|PARK7,ref|NM_001123377,ref|NM_007262,ens|ENST00000377488,ens|ENST00000465354,ens|ENST00000493678,ens|ENST00000460192,ens|ENST00000338639,ens|ENST00000493373,ens|ENST00000377493,ens|ENST00000497113,ens|ENST00000377491,ccds|CCDS93
chr1	7965271	7965436	ref|PARK7,ref|NM_001123377,ref|NM_007262,ens|ENST00000377488,ens|ENST00000465354,ens|ENST00000493678,ens|ENST00000460192,ens|ENST00000338639,ens|ENST00000493373,ens|ENST00000377493,ens|ENST00000497113,ens|ENST00000377491,ccds|CCDS93
chr1	7969268	7969436	ref|PARK7,ref|NM_001123377,ref|NM_007262,ens|ENST00000469225,ens|ENST00000377488,ens|ENST00000465354,ens|ENST00000493678,ens|ENST00000460192,ens|ENST00000338639,ens|ENST00000377493,ens|ENST00000493373,ens|ENST00000497113,ens|ENST00000377491,ccds|CCDS93
chr1	7970825	7970990	ref|PARK7,ref|NM_001123377,ref|NM_007262,ens|ENST00000469225,ens|ENST00000377488,ens|ENST00000465354,ens|ENST00000493678,ens|ENST00000460192,ens|ENST00000338639,ens|ENST00000377493,ens|ENST00000493373,ens|ENST00000497113,ens|ENST00000377491,ccds|CCDS93
chr1	7977572	7977745	ref|PARK7,ref|NM_001123377,ref|NM_007262,ens|ENST00000469225,ens|ENST00000377488,ens|ENST00000493678,ens|ENST00000338639,ens|ENST00000377493,ens|ENST00000493373,ens|ENST00000377491,ccds|CCDS93
chr1	7984828	7985015	ref|PARK7,ref|NM_001123377,ref|NM_007262,ens|ENST00000469225,ens|ENST00000377488,ens|ENST00000493678,ens|ENST00000338639,ens|ENST00000377493,ens|ENST00000493373,ens|ENST00000377491,ccds|CCDS93
chr1	8004437	8004602	ens|ENST00000641354,ens|ENST00000474874
chr1	8013175	8014375	ref|ERRFI1,ref|NM_018948,ens|ENST00000469499,ens|ENST00000474874,ens|ENST00000487559,ens|ENST00000377482,ens|ENST00000467067,ccds|CCDS94
chr1	8015256	8015592	ref|ERRFI1,ref|NM_018948,ens|ENST00000469499,ens|ENST00000474874,ens|ENST00000487559,ens|ENST00000377482,ens|ENST00000467067,ccds|CCDS94
chr1	8318084	8318249	ref|SLC45A1,ref|NM_001080397,ens|ENST00000471889,ccds|CCDS30577
chr1	8324293	8324725	ref|SLC45A1,ref|NM_001080397,ens|ENST00000471889,ens|ENST00000289877,ccds|CCDS30577
chr1	8324726	8324846	ref|SLC45A1,ref|NM_001080397,ens|ENST00000471889,ens|ENST00000289877,ccds|CCDS30577
chr1	8325281	8325446	ref|SLC45A1,ref|NM_001080397,ens|ENST00000471889,ens|ENST00000289877,ccds|CCDS30577
chr1	8325825	8325993	ref|SLC45A1,ref|NM_001080397,ens|ENST00000471889,ens|ENST00000289877,ccds|CCDS30577
chr1	8330192	8330446	ref|SLC45A1,ref|NM_001080397,ens|ENST00000497660,ens|ENST00000471889,ens|ENST00000289877,ccds|CCDS30577
chr1	8330449	8331030	ref|SLC45A1,ref|NM_001080397,ens|ENST00000497660,ens|ENST00000481265,ens|ENST00000471889,ens|ENST00000289877,ccds|CCDS30577
chr1	8335430	8335598	ref|SLC45A1,ref|NM_001080397,ens|ENST00000497660,ens|ENST00000481265,ens|ENST00000471889,ens|ENST00000289877,ccds|CCDS30577
chr1	8337799	8337966	ref|SLC45A1,ref|NM_001080397,ens|ENST00000497660,ens|ENST00000471889,ens|ENST00000289877,ccds|CCDS30577
chr1	8339532	8339700	ref|SLC45A1,ref|NM_001080397,ens|ENST00000497660,ens|ENST00000471889,ens|ENST00000289877,ccds|CCDS30577
chr1	8343728	8343984	ref|SLC45A1,ref|NM_001080397,ens|ENST00000497660,ens|ENST00000471889,ens|ENST00000289877,ccds|CCDS30577
chr1	8355000	8355165	ref|RERE,ref|NM_001042681,ref|NM_012102,ref|NM_001042682,ens|ENST00000476556,ens|ENST00000377464,ens|ENST00000400907,ens|ENST00000337907,ens|ENST00000400908
chr1	8355372	8355641	ref|RERE,ref|NM_001042681,ref|NM_012102,ref|NM_001042682,ens|ENST00000505225,ens|ENST00000476556,ens|ENST00000377464,ens|ENST00000400907,ens|ENST00000337907,ens|ENST00000400908,ccds|CCDS95,ccds|CCDS41243
chr1	8356069	8356333	ref|RERE,ref|NM_001042681,ref|NM_012102,ref|NM_001042682,ens|ENST00000505225,ens|ENST00000476556,ens|ENST00000377464,ens|ENST00000400907,ens|ENST00000337907,ens|ENST00000400908,ccds|CCDS95,ccds|CCDS41243
chr1	8358237	8358981	ref|RERE,ref|NM_001042681,ref|NM_012102,ref|NM_001042682,ens|ENST00000505225,ens|ENST00000476556,ens|ENST00000377464,ens|ENST00000400907,ens|ENST00000337907,ens|ENST00000400908,ccds|CCDS95,ccds|CCDS41243
chr1	8359644	8361514	ref|RERE,ref|NM_001042681,ref|NM_012102,ref|NM_001042682,ens|ENST00000505225,ens|ENST00000476556,ens|ENST00000377464,ens|ENST00000400907,ens|ENST00000656437,ens|ENST00000337907,ens|ENST00000400908,ccds|CCDS95,ccds|CCDS41243
chr1	8361716	8361882	ref|RERE,ref|NM_001042681,ref|NM_012102,ref|NM_001042682,ens|ENST00000505225,ens|ENST00000476556,ens|ENST00000377464,ens|ENST00000400907,ens|ENST00000656437,ens|ENST00000337907,ens|ENST00000400908,ccds|CCDS95,ccds|CCDS41243
chr1	8362659	8362825	ref|RERE,ref|NM_001042681,ref|NM_012102,ref|NM_001042682,ens|ENST00000505225,ens|ENST00000476556,ens|ENST00000377464,ens|ENST00000400907,ens|ENST00000656437,ens|ENST00000337907,ens|ENST00000400908,ccds|CCDS95,ccds|CCDS41243
chr1	8363677	8364214	ref|RERE,ref|NM_001042681,ref|NM_012102,ref|NM_001042682,ens|ENST00000476556,ens|ENST00000377464,ens|ENST00000488215,ens|ENST00000464367,ens|ENST00000400907,ens|ENST00000656437,ens|ENST00000337907,ens|ENST00000400908,ccds|CCDS95,ccds|CCDS41243
chr1	8364729	8364894	ref|RERE,ref|NM_001042681,ref|NM_012102,ref|NM_001042682,ens|ENST00000476556,ens|ENST00000377464,ens|ENST00000488215,ens|ENST00000400907,ens|ENST00000656437,ens|ENST00000337907,ens|ENST00000400908,ccds|CCDS95
chr1	8365790	8365955	ref|RERE,ref|NM_001042681,ref|NM_012102,ref|NM_001042682,ens|ENST00000476556,ens|ENST00000377464,ens|ENST00000488215,ens|ENST00000400907,ens|ENST00000656437,ens|ENST00000337907,ens|ENST00000400908,ccds|CCDS95
chr1	8422664	8422829	ref|RERE,ref|NM_001042681,ref|NM_012102,ref|NM_001042682,ens|ENST00000476556,ens|ENST00000377464,ens|ENST00000460659,ens|ENST00000488215,ens|ENST00000400907,ens|ENST00000492766,ens|ENST00000656437,ens|ENST00000337907,ens|ENST00000465125,ens|ENST00000400908,ccds|CCDS95
chr1	8465891	8466056	ref|RERE,ref|NM_001042681,ref|NM_012102,ens|ENST00000464972,ens|ENST00000659924,ens|ENST00000377464,ens|ENST00000480342,ens|ENST00000400907,ens|ENST00000656437,ens|ENST00000337907,ens|ENST00000400908,ccds|CCDS95
chr1	8495048	8495214	ref|RERE,ref|NM_001042681,ref|NM_012102,ens|ENST00000464972,ens|ENST00000659924,ens|ENST00000377464,ens|ENST00000480342,ens|ENST00000400907,ens|ENST00000656437,ens|ENST00000337907,ens|ENST00000400908,ccds|CCDS95
chr1	8497364	8497529	ref|RERE,ref|NM_001042681,ref|NM_012102,ens|ENST00000464972,ens|ENST00000659924,ens|ENST00000377464,ens|ENST00000480342,ens|ENST00000507012,ens|ENST00000400907,ens|ENST00000656437,ens|ENST00000337907,ens|ENST00000400908,ccds|CCDS95
chr1	8508568	8508733	ref|RERE,ref|NM_001042681,ref|NM_012102,ens|ENST00000464972,ens|ENST00000659924,ens|ENST00000377464,ens|ENST00000480342,ens|ENST00000507012,ens|ENST00000400907,ens|ENST00000656437,ens|ENST00000337907,ens|ENST00000400908,ccds|CCDS95
chr1	8525668	8525833	ref|RERE,ref|NM_001042681,ref|NM_012102,ens|ENST00000464972,ens|ENST00000659924,ens|ENST00000377464,ens|ENST00000480342,ens|ENST00000507012,ens|ENST00000400907,ens|ENST00000656437,ens|ENST00000337907,ens|ENST00000400908,ccds|CCDS95
chr1	8541160	8541328	ref|RERE,ref|NM_001042681,ref|NM_012102,ens|ENST00000659924,ens|ENST00000480342,ens|ENST00000400907,ens|ENST00000656437,ens|ENST00000337907,ens|ENST00000400908,ccds|CCDS95
chr1	8556460	8556625	ref|RERE,ref|NM_001042681,ref|NM_012102,ens|ENST00000514428,ens|ENST00000659924,ens|ENST00000480342,ens|ENST00000400907,ens|ENST00000656437,ens|ENST00000469251,ens|ENST00000337907,ens|ENST00000400908,ccds|CCDS95
chr1	8557367	8557532	ref|RERE,ref|NM_001042681,ref|NM_012102,ens|ENST00000514428,ens|ENST00000659924,ens|ENST00000480342,ens|ENST00000400907,ens|ENST00000656437,ens|ENST00000469251,ens|ENST00000337907,ens|ENST00000400908,ccds|CCDS95
chr1	8614518	8614689	ref|RERE,ref|NM_001042681,ref|NM_012102,ens|ENST00000514428,ens|ENST00000659924,ens|ENST00000480342,ens|ENST00000400907,ens|ENST00000656437,ens|ENST00000337907,ens|ENST00000400908,ccds|CCDS95
chr1	8624348	8624495	ref|RERE,ref|NM_001042681,ref|NM_012102,ens|ENST00000659924,ens|ENST00000480342,ens|ENST00000400907,ens|ENST00000656437,ens|ENST00000337907,ens|ENST00000400908,ccds|CCDS95
chr1	8655953	8656118	ref|RERE,ref|NM_001042681,ref|NM_012102,ens|ENST00000659924,ens|ENST00000480342,ens|ENST00000400907,ens|ENST00000656437,ens|ENST00000337907,ens|ENST00000400908,ccds|CCDS95
chr1	8656150	8656325	ref|RERE,ref|NM_001042681,ref|NM_012102,ens|ENST00000468247,ens|ENST00000659924,ens|ENST00000480342,ens|ENST00000400907,ens|ENST00000656437,ens|ENST00000337907,ens|ENST00000400908,ccds|CCDS95
chr1	8861331	8861496	ref|ENO1,ref|NM_001428,ref|NM_001201483,ref|NM_001353346,ens|ENST00000647408,ens|ENST00000234590,ens|ENST00000646370,ens|ENST00000464920,ccds|CCDS97
chr1	8862853	8863018	ref|ENO1,ref|NM_001428,ref|NM_001353346,ref|NM_001201483,ens|ENST00000647408,ens|ENST00000234590,ens|ENST00000646370,ens|ENST00000464920,ccds|CCDS97
chr1	8863226	8863391	ref|ENO1,ref|NM_001428,ref|NM_001353346,ref|NM_001201483,ens|ENST00000647408,ens|ENST00000645609,ens|ENST00000234590,ens|ENST00000646370,ens|ENST00000464920,ccds|CCDS97
chr1	8863868	8864191	ref|ENO1,ref|NM_001428,ref|NM_001353346,ref|NM_001201483,ens|ENST00000647408,ens|ENST00000645609,ens|ENST00000234590,ens|ENST00000646370,ens|ENST00000464920,ccds|CCDS97
chr1	8865320	8865485	ref|ENO1,ref|NM_001428,ref|NM_001353346,ref|NM_001201483,ens|ENST00000647408,ens|ENST00000645609,ens|ENST00000234590,ens|ENST00000646370,ens|ENST00000464920,ccds|CCDS97
chr1	8866248	8866527	ref|ENO1,ref|NM_001428,ref|NM_001353346,ref|NM_001201483,ens|ENST00000497492,ens|ENST00000647408,ens|ENST00000645609,ens|ENST00000234590,ens|ENST00000646370,ens|ENST00000645600,ens|ENST00000464920,ccds|CCDS97,miRNA|hsa-miR-6728-3p
chr1	8867079	8867248	ref|ENO1,ref|NM_001428,ref|NM_001353346,ref|NM_001201483,ens|ENST00000646680,ens|ENST00000497492,ens|ENST00000647408,ens|ENST00000645609,ens|ENST00000234590,ens|ENST00000646660,ens|ENST00000646370,ens|ENST00000645600,ens|ENST00000464920,ccds|CCDS97
chr1	8867939	8868104	ref|ENO1,ref|NM_001428,ref|NM_001201483,ref|NM_001353346,ens|ENST00000646680,ens|ENST00000497492,ens|ENST00000647408,ens|ENST00000645609,ens|ENST00000646906,ens|ENST00000234590,ens|ENST00000646660,ens|ENST00000646370,ens|ENST00000645600,ens|ENST00000464920,ccds|CCDS97
chr1	8870418	8870583	ref|ENO1,ref|NM_001428,ref|NM_001201483,ref|NM_001353346,ens|ENST00000643438,ens|ENST00000646680,ens|ENST00000497492,ens|ENST00000647408,ens|ENST00000645609,ens|ENST00000646906,ens|ENST00000486051,ens|ENST00000489867,ens|ENST00000234590,ens|ENST00000646660,ens|ENST00000646370,ens|ENST00000646156,ens|ENST00000645600,ens|ENST00000464920,ccds|CCDS97
chr1	8871827	8872011	ref|ENO1,ref|NM_001428,ref|NM_001353346,ref|NM_001201483,ens|ENST00000643438,ens|ENST00000646680,ens|ENST00000497492,ens|ENST00000647408,ens|ENST00000645609,ens|ENST00000646906,ens|ENST00000486051,ens|ENST00000489867,ens|ENST00000234590,ens|ENST00000646660,ens|ENST00000646156,ens|ENST00000646370,ens|ENST00000645600,ens|ENST00000492343,ccds|CCDS97
chr1	8874759	8874941	ref|ENO1,ref|NM_001428,ref|NM_001353346,ref|NM_001201483,ens|ENST00000643438,ens|ENST00000646680,ens|ENST00000497492,ens|ENST00000647408,ens|ENST00000645609,ens|ENST00000486051,ens|ENST00000646906,ens|ENST00000234590,ens|ENST00000489867,ens|ENST00000646660,ens|ENST00000646156,ens|ENST00000646370,ens|ENST00000492343,ccds|CCDS97
chr1	8945815	8945988	ref|CA6,ref|NM_001215,ref|NM_001270500,ref|NM_001270501,ref|NM_001270502,ens|ENST00000549778,ens|ENST00000476083,ens|ENST00000377443
chr1	8949269	8949434	ref|CA6,ref|NM_001215,ref|NM_001270500,ref|NM_001270501,ref|NM_001270502,ens|ENST00000549778,ens|ENST00000476083,ens|ENST00000377443,ens|ENST00000377436,ens|ENST00000377442,ens|ENST00000480186,ccds|CCDS57970,ccds|CCDS30578,ccds|CCDS57971
chr1	8951457	8951729	ref|CA6,ref|NM_001215,ref|NM_001270500,ref|NM_001270501,ref|NM_001270502,ens|ENST00000549778,ens|ENST00000476083,ens|ENST00000377443,ens|ENST00000377436,ens|ENST00000377442,ens|ENST00000480186,ccds|CCDS57970,ccds|CCDS30578,ccds|CCDS57971
chr1	8957128	8957295	ref|CA6,ref|NM_001215,ref|NM_001270500,ref|NM_001270501,ref|NM_001270502,ens|ENST00000549778,ens|ENST00000476083,ens|ENST00000377443,ens|ENST00000377436,ens|ENST00000377442,ccds|CCDS57970,ccds|CCDS30578,ccds|CCDS57971
chr1	8958853	8959018	ref|CA6,ref|NM_001215,ref|NM_001270500,ref|NM_001270501,ref|NM_001270502,ens|ENST00000549778,ens|ENST00000476083,ens|ENST00000377443,ens|ENST00000377436,ens|ENST00000377442,ccds|CCDS57970,ccds|CCDS30578,ccds|CCDS57971
chr1	8962518	8962683	ref|CA6,ref|NM_001215,ref|NM_001270500,ref|NM_001270501,ref|NM_001270502,ens|ENST00000549778,ens|ENST00000476083,ens|ENST00000377443,ens|ENST00000377436,ens|ENST00000377442,ccds|CCDS57970,ccds|CCDS30578,ccds|CCDS57971
chr1	8967674	8967839	ref|CA6,ref|NM_001215,ref|NM_001270500,ref|NM_001270501,ref|NM_001270502,ens|ENST00000476083,ens|ENST00000377443,ens|ENST00000377436,ens|ENST00000377442,ccds|CCDS57970,ccds|CCDS30578,ccds|CCDS57971
chr1	8970861	8971030	ref|CA6,ref|NM_001215,ref|NM_001270500,ref|NM_001270501,ref|NM_001270502,ens|ENST00000476083,ens|ENST00000377443,ens|ENST00000377436,ens|ENST00000377442,ccds|CCDS57970,ccds|CCDS30578,ccds|CCDS57971
chr1	8974312	8974477	ref|CA6,ref|NM_001215,ref|NM_001270500,ref|NM_001270501,ref|NM_001270502,ens|ENST00000476083,ens|ENST00000377443,ens|ENST00000377436,ens|ENST00000377442,ccds|CCDS57970,ccds|CCDS30578,ccds|CCDS57971
chr1	8974560	8974725	ref|CA6,ref|NM_001215,ref|NM_001270501,ref|NM_001270502,ens|ENST00000476083,ens|ENST00000377443,ens|ENST00000377442,ccds|CCDS30578,ccds|CCDS57971
chr1	9003306	9003471	ref|SLC2A7,ref|NM_207420,ens|ENST00000400906,ccds|CCDS98
chr1	9004732	9004899	ref|SLC2A7,ref|NM_207420,ens|ENST00000400906,ccds|CCDS98
chr1	9007244	9007409	ref|SLC2A7,ref|NM_207420,ens|ENST00000400906,ccds|CCDS98
chr1	9010090	9010358	ref|SLC2A7,ref|NM_207420,ens|ENST00000400906,ccds|CCDS98
chr1	9013517	9013682	ref|SLC2A7,ref|NM_207420,ens|ENST00000400906,ccds|CCDS98
chr1	9014710	9014878	ref|SLC2A7,ref|NM_207420,ens|ENST00000400906,ccds|CCDS98
chr1	9015076	9015241	ref|SLC2A7,ref|NM_207420,ens|ENST00000400906,ccds|CCDS98
chr1	9018216	9018384	ref|SLC2A7,ref|NM_207420,ens|ENST00000400906,ccds|CCDS98
chr1	9019188	9019354	ref|SLC2A7,ref|NM_207420,ens|ENST00000400906,ccds|CCDS98
chr1	9022935	9023100	ref|SLC2A7,ref|NM_207420,ens|ENST00000400906,ccds|CCDS98
chr1	9024913	9025127	ref|SLC2A7,ref|NM_207420,ens|ENST00000400906,ccds|CCDS98
chr1	9026237	9026402	-
chr1	9037574	9038008	ref|SLC2A5,ref|NM_003039,ref|NM_001328619,ref|NM_001328621,ref|NM_001328620,ens|ENST00000377424,ccds|CCDS99
chr1	9038405	9038570	ref|SLC2A5,ref|NM_003039,ref|NM_001328619,ref|NM_001328621,ref|NM_001328620,ens|ENST00000377424,ens|ENST00000487492,ccds|CCDS99
chr1	9038815	9038982	ref|SLC2A5,ref|NM_003039,ref|NM_001328619,ref|NM_001328621,ref|NM_001328620,ens|ENST00000377424,ens|ENST00000487492,ccds|CCDS99
chr1	9039555	9040233	ref|SLC2A5,ref|NM_003039,ref|NM_001135585,ref|NM_001328619,ref|NM_001328621,ref|NM_001328620,ens|ENST00000377424,ens|ENST00000487492,ens|ENST00000377414,ccds|CCDS99
chr1	9041591	9041927	ref|SLC2A5,ref|NM_003039,ref|NM_001135585,ref|NM_001328619,ref|NM_001328621,ref|NM_001328620,ens|ENST00000486632,ens|ENST00000377424,ens|ENST00000479813,ens|ENST00000474145,ens|ENST00000377414,ens|ENST00000484798,ccds|CCDS44054,ccds|CCDS99
chr1	9047569	9047734	ref|SLC2A5,ref|NM_003039,ref|NM_001135585,ref|NM_001328619,ref|NM_001328621,ref|NM_001328620,ens|ENST00000486632,ens|ENST00000377424,ens|ENST00000487835,ens|ENST00000479813,ens|ENST00000464985,ens|ENST00000474145,ens|ENST00000377414,ens|ENST00000484798,ccds|CCDS44054,ccds|CCDS99
chr1	9057443	9057610	ref|SLC2A5,ref|NM_003039,ref|NM_001135585,ref|NM_001328619,ref|NM_001328621,ref|NM_001328620,ens|ENST00000486632,ens|ENST00000377424,ens|ENST00000487835,ens|ENST00000479813,ens|ENST00000464985,ens|ENST00000377414,ens|ENST00000474145,ens|ENST00000484798,ccds|CCDS44054,ccds|CCDS99
chr1	9058098	9058263	ref|SLC2A5,ref|NM_003039,ref|NM_001135585,ref|NM_001328619,ref|NM_001328621,ref|NM_001328620,ens|ENST00000486632,ens|ENST00000377424,ens|ENST00000487835,ens|ENST00000473209,ens|ENST00000479813,ens|ENST00000464985,ens|ENST00000377414,ens|ENST00000474145,ens|ENST00000484798,ccds|CCDS44054,ccds|CCDS99
chr1	9069457	9069622	ref|SLC2A5,ref|NM_003039,ref|NM_001135585,ref|NM_001328619,ref|NM_001328621,ref|NM_001328620,ens|ENST00000486632,ens|ENST00000377424,ens|ENST00000487835,ens|ENST00000473209,ens|ENST00000479813,ens|ENST00000464985,ens|ENST00000474145,ens|ENST00000377414,ens|ENST00000484798
chr1	9104398	9104688	ref|GPR157,ref|NM_024980,ens|ENST00000465853,ens|ENST00000377411,ccds|CCDS100
chr1	9105520	9105717	ref|GPR157,ref|NM_024980,ens|ENST00000465853,ens|ENST00000377411,ccds|CCDS100
chr1	9111279	9111446	ref|GPR157,ref|NM_024980,ens|ENST00000466131,ens|ENST00000377411,ccds|CCDS100
chr1	9128641	9129028	ref|GPR157,ref|NM_024980,ens|ENST00000466131,ens|ENST00000377411,ccds|CCDS100
chr1	9239944	9240109	ref|H6PD,ref|NM_001282587,ref|NM_004285,ens|ENST00000602477,ens|ENST00000377403,ccds|CCDS72697
chr1	9244940	9245564	ref|H6PD,ref|NM_001282587,ref|NM_004285,ens|ENST00000602477,ens|ENST00000377403,ccds|CCDS72697,ccds|CCDS101
chr1	9246960	9247127	ref|H6PD,ref|NM_001282587,ref|NM_004285,ens|ENST00000602477,ens|ENST00000377403,ccds|CCDS72697,ccds|CCDS101
chr1	9262019	9262398	ref|H6PD,ref|NM_001282587,ref|NM_004285,ens|ENST00000602477,ens|ENST00000377403,ccds|CCDS72697,ccds|CCDS101
chr1	9263513	9264899	ref|H6PD,ref|NM_001282587,ref|NM_004285,ens|ENST00000602477,ens|ENST00000377403,ccds|CCDS72697,ccds|CCDS101
chr1	9355939	9356618	ref|SPSB1,ref|NM_025106,ens|ENST00000328089,ens|ENST00000377399,ens|ENST00000357898,ens|ENST00000450402,ccds|CCDS102
chr1	9367407	9367581	ref|SPSB1,ref|NM_025106,ens|ENST00000328089,ens|ENST00000377399,ens|ENST00000357898,ccds|CCDS102
chr1	9539654	9539779	ref|SLC25A33,ref|NM_032315,ens|ENST00000302692
chr1	9553573	9553703	ref|SLC25A33,ref|NM_032315,ens|ENST00000302692,ccds|CCDS103
chr1	9553710	9553831	ref|SLC25A33,ref|NM_032315,ens|ENST00000302692,ccds|CCDS103
chr1	9567219	9567384	ref|SLC25A33,ref|NM_032315,ens|ENST00000302692,ccds|CCDS103
chr1	9570192	9570383	ref|SLC25A33,ref|NM_032315,ens|ENST00000302692,ccds|CCDS103
chr1	9573276	9573441	ref|SLC25A33,ref|NM_032315,ens|ENST00000302692,ccds|CCDS103
chr1	9579897	9580072	ref|SLC25A33,ref|NM_032315,ens|ENST00000302692,ccds|CCDS103
chr1	9580137	9580258	ref|SLC25A33,ref|NM_032315,ens|ENST00000302692,ccds|CCDS103
chr1	9582315	9582483	ref|SLC25A33,ref|NM_032315,ens|ENST00000302692,ccds|CCDS103
chr1	9588862	9589069	ref|TMEM201,ref|NM_001010866,ref|NM_001130924,ens|ENST00000340305,ens|ENST00000340381,ccds|CCDS30579,ccds|CCDS44055
chr1	9595847	9596012	ref|TMEM201,ref|NM_001010866,ref|NM_001130924,ens|ENST00000340305,ens|ENST00000340381,ccds|CCDS30579,ccds|CCDS44055
chr1	9596891	9597058	ref|TMEM201,ref|NM_001010866,ref|NM_001130924,ens|ENST00000340305,ens|ENST00000416541,ens|ENST00000340381,ccds|CCDS30579,ccds|CCDS44055
chr1	9598431	9598601	ref|TMEM201,ref|NM_001130924,ref|NM_001010866,ens|ENST00000340305,ens|ENST00000416541,ens|ENST00000340381,ccds|CCDS30579,ccds|CCDS44055
chr1	9601085	9601434	ref|TMEM201,ref|NM_001130924,ref|NM_001010866,ens|ENST00000340305,ens|ENST00000416541,ens|ENST00000340381,ccds|CCDS30579,ccds|CCDS44055
chr1	9602078	9602285	ref|TMEM201,ref|NM_001130924,ref|NM_001010866,ens|ENST00000340305,ens|ENST00000416541,ens|ENST00000340381,ccds|CCDS30579,ccds|CCDS44055
chr1	9607547	9607797	ref|TMEM201,ref|NM_001130924,ens|ENST00000510900,ens|ENST00000416541,ens|ENST00000340381,ccds|CCDS44055
chr1	9609772	9609937	ref|TMEM201,ref|NM_001130924,ens|ENST00000508400,ens|ENST00000416541,ens|ENST00000340381,ccds|CCDS44055
chr1	9610483	9610760	ref|TMEM201,ref|NM_001130924,ens|ENST00000508400,ens|ENST00000416541,ens|ENST00000340381,ccds|CCDS44055
chr1	9610981	9611146	ref|TMEM201,ref|NM_001130924,ens|ENST00000508400,ens|ENST00000416541,ens|ENST00000340381,ccds|CCDS44055
chr1	9611738	9611903	ref|TMEM201,ref|NM_001130924,ens|ENST00000508400,ens|ENST00000416541,ens|ENST00000340381,ccds|CCDS44055
chr1	9612951	9613116	ref|TMEM201,ref|NM_001130924,ens|ENST00000508400,ens|ENST00000416541,ens|ENST00000340381,ccds|CCDS44055
chr1	9710443	9710610	ref|PIK3CD,ref|NM_005026,ref|NM_001350234,ref|NM_001350235,ens|ENST00000361110,ens|ENST00000536656,ens|ENST00000628140,ens|ENST00000543390,ens|ENST00000377346,ccds|CCDS104
chr1	9715570	9716090	ref|PIK3CD,ref|NM_005026,ref|NM_001350234,ref|NM_001350235,ens|ENST00000361110,ens|ENST00000536656,ens|ENST00000628140,ens|ENST00000481137,ens|ENST00000543390,ens|ENST00000377346,ccds|CCDS104
chr1	9716289	9716668	ref|PIK3CD,ref|NM_005026,ref|NM_001350234,ref|NM_001350235,ens|ENST00000361110,ens|ENST00000536656,ens|ENST00000628140,ens|ENST00000479223,ens|ENST00000543390,ens|ENST00000377346,ccds|CCDS104
chr1	9716950	9717116	ref|PIK3CD,ref|NM_005026,ref|NM_001350234,ref|NM_001350235,ens|ENST00000536656,ens|ENST00000361110,ens|ENST00000628140,ens|ENST00000479223,ens|ENST00000543390,ens|ENST00000377346,ccds|CCDS104
chr1	9717497	9717663	ref|PIK3CD,ref|NM_005026,ref|NM_001350234,ref|NM_001350235,ens|ENST00000536656,ens|ENST00000361110,ens|ENST00000628140,ens|ENST00000543390,ens|ENST00000377346,ccds|CCDS104
chr1	9718738	9718906	ref|PIK3CD,ref|NM_005026,ref|NM_001350234,ref|NM_001350235,ens|ENST00000361110,ens|ENST00000536656,ens|ENST00000628140,ens|ENST00000543390,ens|ENST00000377346,ccds|CCDS104
chr1	9719911	9720248	ref|PIK3CD,ref|NM_005026,ref|NM_001350234,ref|NM_001350235,ens|ENST00000361110,ens|ENST00000536656,ens|ENST00000628140,ens|ENST00000543390,ens|ENST00000377346,ccds|CCDS104
chr1	9720301	9720904	ref|PIK3CD,ref|NM_005026,ref|NM_001350234,ref|NM_001350235,ens|ENST00000361110,ens|ENST00000536656,ens|ENST00000628140,ens|ENST00000543390,ens|ENST00000377346,ccds|CCDS104
chr1	9721123	9721288	ref|PIK3CD,ref|NM_005026,ref|NM_001350234,ref|NM_001350235,ens|ENST00000536656,ens|ENST00000361110,ens|ENST00000628140,ens|ENST00000543390,ens|ENST00000377346,ccds|CCDS104
chr1	9721432	9721600	ref|PIK3CD,ref|NM_005026,ref|NM_001350234,ref|NM_001350235,ens|ENST00000536656,ens|ENST00000361110,ens|ENST00000628140,ens|ENST00000543390,ens|ENST00000377346,ccds|CCDS104
chr1	9721749	9721949	ref|PIK3CD,ref|NM_005026,ref|NM_001350234,ref|NM_001350235,ens|ENST00000361110,ens|ENST00000536656,ens|ENST00000628140,ens|ENST00000543390,ens|ENST00000377346,ccds|CCDS104
chr1	9721953	9722377	ref|PIK3CD,ref|NM_005026,ref|NM_001350234,ref|NM_001350235,ens|ENST00000361110,ens|ENST00000536656,ens|ENST00000628140,ens|ENST00000543390,ens|ENST00000377346,ccds|CCDS104
chr1	9722483	9722649	ref|PIK3CD,ref|NM_005026,ref|NM_001350234,ref|NM_001350235,ens|ENST00000361110,ens|ENST00000536656,ens|ENST00000628140,ens|ENST00000543390,ens|ENST00000377346,ccds|CCDS104
chr1	9723120	9723290	ref|PIK3CD,ref|NM_005026,ref|NM_001350234,ref|NM_001350235,ens|ENST00000536656,ens|ENST00000361110,ens|ENST00000628140,ens|ENST00000543390,ens|ENST00000377346,ccds|CCDS104
chr1	9723927	9724092	ref|PIK3CD,ref|NM_005026,ref|NM_001350234,ref|NM_001350235,ens|ENST00000536656,ens|ENST00000361110,ens|ENST00000628140,ens|ENST00000543390,ens|ENST00000377346,ccds|CCDS104
chr1	9724264	9724430	ref|PIK3CD,ref|NM_005026,ref|NM_001350234,ref|NM_001350235,ens|ENST00000361110,ens|ENST00000536656,ens|ENST00000628140,ens|ENST00000543390,ens|ENST00000377346,ccds|CCDS104
chr1	9724763	9724965	ref|PIK3CD,ref|NM_005026,ref|NM_001350234,ref|NM_001350235,ens|ENST00000361110,ens|ENST00000536656,ens|ENST00000628140,ens|ENST00000543390,ens|ENST00000377346,ccds|CCDS104
chr1	9726894	9727059	ref|PIK3CD,ref|NM_005026,ref|NM_001350234,ref|NM_001350235,ens|ENST00000536656,ens|ENST00000361110,ens|ENST00000628140,ens|ENST00000543390,ens|ENST00000377346,ccds|CCDS104
chr1	9730543	9730708	ref|CLSTN1,ref|NM_001302883,ref|NM_001009566,ref|NM_014944,ens|ENST00000377298,ens|ENST00000650348,ens|ENST00000435891,ens|ENST00000361311,ens|ENST00000477264,ccds|CCDS30580,ccds|CCDS105
chr1	9731195	9731361	ref|CLSTN1,ref|NM_001302883,ref|NM_001009566,ref|NM_014944,ens|ENST00000377298,ens|ENST00000650348,ens|ENST00000435891,ens|ENST00000361311,ens|ENST00000477264,ccds|CCDS30580,ccds|CCDS105
chr1	9731745	9731913	ref|CLSTN1,ref|NM_001302883,ref|NM_001009566,ref|NM_014944,ens|ENST00000377298,ens|ENST00000650348,ens|ENST00000435891,ens|ENST00000361311,ens|ENST00000477264,ccds|CCDS30580,ccds|CCDS105
chr1	9733390	9733555	ref|CLSTN1,ref|NM_001302883,ref|NM_001009566,ref|NM_014944,ens|ENST00000377298,ens|ENST00000650348,ens|ENST00000435891,ens|ENST00000361311,ccds|CCDS30580,ccds|CCDS105
chr1	9733954	9734120	ref|CLSTN1,ref|NM_001302883,ref|NM_001009566,ref|NM_014944,ens|ENST00000377298,ens|ENST00000650348,ens|ENST00000435891,ens|ENST00000361311,ccds|CCDS30580,ccds|CCDS105
chr1	9734978	9735143	ref|CLSTN1,ref|NM_001302883,ref|NM_001009566,ref|NM_014944,ens|ENST00000377298,ens|ENST00000650348,ens|ENST00000435891,ens|ENST00000361311,ccds|CCDS30580,ccds|CCDS105
chr1	9735455	9735623	ref|CLSTN1,ref|NM_001302883,ref|NM_001009566,ref|NM_014944,ens|ENST00000377298,ens|ENST00000650348,ens|ENST00000435891,ens|ENST00000361311,ccds|CCDS30580,ccds|CCDS105
chr1	9735880	9736047	ref|CLSTN1,ref|NM_001302883,ref|NM_001009566,ref|NM_014944,ens|ENST00000377298,ens|ENST00000650348,ens|ENST00000435891,ens|ENST00000361311,ccds|CCDS30580,ccds|CCDS105
chr1	9737443	9737608	ref|CLSTN1,ref|NM_001302883,ref|NM_001009566,ref|NM_014944,ens|ENST00000377298,ens|ENST00000650348,ens|ENST00000435891,ens|ENST00000361311,ccds|CCDS30580,ccds|CCDS105
chr1	9741112	9741277	ref|CLSTN1,ref|NM_001302883,ref|NM_001009566,ref|NM_014944,ens|ENST00000377298,ens|ENST00000650348,ens|ENST00000435891,ens|ENST00000361311,ccds|CCDS30580,ccds|CCDS105
chr1	9743841	9744006	ref|CLSTN1,ref|NM_001302883,ref|NM_001009566,ref|NM_014944,ens|ENST00000377298,ens|ENST00000650348,ens|ENST00000435891,ens|ENST00000361311,ccds|CCDS30580,ccds|CCDS105
chr1	9744373	9744623	ref|CLSTN1,ref|NM_001302883,ref|NM_001009566,ref|NM_014944,ens|ENST00000377298,ens|ENST00000650348,ens|ENST00000435891,ens|ENST00000361311,ccds|CCDS30580,ccds|CCDS105
chr1	9749473	9749908	ref|CLSTN1,ref|NM_001302883,ref|NM_001009566,ref|NM_014944,ens|ENST00000377298,ens|ENST00000650348,ens|ENST00000435891,ens|ENST00000361311,ens|ENST00000464286,ccds|CCDS30580,ccds|CCDS105
chr1	9751510	9751683	ref|CLSTN1,ref|NM_001302883,ref|NM_001009566,ref|NM_014944,ens|ENST00000377298,ens|ENST00000650348,ens|ENST00000361311,ccds|CCDS30580,ccds|CCDS105
chr1	9755106	9755274	ref|CLSTN1,ref|NM_001302883,ref|NM_001009566,ref|NM_014944,ens|ENST00000377298,ens|ENST00000650348,ens|ENST00000361311,ccds|CCDS30580,ccds|CCDS105
chr1	9756392	9756557	ref|CLSTN1,ref|NM_001302883,ref|NM_001009566,ref|NM_014944,ens|ENST00000377298,ens|ENST00000650348,ens|ENST00000361311,ccds|CCDS30580,ccds|CCDS105
chr1	9773230	9773395	ref|CLSTN1,ref|NM_001302883,ref|NM_001009566,ref|NM_014944,ens|ENST00000377298,ens|ENST00000650348,ens|ENST00000361311,ccds|CCDS30580,ccds|CCDS105
chr1	9823509	9823817	ref|CLSTN1,ref|NM_001302883,ref|NM_001009566,ref|NM_014944,ens|ENST00000377298,ens|ENST00000650348,ens|ENST00000361311,ccds|CCDS30580,ccds|CCDS105
chr1	9827774	9828257	ens|ENST00000639753,ens|ENST00000623863
chr1	9850664	9850829	ref|CTNNBIP1,ref|NM_020248,ref|NM_001012329,ens|ENST00000377263,ens|ENST00000377256,ens|ENST00000400904,ens|ENST00000377258
chr1	9871077	9871334	ref|CTNNBIP1,ref|NM_020248,ref|NM_001012329,ens|ENST00000377263,ens|ENST00000377256,ens|ENST00000400904,ens|ENST00000377258,ccds|CCDS106
chr1	9871913	9872078	ref|CTNNBIP1,ref|NM_020248,ref|NM_001012329,ens|ENST00000377263,ens|ENST00000377256,ens|ENST00000400904,ens|ENST00000377258,ccds|CCDS106
chr1	9922223	9922388	ref|LZIC,ref|NM_001316975,ens|ENST00000488540
chr1	9930302	9930468	ref|LZIC,ref|NM_032368,ref|NM_001316976,ref|NM_001316974,ref|NM_001316975,ref|NM_001316973,ens|ENST00000488540,ens|ENST00000377213,ens|ENST00000377223,ens|ENST00000471853,ens|ENST00000400903
chr1	9931828	9931993	ref|LZIC,ref|NM_032368,ref|NM_001316976,ref|NM_001316974,ref|NM_001316975,ref|NM_001316973,ens|ENST00000488540,ens|ENST00000377213,ens|ENST00000377223,ens|ENST00000471853,ens|ENST00000400903,ccds|CCDS107
chr1	9932747	9932912	ref|LZIC,ref|NM_032368,ref|NM_001316976,ref|NM_001316974,ref|NM_001316975,ref|NM_001316973,ens|ENST00000488540,ens|ENST00000377213,ens|ENST00000377223,ens|ENST00000400903,ccds|CCDS107
chr1	9934708	9934873	ref|LZIC,ref|NM_032368,ref|NM_001316976,ref|NM_001316974,ref|NM_001316975,ref|NM_001316973,ens|ENST00000488540,ens|ENST00000377213,ens|ENST00000377223,ens|ENST00000400903,ccds|CCDS107
chr1	9935474	9935641	ref|LZIC,ref|NM_032368,ref|NM_001316976,ref|NM_001316974,ref|NM_001316975,ref|NM_001316973,ens|ENST00000488540,ens|ENST00000377213,ens|ENST00000377223,ens|ENST00000400903,ccds|CCDS107
chr1	9936490	9936655	ref|LZIC,ref|NM_032368,ref|NM_001316976,ref|NM_001316974,ref|NM_001316975,ref|NM_001316973,ens|ENST00000377213,ens|ENST00000377223,ens|ENST00000400903,ccds|CCDS107
chr1	9942625	9942790	ref|LZIC,ref|NM_032368,ref|NM_001316976,ref|NM_001316974,ref|NM_001316975,ref|NM_001316973,ens|ENST00000377213,ens|ENST00000377223,ens|ENST00000400903
chr1	9972028	9972193	ref|NMNAT1,ref|NM_001297778,ref|NM_022787,ref|NM_001297779,ens|ENST00000403197,ens|ENST00000377205,ens|ENST00000492735,ens|ENST00000462686,ccds|CCDS108,ccds|CCDS72698
chr1	9975576	9975746	ref|NMNAT1,ref|NM_001297778,ref|NM_022787,ref|NM_001297779,ens|ENST00000403197,ens|ENST00000377205,ens|ENST00000462686,ccds|CCDS108,ccds|CCDS72698
chr1	9981059	9981295	ref|NMNAT1,ref|NM_001297778,ref|NM_022787,ref|NM_001297779,ens|ENST00000496751,ens|ENST00000403197,ens|ENST00000377205,ens|ENST00000462686,ccds|CCDS108,ccds|CCDS72698
chr1	9982198	9982521	ref|NMNAT1,ref|NM_001297778,ref|NM_022787,ens|ENST00000496751,ens|ENST00000377205,ens|ENST00000462686,ccds|CCDS108
chr1	9982586	9982707	ref|NMNAT1,ref|NM_001297778,ref|NM_022787,ens|ENST00000496751,ens|ENST00000377205,ens|ENST00000462686,ccds|CCDS108
chr1	9985056	9985221	ref|NMNAT1,ref|NM_001297778,ref|NM_022787,ens|ENST00000496751,ens|ENST00000377205
chr1	9997192	9997357	ref|RBP7,ref|NR_138250,ref|NM_052960,ens|ENST00000315901,ens|ENST00000294435
chr1	10004083	10004248	ref|RBP7,ref|NR_138250,ref|NM_052960,ens|ENST00000315901,ens|ENST00000294435,ccds|CCDS109
chr1	10007535	10007718	ref|RBP7,ref|NR_138250,ref|NM_052960,ens|ENST00000315901,ens|ENST00000294435,ccds|CCDS109
chr1	10008140	10008305	ref|RBP7,ref|NR_138250,ref|NM_052960,ens|ENST00000315901,ens|ENST00000294435,ccds|CCDS109
chr1	10015704	10015869	ref|RBP7,ref|NR_138250,ref|NM_052960,ens|ENST00000315901,ens|ENST00000294435,ccds|CCDS109
chr1	10033579	10033744	ref|UBE4B,ref|NM_006048,ref|NM_001105562,ens|ENST00000377153,ens|ENST00000253251,ens|ENST00000672724,ens|ENST00000343090
chr1	10072061	10072268	ref|UBE4B,ref|NM_006048,ref|NM_001105562,ens|ENST00000377153,ens|ENST00000253251,ens|ENST00000672724,ens|ENST00000343090,ccds|CCDS110,ccds|CCDS41245
chr1	10072395	10072561	ref|UBE4B,ref|NM_006048,ref|NM_001105562,ens|ENST00000377153,ens|ENST00000253251,ens|ENST00000672724,ens|ENST00000343090,ccds|CCDS110,ccds|CCDS41245
chr1	10095464	10095634	ref|UBE4B,ref|NM_006048,ref|NM_001105562,ens|ENST00000253251,ens|ENST00000672724,ens|ENST00000343090,ccds|CCDS110,ccds|CCDS41245
chr1	10101046	10101213	ref|UBE4B,ref|NM_006048,ref|NM_001105562,ens|ENST00000253251,ens|ENST00000672724,ens|ENST00000462658,ens|ENST00000343090,ccds|CCDS110,ccds|CCDS41245
chr1	10102872	10103082	ref|UBE4B,ref|NM_006048,ref|NM_001105562,ens|ENST00000253251,ens|ENST00000672724,ens|ENST00000462658,ens|ENST00000343090,ccds|CCDS110,ccds|CCDS41245
chr1	10105515	10105846	ref|UBE4B,ref|NM_006048,ref|NM_001105562,ens|ENST00000253251,ens|ENST00000672724,ens|ENST00000343090,ccds|CCDS110,ccds|CCDS41245
chr1	10106148	10106681	ref|UBE4B,ref|NM_006048,ref|NM_001105562,ens|ENST00000253251,ens|ENST00000672724,ens|ENST00000343090,ccds|CCDS110,ccds|CCDS41245
chr1	10117423	10117592	ref|UBE4B,ref|NM_006048,ref|NM_001105562,ens|ENST00000253251,ens|ENST00000672724,ens|ENST00000343090,ccds|CCDS110,ccds|CCDS41245
chr1	10119480	10119645	ref|UBE4B,ref|NM_006048,ref|NM_001105562,ens|ENST00000253251,ens|ENST00000672724,ens|ENST00000343090,ccds|CCDS110,ccds|CCDS41245
chr1	10121936	10122101	ref|UBE4B,ref|NM_006048,ref|NM_001105562,ens|ENST00000253251,ens|ENST00000672724,ens|ENST00000343090,ccds|CCDS110,ccds|CCDS41245
chr1	10126732	10126897	ref|UBE4B,ref|NM_006048,ref|NM_001105562,ens|ENST00000470736,ens|ENST00000253251,ens|ENST00000672724,ens|ENST00000343090,ccds|CCDS110,ccds|CCDS41245
chr1	10129317	10129482	ref|UBE4B,ref|NM_006048,ref|NM_001105562,ens|ENST00000470736,ens|ENST00000253251,ens|ENST00000672724,ens|ENST00000343090,ens|ENST00000466379,ccds|CCDS110,ccds|CCDS41245
chr1	10130397	10130801	ref|UBE4B,ref|NM_006048,ref|NM_001105562,ens|ENST00000470736,ens|ENST00000253251,ens|ENST00000672724,ens|ENST00000343090,ens|ENST00000466379,ccds|CCDS110,ccds|CCDS41245
chr1	10132322	10132487	ref|UBE4B,ref|NM_006048,ref|NM_001105562,ens|ENST00000470736,ens|ENST00000253251,ens|ENST00000672724,ens|ENST00000343090,ens|ENST00000466379,ccds|CCDS110,ccds|CCDS41245
chr1	10135004	10135169	ref|UBE4B,ref|NM_006048,ref|NM_001105562,ens|ENST00000470736,ens|ENST00000253251,ens|ENST00000672724,ens|ENST00000343090,ens|ENST00000466379,ccds|CCDS110,ccds|CCDS41245
chr1	10137032	10137198	ref|UBE4B,ref|NM_006048,ref|NM_001105562,ens|ENST00000470736,ens|ENST00000253251,ens|ENST00000672724,ens|ENST00000343090,ens|ENST00000466379,ccds|CCDS110,ccds|CCDS41245
chr1	10144926	10145091	ref|UBE4B,ref|NM_006048,ref|NM_001105562,ens|ENST00000253251,ens|ENST00000672724,ens|ENST00000343090,ens|ENST00000466379,ccds|CCDS110,ccds|CCDS41245
chr1	10146959	10147128	ref|UBE4B,ref|NM_006048,ref|NM_001105562,ens|ENST00000253251,ens|ENST00000672724,ens|ENST00000343090,ccds|CCDS110,ccds|CCDS41245
chr1	10149150	10149315	ref|UBE4B,ref|NM_006048,ref|NM_001105562,ens|ENST00000253251,ens|ENST00000672724,ens|ENST00000343090,ccds|CCDS110,ccds|CCDS41245
chr1	10151338	10151588	ref|UBE4B,ref|NM_006048,ref|NM_001105562,ens|ENST00000253251,ens|ENST00000672724,ens|ENST00000343090,ccds|CCDS110,ccds|CCDS41245
chr1	10158314	10158480	ref|UBE4B,ref|NM_006048,ref|NM_001105562,ens|ENST00000488228,ens|ENST00000253251,ens|ENST00000672724,ens|ENST00000343090,ccds|CCDS110,ccds|CCDS41245
chr1	10161106	10161276	ref|UBE4B,ref|NM_006048,ref|NM_001105562,ens|ENST00000488228,ens|ENST00000253251,ens|ENST00000672724,ens|ENST00000343090,ccds|CCDS110,ccds|CCDS41245
chr1	10166151	10166316	ref|UBE4B,ref|NM_006048,ref|NM_001105562,ens|ENST00000488228,ens|ENST00000253251,ens|ENST00000672724,ens|ENST00000343090,ccds|CCDS110,ccds|CCDS41245
chr1	10168140	10168305	ref|UBE4B,ref|NM_006048,ref|NM_001105562,ens|ENST00000488228,ens|ENST00000253251,ens|ENST00000672724,ens|ENST00000343090,ccds|CCDS110,ccds|CCDS41245
chr1	10171167	10171336	ref|UBE4B,ref|NM_006048,ref|NM_001105562,ens|ENST00000253251,ens|ENST00000672724,ens|ENST00000487244,ens|ENST00000343090,ccds|CCDS110,ccds|CCDS41245
chr1	10178648	10178814	ref|UBE4B,ref|NM_006048,ref|NM_001105562,ens|ENST00000253251,ens|ENST00000672724,ens|ENST00000487244,ens|ENST00000343090,ccds|CCDS110,ccds|CCDS41245
chr1	10179384	10179552	ref|UBE4B,ref|NM_006048,ref|NM_001105562,ens|ENST00000465408,ens|ENST00000253251,ens|ENST00000672724,ens|ENST00000487244,ens|ENST00000343090,ccds|CCDS110,ccds|CCDS41245
chr1	10179822	10179987	ref|UBE4B,ref|NM_006048,ref|NM_001105562,ens|ENST00000465408,ens|ENST00000253251,ens|ENST00000672724,ens|ENST00000487244,ens|ENST00000343090,ccds|CCDS110,ccds|CCDS41245
chr1	10232298	10232464	ref|KIF1B,ref|NM_001365951,ref|NM_001365953,ref|NM_001365952,ref|NM_015074,ref|NM_183416,ens|ENST00000377081,ens|ENST00000622724,ens|ENST00000377083,ens|ENST00000377086,ens|ENST00000263934,ens|ENST00000377093,ens|ENST00000620295,ccds|CCDS112,ccds|CCDS111
chr1	10256182	10256347	ref|KIF1B,ref|NM_001365951,ref|NM_001365953,ref|NM_001365952,ref|NM_015074,ref|NM_183416,ens|ENST00000377081,ens|ENST00000622724,ens|ENST00000377086,ens|ENST00000377083,ens|ENST00000263934,ens|ENST00000377093,ens|ENST00000620295,ccds|CCDS112,ccds|CCDS111
chr1	10258479	10258644	ref|KIF1B,ref|NM_001365951,ref|NM_001365953,ref|NM_001365952,ref|NM_015074,ref|NM_183416,ens|ENST00000377081,ens|ENST00000622724,ens|ENST00000377086,ens|ENST00000377083,ens|ENST00000263934,ens|ENST00000377093,ens|ENST00000620295,ccds|CCDS112,ccds|CCDS111
chr1	10261854	10262019	ref|KIF1B,ref|NM_001365951,ref|NM_001365953,ref|NM_001365952,ref|NM_015074,ref|NM_183416,ens|ENST00000377081,ens|ENST00000622724,ens|ENST00000377083,ens|ENST00000377086,ens|ENST00000263934,ens|ENST00000377093,ens|ENST00000620295,ccds|CCDS112,ccds|CCDS111
chr1	10267364	10267531	ref|KIF1B,ref|NM_001365951,ref|NM_001365953,ref|NM_001365952,ref|NM_015074,ref|NM_183416,ens|ENST00000377081,ens|ENST00000622724,ens|ENST00000377086,ens|ENST00000377083,ens|ENST00000263934,ens|ENST00000377093,ens|ENST00000620295,ccds|CCDS112,ccds|CCDS111
chr1	10268124	10268289	ref|KIF1B,ref|NM_001365951,ref|NM_001365953,ref|NM_001365952,ref|NM_015074,ref|NM_183416,ens|ENST00000377081,ens|ENST00000622724,ens|ENST00000377086,ens|ENST00000377083,ens|ENST00000263934,ens|ENST00000377093,ens|ENST00000620295,ccds|CCDS112,ccds|CCDS111
chr1	10271437	10271602	ref|KIF1B,ref|NM_001365951,ref|NM_001365953,ref|NM_001365952,ref|NM_015074,ref|NM_183416,ens|ENST00000377081,ens|ENST00000622724,ens|ENST00000377086,ens|ENST00000377083,ens|ENST00000263934,ens|ENST00000377093,ens|ENST00000620295,ccds|CCDS112,ccds|CCDS111
chr1	10272170	10272335	ref|KIF1B,ref|NM_001365951,ref|NM_001365953,ref|NM_001365952,ref|NM_015074,ref|NM_183416,ens|ENST00000377081,ens|ENST00000622724,ens|ENST00000377086,ens|ENST00000377083,ens|ENST00000263934,ens|ENST00000377093,ens|ENST00000620295,ccds|CCDS112,ccds|CCDS111
chr1	10272919	10273084	ref|KIF1B,ref|NM_001365951,ref|NM_001365953,ref|NM_001365952,ref|NM_015074,ref|NM_183416,ens|ENST00000377081,ens|ENST00000622724,ens|ENST00000377083,ens|ENST00000377086,ens|ENST00000263934,ens|ENST00000377093,ens|ENST00000620295,ccds|CCDS112,ccds|CCDS111
chr1	10275401	10275567	ref|KIF1B,ref|NM_001365951,ref|NM_001365953,ref|NM_001365952,ref|NM_015074,ref|NM_183416,ens|ENST00000377081,ens|ENST00000622724,ens|ENST00000377086,ens|ENST00000377083,ens|ENST00000263934,ens|ENST00000377093,ens|ENST00000620295,ccds|CCDS112,ccds|CCDS111
chr1	10276257	10276422	ref|KIF1B,ref|NM_001365951,ref|NM_001365953,ref|NM_001365952,ref|NM_015074,ref|NM_183416,ens|ENST00000377081,ens|ENST00000622724,ens|ENST00000377086,ens|ENST00000377083,ens|ENST00000263934,ens|ENST00000377093,ens|ENST00000620295,ccds|CCDS112,ccds|CCDS111
chr1	10277951	10278123	ref|KIF1B,ref|NM_001365951,ref|NM_001365953,ref|NM_001365952,ref|NM_015074,ref|NM_183416,ens|ENST00000377081,ens|ENST00000622724,ens|ENST00000377083,ens|ENST00000377086,ens|ENST00000263934,ens|ENST00000377093,ens|ENST00000620295,ccds|CCDS112,ccds|CCDS111
chr1	10279054	10279219	ref|KIF1B,ref|NM_001365951,ref|NM_001365953,ref|NM_001365952,ref|NM_015074,ref|NM_183416,ens|ENST00000377081,ens|ENST00000622724,ens|ENST00000377083,ens|ENST00000377086,ens|ENST00000495136,ens|ENST00000263934,ens|ENST00000377093,ens|ENST00000620295,ccds|CCDS112,ccds|CCDS111
chr1	10282323	10282491	ref|KIF1B,ref|NM_001365951,ref|NM_001365953,ref|NM_001365952,ref|NM_015074,ref|NM_183416,ens|ENST00000377081,ens|ENST00000622724,ens|ENST00000377083,ens|ENST00000377086,ens|ENST00000263934,ens|ENST00000377093,ens|ENST00000620295,ccds|CCDS112,ccds|CCDS111
chr1	10291036	10291203	ref|KIF1B,ref|NM_001365951,ref|NM_001365953,ref|NM_001365952,ref|NM_015074,ref|NM_183416,ens|ENST00000377081,ens|ENST00000622724,ens|ENST00000377086,ens|ENST00000377083,ens|ENST00000263934,ens|ENST00000497835,ens|ENST00000377093,ens|ENST00000620295,ccds|CCDS112,ccds|CCDS111
chr1	10291981	10292146	ref|KIF1B,ref|NM_001365951,ref|NM_001365953,ref|NM_001365952,ref|NM_015074,ref|NM_183416,ens|ENST00000377081,ens|ENST00000622724,ens|ENST00000377083,ens|ENST00000377086,ens|ENST00000263934,ens|ENST00000377093,ens|ENST00000497835,ens|ENST00000620295,ccds|CCDS112,ccds|CCDS111
chr1	10295062	10295227	ref|KIF1B,ref|NM_001365951,ref|NM_001365953,ref|NM_001365952,ref|NM_015074,ref|NM_183416,ens|ENST00000377081,ens|ENST00000622724,ens|ENST00000377086,ens|ENST00000377083,ens|ENST00000263934,ens|ENST00000377093,ens|ENST00000620295,ccds|CCDS112,ccds|CCDS111
chr1	10295649	10295815	ref|KIF1B,ref|NM_001365951,ref|NM_001365953,ref|NM_001365952,ref|NM_015074,ref|NM_183416,ens|ENST00000377081,ens|ENST00000622724,ens|ENST00000377083,ens|ENST00000377086,ens|ENST00000263934,ens|ENST00000377093,ens|ENST00000620295,ccds|CCDS112,ccds|CCDS111
chr1	10296520	10296685	ref|KIF1B,ref|NM_001365951,ref|NM_001365953,ref|NM_001365952,ref|NM_015074,ref|NM_183416,ens|ENST00000377081,ens|ENST00000622724,ens|ENST00000377083,ens|ENST00000377086,ens|ENST00000263934,ens|ENST00000377093,ens|ENST00000620295,ccds|CCDS112,ccds|CCDS111
chr1	10296915	10297258	ref|KIF1B,ref|NM_001365951,ref|NM_001365953,ref|NM_001365952,ref|NM_015074,ref|NM_183416,ens|ENST00000377081,ens|ENST00000622724,ens|ENST00000377086,ens|ENST00000377083,ens|ENST00000263934,ens|ENST00000377093,ens|ENST00000620295,ccds|CCDS112,ccds|CCDS111
chr1	10303115	10304743	ref|KIF1B,ref|NM_001365951,ref|NM_001365953,ref|NM_001365952,ref|NM_015074,ref|NM_183416,ens|ENST00000377081,ens|ENST00000622724,ens|ENST00000377083,ens|ENST00000377086,ens|ENST00000263934,ens|ENST00000377093,ens|ENST00000620295,ccds|CCDS112,ccds|CCDS111
chr1	10319983	10320151	ref|KIF1B,ref|NM_001365951,ref|NM_001365952,ref|NM_015074,ens|ENST00000377081,ens|ENST00000622724,ens|ENST00000377086,ens|ENST00000263934,ens|ENST00000620295,ccds|CCDS111
chr1	10321680	10321845	ref|KIF1B,ref|NM_001365951,ref|NM_001365952,ref|NM_015074,ens|ENST00000377081,ens|ENST00000622724,ens|ENST00000377086,ens|ENST00000263934,ens|ENST00000620295,ccds|CCDS111
chr1	10323865	10324035	ref|KIF1B,ref|NM_001365951,ref|NM_001365952,ref|NM_015074,ens|ENST00000377081,ens|ENST00000622724,ens|ENST00000377086,ens|ENST00000263934,ens|ENST00000620295,ccds|CCDS111
chr1	10324763	10324928	ref|KIF1B,ref|NM_001365951,ref|NM_001365952,ref|NM_015074,ens|ENST00000377081,ens|ENST00000622724,ens|ENST00000377086,ens|ENST00000263934,ens|ENST00000620295,ccds|CCDS111
chr1	10326128	10326383	ref|KIF1B,ref|NM_001365951,ref|NM_001365952,ref|NM_015074,ens|ENST00000377081,ens|ENST00000622724,ens|ENST00000377086,ens|ENST00000263934,ens|ENST00000620295,ccds|CCDS111
chr1	10334476	10334642	ref|KIF1B,ref|NM_001365951,ref|NM_001365952,ref|NM_015074,ens|ENST00000377081,ens|ENST00000622724,ens|ENST00000377086,ens|ENST00000263934,ens|ENST00000620295,ccds|CCDS111
chr1	10336616	10336781	ref|KIF1B,ref|NM_001365951,ref|NM_001365952,ref|NM_015074,ens|ENST00000377081,ens|ENST00000622724,ens|ENST00000377086,ens|ENST00000263934,ens|ENST00000620295,ccds|CCDS111
chr1	10337075	10337241	ref|KIF1B,ref|NM_001365951,ref|NM_001365952,ref|NM_015074,ens|ENST00000377081,ens|ENST00000622724,ens|ENST00000377086,ens|ENST00000263934,ens|ENST00000620295,ccds|CCDS111
chr1	10337349	10337514	ref|KIF1B,ref|NM_001365951,ref|NM_001365952,ref|NM_015074,ens|ENST00000377081,ens|ENST00000622724,ens|ENST00000377086,ens|ENST00000263934,ens|ENST00000620295,ccds|CCDS111
chr1	10339751	10339916	ref|KIF1B,ref|NM_001365951,ref|NM_001365952,ref|NM_015074,ens|ENST00000377081,ens|ENST00000622724,ens|ENST00000377086,ens|ENST00000263934,ens|ENST00000620295,ccds|CCDS111
chr1	10342006	10342173	ref|KIF1B,ref|NM_001365951,ref|NM_001365952,ref|NM_015074,ens|ENST00000377081,ens|ENST00000622724,ens|ENST00000377086,ens|ENST00000263934,ens|ENST00000620295,ccds|CCDS111
chr1	10343156	10343321	ref|KIF1B,ref|NM_001365951,ref|NM_001365952,ref|NM_015074,ens|ENST00000377081,ens|ENST00000622724,ens|ENST00000377086,ens|ENST00000263934,ens|ENST00000620295,ccds|CCDS111
chr1	10345814	10345981	ref|KIF1B,ref|NM_001365951,ref|NM_001365952,ref|NM_015074,ens|ENST00000465635,ens|ENST00000377081,ens|ENST00000622724,ens|ENST00000377086,ens|ENST00000263934,ens|ENST00000483340,ens|ENST00000620295,ccds|CCDS111
chr1	10347691	10347856	ref|KIF1B,ref|NM_001365951,ref|NM_001365952,ref|NM_015074,ens|ENST00000465635,ens|ENST00000377081,ens|ENST00000622724,ens|ENST00000377086,ens|ENST00000263934,ens|ENST00000483340,ens|ENST00000620295,ccds|CCDS111
chr1	10348588	10348753	ref|KIF1B,ref|NM_001365951,ref|NM_001365952,ref|NM_015074,ens|ENST00000465635,ens|ENST00000377081,ens|ENST00000622724,ens|ENST00000377086,ens|ENST00000263934,ens|ENST00000483340,ens|ENST00000620295,ccds|CCDS111
chr1	10352580	10352745	ref|KIF1B,ref|NM_001365951,ref|NM_001365952,ref|NM_015074,ens|ENST00000465635,ens|ENST00000377081,ens|ENST00000622724,ens|ENST00000377086,ens|ENST00000263934,ens|ENST00000483340,ens|ENST00000620295,ccds|CCDS111
chr1	10355300	10355465	ref|KIF1B,ref|NM_001365951,ref|NM_001365952,ref|NM_015074,ens|ENST00000465635,ens|ENST00000377081,ens|ENST00000622724,ens|ENST00000377086,ens|ENST00000263934,ens|ENST00000483340,ens|ENST00000635499,ens|ENST00000620295,ccds|CCDS111
chr1	10360902	10361068	ref|KIF1B,ref|NM_001365951,ref|NM_001365952,ref|NM_015074,ens|ENST00000465635,ens|ENST00000377081,ens|ENST00000622724,ens|ENST00000377086,ens|ENST00000263934,ens|ENST00000483340,ens|ENST00000635499,ens|ENST00000620295,ccds|CCDS111
chr1	10361695	10361861	ref|KIF1B,ref|NM_001365951,ref|NM_001365952,ref|NM_015074,ens|ENST00000465635,ens|ENST00000377081,ens|ENST00000622724,ens|ENST00000377086,ens|ENST00000263934,ens|ENST00000483340,ens|ENST00000635499,ens|ENST00000620295,ccds|CCDS111
chr1	10363210	10363375	ref|KIF1B,ref|NM_001365951,ref|NM_001365952,ref|NM_015074,ens|ENST00000377081,ens|ENST00000622724,ens|ENST00000377086,ens|ENST00000263934,ens|ENST00000635499,ens|ENST00000620295,ccds|CCDS111
chr1	10365055	10365234	ref|KIF1B,ref|NM_001365951,ref|NM_001365952,ref|NM_015074,ens|ENST00000377081,ens|ENST00000622724,ens|ENST00000377086,ens|ENST00000263934,ens|ENST00000635499,ens|ENST00000620295,ccds|CCDS111
chr1	10365381	10365638	ref|KIF1B,ref|NM_001365951,ref|NM_001365952,ref|NM_015074,ens|ENST00000470616,ens|ENST00000377081,ens|ENST00000622724,ens|ENST00000377086,ens|ENST00000263934,ens|ENST00000635499,ens|ENST00000620295,ccds|CCDS111
chr1	10368399	10368564	ref|KIF1B,ref|NM_001365951,ref|NM_001365952,ref|NM_015074,ens|ENST00000377081,ens|ENST00000622724,ens|ENST00000377086,ens|ENST00000263934,ens|ENST00000635499,ens|ENST00000620295,ccds|CCDS111
chr1	10371095	10371263	ref|KIF1B,ref|NM_001365951,ref|NM_001365952,ref|NM_015074,ens|ENST00000377081,ens|ENST00000622724,ens|ENST00000377086,ens|ENST00000263934,ens|ENST00000635499,ens|ENST00000620295,ccds|CCDS111
chr1	10374286	10374459	ref|KIF1B,ref|NM_001365951,ref|NM_001365952,ref|NM_015074,ens|ENST00000377081,ens|ENST00000622724,ens|ENST00000377086,ens|ENST00000263934,ens|ENST00000635499,ens|ENST00000620295,ccds|CCDS111
chr1	10374845	10375013	ref|KIF1B,ref|NM_001365951,ref|NM_001365952,ref|NM_015074,ens|ENST00000377081,ens|ENST00000622724,ens|ENST00000377086,ens|ENST00000263934,ens|ENST00000635499,ens|ENST00000620295,ccds|CCDS111
chr1	10375211	10375376	ref|KIF1B,ref|NM_001365951,ref|NM_001365952,ref|NM_015074,ens|ENST00000377081,ens|ENST00000622724,ens|ENST00000377086,ens|ENST00000263934,ens|ENST00000635499,ens|ENST00000620295,ccds|CCDS111
chr1	10376503	10376668	ref|KIF1B,ref|NM_001365951,ref|NM_001365952,ref|NM_015074,ens|ENST00000377081,ens|ENST00000622724,ens|ENST00000377086,ens|ENST00000263934,ens|ENST00000635499,ens|ENST00000620295
chr1	10378307	10378472	ref|KIF1B,ref|NM_001365951,ref|NM_001365952,ref|NM_015074,ens|ENST00000377081,ens|ENST00000622724,ens|ENST00000377086,ens|ENST00000620295
chr1	10399018	10399183	ref|PGD,ref|NM_001304451,ref|NM_001304452,ref|NM_002631,ens|ENST00000487775,ens|ENST00000491493,ens|ENST00000270776
chr1	10399563	10399728	ref|PGD,ref|NM_001304451,ref|NM_001304452,ref|NM_002631,ens|ENST00000487775,ens|ENST00000477958,ens|ENST00000483936,ens|ENST00000491493,ens|ENST00000465632,ens|ENST00000270776,ccds|CCDS113
chr1	10400293	10400458	ref|PGD,ref|NM_001304451,ref|NM_001304452,ref|NM_002631,ens|ENST00000477958,ens|ENST00000483936,ens|ENST00000491493,ens|ENST00000465632,ens|ENST00000270776,ens|ENST00000460189,ccds|CCDS113
chr1	10400466	10400592	ref|PGD,ref|NM_001304451,ref|NM_001304452,ref|NM_002631,ens|ENST00000477958,ens|ENST00000483936,ens|ENST00000491493,ens|ENST00000465632,ens|ENST00000270776,ens|ENST00000460189,ccds|CCDS113
chr1	10403000	10403165	ref|PGD,ref|NM_001304451,ref|NM_001304452,ref|NM_002631,ens|ENST00000477958,ens|ENST00000483936,ens|ENST00000491493,ens|ENST00000465632,ens|ENST00000270776,ens|ENST00000460189,ccds|CCDS113
chr1	10404116	10404377	ref|PGD,ref|NM_001304451,ref|NM_001304452,ref|NM_002631,ens|ENST00000477958,ens|ENST00000483936,ens|ENST00000491493,ens|ENST00000465632,ens|ENST00000270776,ens|ENST00000460189,ccds|CCDS113
chr1	10408042	10408207	ref|PGD,ref|NM_001304451,ref|NM_001304452,ref|NM_002631,ens|ENST00000483936,ens|ENST00000491493,ens|ENST00000270776,ens|ENST00000460189,ccds|CCDS113
chr1	10411378	10411576	ref|PGD,ref|NM_001304451,ref|NM_001304452,ref|NM_002631,ens|ENST00000483936,ens|ENST00000491493,ens|ENST00000270776,ens|ENST00000460189,ccds|CCDS113
chr1	10413053	10413218	ref|PGD,ref|NM_001304451,ref|NM_001304452,ref|NM_002631,ens|ENST00000483936,ens|ENST00000493288,ens|ENST00000270776,ens|ENST00000460189,ccds|CCDS113
chr1	10416917	10417145	ref|PGD,ref|NM_001304451,ref|NM_001304452,ref|NM_002631,ens|ENST00000483936,ens|ENST00000493288,ens|ENST00000498356,ens|ENST00000270776,ccds|CCDS113
chr1	10417337	10417505	ref|PGD,ref|NM_001304451,ref|NM_001304452,ref|NM_002631,ens|ENST00000483936,ens|ENST00000498356,ens|ENST00000270776,ccds|CCDS113
chr1	10418772	10418937	ref|PGD,ref|NM_001304451,ref|NM_001304452,ref|NM_002631,ens|ENST00000270776,ens|ENST00000498356,ens|ENST00000496718,ccds|CCDS113
chr1	10419453	10419802	ref|PGD,ref|NM_001304451,ref|NM_001304452,ref|NM_002631,ens|ENST00000270776,ens|ENST00000498356,ens|ENST00000496718,ccds|CCDS113
chr1	10430386	10430645	ref|CENPS-CORT,ref|CENPS,ref|NM_198544,ref|NM_199294,ref|NM_199006,ref|NM_001270517,ens|ENST00000470413,ens|ENST00000602787,ens|ENST00000309048,ens|ENST00000607572,ens|ENST00000400900,ens|ENST00000602486,ccds|CCDS53266,ccds|CCDS115,ccds|CCDS114
chr1	10431261	10431427	ref|CENPS-CORT,ref|CENPS,ref|NM_198544,ref|NM_199294,ref|NM_001243768,ref|NM_199006,ref|NM_001270517,ref|NR_037187,ref|NR_036462,ens|ENST00000470413,ens|ENST00000602296,ens|ENST00000602787,ens|ENST00000309048,ens|ENST00000477755,ens|ENST00000400900,ens|ENST00000462462,ens|ENST00000465026,ccds|CCDS53266,ccds|CCDS115,ccds|CCDS114,ccds|CCDS72699
chr1	10433796	10433965	ref|CENPS-CORT,ref|CENPS,ref|NM_198544,ref|NM_199294,ref|NM_001243768,ref|NM_199006,ref|NM_001270517,ref|NR_037187,ref|NR_036462,ens|ENST00000470413,ens|ENST00000602787,ens|ENST00000602296,ens|ENST00000309048,ens|ENST00000400900,ens|ENST00000477755,ens|ENST00000462462,ens|ENST00000465026,ccds|CCDS53266,ccds|CCDS115,ccds|CCDS114,ccds|CCDS72699
chr1	10434590	10434755	ref|CENPS-CORT,ref|CENPS,ref|NM_198544,ref|NM_001243768,ref|NM_199294,ref|NM_199006,ref|NM_001270517,ref|NR_037187,ref|NR_036462,ens|ENST00000470413,ens|ENST00000602296,ens|ENST00000602787,ens|ENST00000309048,ens|ENST00000400900,ens|ENST00000477755,ens|ENST00000462462,ens|ENST00000465026,ccds|CCDS53266,ccds|CCDS115,ccds|CCDS114,ccds|CCDS72699
chr1	10440297	10440463	ref|CENPS-CORT,ref|CENPS,ref|NM_198544,ref|NM_199294,ref|NM_001243768,ref|NM_199006,ref|NM_001270517,ref|NR_037187,ref|NR_036462,ens|ENST00000470413,ens|ENST00000602787,ens|ENST00000602296,ens|ENST00000309048,ens|ENST00000400900,ens|ENST00000477755,ens|ENST00000462462,ens|ENST00000464507,ens|ENST00000465026,ccds|CCDS53266,ccds|CCDS115,ccds|CCDS114,ccds|CCDS72699
chr1	10442230	10442397	ref|CENPS-CORT,ref|CENPS,ref|NM_198544,ref|NM_199294,ref|NM_001243768,ref|NM_199006,ref|NM_001270517,ref|NR_037187,ref|NR_036462,ens|ENST00000470413,ens|ENST00000602296,ens|ENST00000602787,ens|ENST00000309048,ens|ENST00000400900,ens|ENST00000462462,ens|ENST00000464507,ens|ENST00000465026,ccds|CCDS53266,ccds|CCDS115,ccds|CCDS114,ccds|CCDS72699
chr1	10450210	10450375	ref|CENPS-CORT,ref|CORT,ref|NM_198544,ref|NM_001302,ref|NM_001243768,ref|NM_199006,ref|NM_001270517,ref|NR_037187,ens|ENST00000470413,ens|ENST00000602787,ens|ENST00000602296,ens|ENST00000400900,ens|ENST00000377049,ens|ENST00000465026,ccds|CCDS53266,ccds|CCDS114,ccds|CCDS117,ccds|CCDS72699
chr1	10451356	10451691	ref|CENPS-CORT,ref|CORT,ref|NM_198544,ref|NM_001302,ref|NM_001243768,ref|NM_199006,ref|NM_001270517,ref|NR_037187,ens|ENST00000470413,ens|ENST00000602296,ens|ENST00000400900,ens|ENST00000377049,ens|ENST00000465026,ccds|CCDS114,ccds|CCDS117,ccds|CCDS72699
chr1	10461533	10461700	ref|DFFA,ref|NM_213566,ref|NM_004401,ens|ENST00000377038,ccds|CCDS118
chr1	10463018	10463183	ref|DFFA,ref|NM_213566,ref|NM_004401,ens|ENST00000377036,ens|ENST00000476658,ens|ENST00000377038,ccds|CCDS118,ccds|CCDS119
chr1	10463421	10463587	ref|DFFA,ref|NM_213566,ref|NM_004401,ens|ENST00000377036,ens|ENST00000476658,ens|ENST00000377038,ccds|CCDS118,ccds|CCDS119
chr1	10467177	10467343	ref|DFFA,ref|NM_213566,ref|NM_004401,ens|ENST00000377036,ens|ENST00000476658,ens|ENST00000377038,ccds|CCDS118,ccds|CCDS119
chr1	10469151	10469319	ref|DFFA,ref|NM_213566,ref|NM_004401,ens|ENST00000377036,ens|ENST00000476658,ens|ENST00000377038,ccds|CCDS118,ccds|CCDS119
chr1	10472327	10472495	ref|DFFA,ref|NM_213566,ref|NM_004401,ens|ENST00000377036,ens|ENST00000476658,ens|ENST00000472851,ens|ENST00000377038,ccds|CCDS118,ccds|CCDS119
chr1	10474901	10475066	ref|PEX14,ref|NM_004565,ens|ENST00000356607,ens|ENST00000472851
chr1	10495194	10495359	ref|PEX14,ref|NM_004565,ens|ENST00000356607,ens|ENST00000491661,ens|ENST00000472851,ccds|CCDS30582
chr1	10536151	10536317	ref|PEX14,ref|NM_004565,ens|ENST00000356607,ens|ENST00000491661,ens|ENST00000492696,ens|ENST00000472851,ccds|CCDS30582
chr1	10599239	10599404	ref|PEX14,ref|NM_004565,ens|ENST00000356607,ens|ENST00000491661,ccds|CCDS30582
chr1	10618291	10618456	ref|PEX14,ref|NM_004565,ens|ENST00000356607,ens|ENST00000491661,ccds|CCDS30582
chr1	10623012	10623178	ref|PEX14,ref|NM_004565,ens|ENST00000356607,ens|ENST00000491661,ccds|CCDS30582
chr1	10624285	10624450	ref|PEX14,ref|NM_004565,ens|ENST00000356607,ccds|CCDS30582
chr1	10627254	10627419	ref|PEX14,ref|NM_004565,ens|ENST00000356607,ccds|CCDS30582
chr1	10629503	10630028	ref|PEX14,ref|NM_004565,ens|ENST00000356607,ccds|CCDS30582
chr1	10639270	10640039	ref|CASZ1,ref|NM_001079843,ens|ENST00000606802,ens|ENST00000377022,ccds|CCDS41246
chr1	10642044	10642357	ref|CASZ1,ref|NM_001079843,ens|ENST00000606802,ens|ENST00000447850,ens|ENST00000377022,ccds|CCDS41246
chr1	10642866	10643031	ref|CASZ1,ref|NM_001079843,ens|ENST00000606802,ens|ENST00000447850,ens|ENST00000377022,ccds|CCDS41246
chr1	10643172	10643337	ref|CASZ1,ref|NM_001079843,ens|ENST00000606802,ens|ENST00000447850,ens|ENST00000377022,ccds|CCDS41246
chr1	10644899	10645064	ref|CASZ1,ref|NM_001079843,ens|ENST00000606802,ens|ENST00000447850,ens|ENST00000377022,ccds|CCDS41246
chr1	10646144	10646311	ref|CASZ1,ref|NM_001079843,ens|ENST00000606802,ens|ENST00000377022,ccds|CCDS41246
chr1	10647780	10648297	ref|CASZ1,ref|NM_017766,ref|NM_001079843,ens|ENST00000606802,ens|ENST00000344008,ens|ENST00000377022,ccds|CCDS120,ccds|CCDS41246
chr1	10649062	10649402	ref|CASZ1,ref|NM_017766,ref|NM_001079843,ens|ENST00000606802,ens|ENST00000344008,ens|ENST00000377022,ccds|CCDS120,ccds|CCDS41246
chr1	10650639	10650805	ref|CASZ1,ref|NM_017766,ref|NM_001079843,ens|ENST00000606802,ens|ENST00000344008,ens|ENST00000490176,ens|ENST00000377022,ccds|CCDS120,ccds|CCDS41246
chr1	10650871	10651070	ref|CASZ1,ref|NM_017766,ref|NM_001079843,ens|ENST00000606802,ens|ENST00000344008,ens|ENST00000490176,ens|ENST00000377022,ccds|CCDS120,ccds|CCDS41246
chr1	10653271	10654259	ref|CASZ1,ref|NM_017766,ref|NM_001079843,ens|ENST00000496432,ens|ENST00000606802,ens|ENST00000344008,ens|ENST00000377022,ccds|CCDS120,ccds|CCDS41246
chr1	10654422	10654587	ref|CASZ1,ref|NM_017766,ref|NM_001079843,ens|ENST00000496432,ens|ENST00000344008,ens|ENST00000377022,ccds|CCDS120,ccds|CCDS41246
chr1	10655648	10655814	ref|CASZ1,ref|NM_017766,ref|NM_001079843,ens|ENST00000496432,ens|ENST00000344008,ens|ENST00000377022,ccds|CCDS120,ccds|CCDS41246
chr1	10656588	10656753	ref|CASZ1,ref|NM_017766,ref|NM_001079843,ens|ENST00000496432,ens|ENST00000344008,ens|ENST00000377022,ccds|CCDS120,ccds|CCDS41246
chr1	10658459	10658624	ref|CASZ1,ref|NM_017766,ref|NM_001079843,ens|ENST00000496432,ens|ENST00000492173,ens|ENST00000344008,ens|ENST00000377022,ccds|CCDS120,ccds|CCDS41246
chr1	10659646	10660537	ref|CASZ1,ref|NM_017766,ref|NM_001079843,ens|ENST00000496432,ens|ENST00000492173,ens|ENST00000344008,ens|ENST00000377022,ccds|CCDS120,ccds|CCDS41246
chr1	10665049	10665559	ref|CASZ1,ref|NM_017766,ref|NM_001079843,ens|ENST00000496432,ens|ENST00000478728,ens|ENST00000344008,ens|ENST00000377022,ccds|CCDS120,ccds|CCDS41246
chr1	10693798	10693963	ref|CASZ1,ref|NM_017766,ref|NM_001079843,ens|ENST00000496432,ens|ENST00000478728,ens|ENST00000344008,ens|ENST00000377022
chr1	10947610	10948838	ref|C1orf127,ref|NM_001170754,ref|NM_001366227,ens|ENST00000476357,ens|ENST00000468348,ens|ENST00000520253,ens|ENST00000418570,ens|ENST00000377004,ccds|CCDS53267
chr1	10949656	10949919	ref|C1orf127,ref|NM_001170754,ref|NM_001366227,ens|ENST00000520253,ens|ENST00000418570,ens|ENST00000377004,ccds|CCDS53267
chr1	10953997	10954162	ref|C1orf127,ref|NM_001170754,ref|NM_001366227,ens|ENST00000520253,ens|ENST00000418570,ens|ENST00000377004,ccds|CCDS53267
chr1	10954927	10955190	ref|C1orf127,ref|NM_001170754,ref|NM_001366227,ens|ENST00000520253,ens|ENST00000418570,ens|ENST00000377004,ccds|CCDS53267
chr1	10956960	10957127	ref|C1orf127,ref|NM_001170754,ref|NM_001366227,ens|ENST00000520253,ens|ENST00000418570,ens|ENST00000377004,ccds|CCDS53267
chr1	10957606	10957788	ref|C1orf127,ref|NM_001170754,ref|NM_001366227,ens|ENST00000520253,ens|ENST00000418570,ens|ENST00000377004,ccds|CCDS53267
chr1	10958630	10958795	ref|C1orf127,ref|NM_001170754,ref|NM_001366227,ens|ENST00000520253,ens|ENST00000418570,ens|ENST00000377004,ccds|CCDS53267
chr1	10964133	10964301	ref|C1orf127,ref|NM_001170754,ref|NM_001366227,ens|ENST00000520253,ens|ENST00000377004,ccds|CCDS53267
chr1	10966317	10966482	ref|C1orf127,ref|NM_001170754,ref|NM_001366227,ens|ENST00000520253,ens|ENST00000377004,ccds|CCDS53267
chr1	10969946	10970111	ref|C1orf127,ref|NM_001170754,ens|ENST00000520253,ens|ENST00000377004,ccds|CCDS53267
chr1	10976099	10976268	ref|C1orf127,ref|NM_001170754,ens|ENST00000520253,ens|ENST00000377004,ccds|CCDS53267
chr1	10981921	10982086	ref|C1orf127,ref|NM_001170754,ens|ENST00000377004,ccds|CCDS53267
chr1	11013646	11014005	ref|TARDBP,ref|NM_007375,ens|ENST00000638264,ens|ENST00000621715,ens|ENST00000639083,ens|ENST00000473869,ens|ENST00000439080,ens|ENST00000613864,ens|ENST00000629725,ens|ENST00000315091,ens|ENST00000639599,ens|ENST00000616545,ens|ENST00000614757,ens|ENST00000472476,ens|ENST00000473118,ens|ENST00000621790,ens|ENST00000476201,ens|ENST00000649624,ens|ENST00000240185,ccds|CCDS122
chr1	11015447	11015739	ref|TARDBP,ref|NM_007375,ens|ENST00000638264,ens|ENST00000621715,ens|ENST00000639083,ens|ENST00000473869,ens|ENST00000439080,ens|ENST00000613864,ens|ENST00000629725,ens|ENST00000315091,ens|ENST00000639599,ens|ENST00000616545,ens|ENST00000614757,ens|ENST00000472476,ens|ENST00000473118,ens|ENST00000621790,ens|ENST00000476201,ens|ENST00000649624,ens|ENST00000240185,ccds|CCDS122
chr1	11016149	11016270	ref|TARDBP,ref|NM_007375,ens|ENST00000638264,ens|ENST00000621715,ens|ENST00000639083,ens|ENST00000473869,ens|ENST00000439080,ens|ENST00000613864,ens|ENST00000629725,ens|ENST00000315091,ens|ENST00000639599,ens|ENST00000616545,ens|ENST00000614757,ens|ENST00000472476,ens|ENST00000473118,ens|ENST00000621790,ens|ENST00000476201,ens|ENST00000649624,ens|ENST00000240185,ccds|CCDS122
chr1	11016884	11017005	ref|TARDBP,ref|NM_007375,ens|ENST00000638264,ens|ENST00000621715,ens|ENST00000639083,ens|ENST00000473869,ens|ENST00000439080,ens|ENST00000629725,ens|ENST00000613864,ens|ENST00000315091,ens|ENST00000618606,ens|ENST00000639599,ens|ENST00000617172,ens|ENST00000616545,ens|ENST00000614757,ens|ENST00000472476,ens|ENST00000473118,ens|ENST00000621790,ens|ENST00000476201,ens|ENST00000622057,ens|ENST000006…
chr1	11018700	11018865	ref|TARDBP,ref|NM_007375,ens|ENST00000638264,ens|ENST00000621715,ens|ENST00000639083,ens|ENST00000473869,ens|ENST00000439080,ens|ENST00000629725,ens|ENST00000315091,ens|ENST00000618606,ens|ENST00000611963,ens|ENST00000639599,ens|ENST00000617172,ens|ENST00000616545,ens|ENST00000614757,ens|ENST00000472476,ens|ENST00000473118,ens|ENST00000621790,ens|ENST00000476201,ens|ENST00000622057,ens|ENST000006…
chr1	11020376	11020506	ref|TARDBP,ref|NM_007375,ens|ENST00000638264,ens|ENST00000621715,ens|ENST00000639083,ens|ENST00000473869,ens|ENST00000619555,ens|ENST00000439080,ens|ENST00000629725,ens|ENST00000315091,ens|ENST00000611963,ens|ENST00000610369,ens|ENST00000617172,ens|ENST00000639599,ens|ENST00000616545,ens|ENST00000614757,ens|ENST00000472476,ens|ENST00000621790,ens|ENST00000476201,ens|ENST00000620632,ens|ENST000006…
chr1	11020507	11020637	ref|TARDBP,ref|NM_007375,ens|ENST00000638264,ens|ENST00000621715,ens|ENST00000639083,ens|ENST00000473869,ens|ENST00000619555,ens|ENST00000439080,ens|ENST00000629725,ens|ENST00000315091,ens|ENST00000611963,ens|ENST00000614494,ens|ENST00000610369,ens|ENST00000639599,ens|ENST00000617172,ens|ENST00000616545,ens|ENST00000614757,ens|ENST00000472476,ens|ENST00000611136,ens|ENST00000621790,ens|ENST000006…
chr1	11022100	11022556	ref|TARDBP,ref|NM_007375,ens|ENST00000638264,ens|ENST00000621715,ens|ENST00000639083,ens|ENST00000473869,ens|ENST00000619555,ens|ENST00000439080,ens|ENST00000629725,ens|ENST00000315091,ens|ENST00000612542,ens|ENST00000611963,ens|ENST00000610369,ens|ENST00000614494,ens|ENST00000639599,ens|ENST00000617172,ens|ENST00000616545,ens|ENST00000614757,ens|ENST00000611136,ens|ENST00000621790,ens|ENST000006…
chr1	11022567	11022733	ref|TARDBP,ref|NM_007375,ens|ENST00000639083,ens|ENST00000473869,ens|ENST00000619555,ens|ENST00000439080,ens|ENST00000629725,ens|ENST00000315091,ens|ENST00000612542,ens|ENST00000611963,ens|ENST00000621573,ens|ENST00000614494,ens|ENST00000610369,ens|ENST00000617172,ens|ENST00000639599,ens|ENST00000616545,ens|ENST00000614757,ens|ENST00000611136,ens|ENST00000621790,ens|ENST00000620505,ens|ENST000006…
chr1	11023177	11023344	ref|TARDBP,ref|NM_007375,ens|ENST00000639083,ens|ENST00000473869,ens|ENST00000619555,ens|ENST00000496840,ens|ENST00000315091,ens|ENST00000613177,ens|ENST00000612542,ens|ENST00000622108,ens|ENST00000611963,ens|ENST00000610369,ens|ENST00000614494,ens|ENST00000621573,ens|ENST00000617172,ens|ENST00000639599,ens|ENST00000616545,ens|ENST00000614757,ens|ENST00000611008,ens|ENST00000611136,ens|ENST000006…
chr1	11025083	11025250	ref|TARDBP,ref|NM_007375,ens|ENST00000620028,ens|ENST00000480464,ens|ENST00000496840,ens|ENST00000613177,ens|ENST00000612542,ens|ENST00000622108,ens|ENST00000614757,ens|ENST00000611008,ens|ENST00000611136,ens|ENST00000620505,ens|ENST00000477447,ens|ENST00000240185
chr1	11026843	11027627	ref|MASP2,ref|NM_006610,ens|ENST00000620028,ens|ENST00000612542,ens|ENST00000622108,ens|ENST00000400897,ens|ENST00000614757,ens|ENST00000611136,ccds|CCDS123
chr1	11030150	11030315	ref|MASP2,ref|NM_006610,ens|ENST00000620028,ens|ENST00000612542,ens|ENST00000622108,ens|ENST00000612387,ens|ENST00000400897,ens|ENST00000607145,ens|ENST00000614757,ens|ENST00000611136,ccds|CCDS123
chr1	11030712	11030877	ref|MASP2,ref|NM_006610,ens|ENST00000400897,ccds|CCDS123
chr1	11034804	11034969	ref|MASP2,ref|NM_006610,ens|ENST00000400897,ccds|CCDS123
chr1	11037646	11037814	ref|MASP2,ref|NM_006610,ens|ENST00000478645,ens|ENST00000400897,ccds|CCDS123
chr1	11042865	11043030	ref|MASP2,ref|NM_006610,ens|ENST00000478645,ens|ENST00000400897,ccds|CCDS123
chr1	11043334	11043499	ref|MASP2,ref|NM_006610,ens|ENST00000400897,ccds|CCDS123
chr1	11044790	11045008	ref|MASP2,ref|NM_139208,ref|NM_006610,ens|ENST00000400898,ens|ENST00000480221,ens|ENST00000400897,ccds|CCDS123
chr1	11045370	11045540	ref|MASP2,ref|NM_139208,ref|NM_006610,ens|ENST00000400898,ens|ENST00000480221,ens|ENST00000400897,ccds|CCDS123,ccds|CCDS124
chr1	11046541	11046706	ref|MASP2,ref|NM_139208,ref|NM_006610,ens|ENST00000400898,ens|ENST00000480221,ens|ENST00000400897,ccds|CCDS123,ccds|CCDS124
chr1	11046856	11047226	ref|MASP2,ref|NM_139208,ref|NM_006610,ens|ENST00000400898,ens|ENST00000480221,ens|ENST00000400897,ccds|CCDS123,ccds|CCDS124
chr1	11054818	11055089	ref|SRM,ref|NM_003132,ens|ENST00000376957,ens|ENST00000475189,ens|ENST00000490101,ccds|CCDS125
chr1	11055711	11056091	ref|SRM,ref|NM_003132,ens|ENST00000376957,ccds|CCDS125
chr1	11056597	11056762	ref|SRM,ref|NM_003132,ens|ENST00000376957,ens|ENST00000459997,ens|ENST00000465788,ccds|CCDS125
chr1	11058693	11058863	ref|SRM,ref|NM_003132,ens|ENST00000487300,ens|ENST00000376957,ens|ENST00000459997,ens|ENST00000465788,ccds|CCDS125
chr1	11059226	11059391	ref|SRM,ref|NM_003132,ens|ENST00000487300,ens|ENST00000376957,ens|ENST00000459997,ccds|CCDS125
chr1	11059735	11059922	ref|SRM,ref|NM_003132,ens|ENST00000376957,ens|ENST00000459997,ccds|CCDS125
chr1	11066630	11066795	ref|EXOSC10,ref|NM_001001998,ref|NM_002685,ens|ENST00000474216,ens|ENST00000376936,ens|ENST00000304457
chr1	11067963	11068128	ref|EXOSC10,ref|NM_001001998,ref|NM_002685,ens|ENST00000474216,ens|ENST00000376936,ens|ENST00000490565,ens|ENST00000304457,ccds|CCDS30584,ccds|CCDS126
chr1	11068592	11068757	ref|EXOSC10,ref|NM_001001998,ref|NM_002685,ens|ENST00000452378,ens|ENST00000474216,ens|ENST00000376936,ens|ENST00000490565,ens|ENST00000304457,ccds|CCDS30584,ccds|CCDS126
chr1	11069561	11069726	ref|EXOSC10,ref|NM_001001998,ref|NM_002685,ens|ENST00000452378,ens|ENST00000474216,ens|ENST00000376936,ens|ENST00000478271,ens|ENST00000469634,ens|ENST00000304457,ccds|CCDS30584,ccds|CCDS126
chr1	11070833	11070998	ref|EXOSC10,ref|NM_001001998,ref|NM_002685,ens|ENST00000452378,ens|ENST00000474216,ens|ENST00000376936,ens|ENST00000478271,ens|ENST00000469634,ens|ENST00000304457,ccds|CCDS30584,ccds|CCDS126
chr1	11072026	11072191	ref|EXOSC10,ref|NM_001001998,ref|NM_002685,ens|ENST00000452378,ens|ENST00000474216,ens|ENST00000376936,ens|ENST00000478271,ens|ENST00000469634,ens|ENST00000304457,ccds|CCDS30584,ccds|CCDS126
chr1	11073888	11074053	ref|EXOSC10,ref|NM_001001998,ref|NM_002685,ens|ENST00000474216,ens|ENST00000376936,ens|ENST00000304457,ccds|CCDS30584,ccds|CCDS126
chr1	11074175	11074340	ref|EXOSC10,ref|NM_001001998,ref|NM_002685,ens|ENST00000474216,ens|ENST00000376936,ens|ENST00000304457,ccds|CCDS30584,ccds|CCDS126
chr1	11076792	11076957	ref|EXOSC10,ref|NM_001001998,ref|NM_002685,ens|ENST00000470611,ens|ENST00000474216,ens|ENST00000376936,ens|ENST00000304457,ccds|CCDS30584,ccds|CCDS126
chr1	11077301	11077466	ref|EXOSC10,ref|NM_001001998,ref|NM_002685,ens|ENST00000470611,ens|ENST00000474216,ens|ENST00000376936,ens|ENST00000498576,ens|ENST00000304457,ccds|CCDS30584,ccds|CCDS126
chr1	11077523	11077688	ref|EXOSC10,ref|NM_001001998,ref|NM_002685,ens|ENST00000470611,ens|ENST00000474216,ens|ENST00000376936,ens|ENST00000498576,ens|ENST00000304457,ccds|CCDS30584,ccds|CCDS126
chr1	11079663	11079828	ref|EXOSC10,ref|NM_001001998,ref|NM_002685,ens|ENST00000470611,ens|ENST00000474216,ens|ENST00000376936,ens|ENST00000304457,ccds|CCDS30584,ccds|CCDS126
chr1	11080419	11080549	ref|EXOSC10,ref|NM_001001998,ref|NM_002685,ens|ENST00000474216,ens|ENST00000376936,ens|ENST00000472078,ens|ENST00000304457,ccds|CCDS30584,ccds|CCDS126
chr1	11080752	11080926	ref|EXOSC10,ref|NM_001001998,ref|NM_002685,ens|ENST00000474216,ens|ENST00000376936,ens|ENST00000485606,ens|ENST00000304457,ccds|CCDS30584,ccds|CCDS126
chr1	11081097	11081267	ref|EXOSC10,ref|NM_001001998,ref|NM_002685,ens|ENST00000474216,ens|ENST00000376936,ens|ENST00000485606,ens|ENST00000304457,ccds|CCDS30584,ccds|CCDS126
chr1	11082700	11082865	ref|EXOSC10,ref|NM_001001998,ref|NM_002685,ens|ENST00000376936,ens|ENST00000304457,ccds|CCDS30584,ccds|CCDS126
chr1	11087416	11087582	ref|EXOSC10,ref|NM_001001998,ref|NM_002685,ens|ENST00000376936,ens|ENST00000304457,ccds|CCDS30584,ccds|CCDS126
chr1	11087752	11087917	ref|EXOSC10,ref|NM_001001998,ref|NM_002685,ens|ENST00000376936,ens|ENST00000304457,ccds|CCDS30584,ccds|CCDS126
chr1	11088056	11088222	ref|EXOSC10,ref|NM_001001998,ref|NM_002685,ens|ENST00000376936,ens|ENST00000304457,ccds|CCDS30584,ccds|CCDS126
chr1	11090507	11090673	ref|EXOSC10,ref|NM_001001998,ref|NM_002685,ens|ENST00000376936,ens|ENST00000304457,ccds|CCDS30584,ccds|CCDS126
chr1	11091006	11091178	ref|EXOSC10,ref|NM_001001998,ref|NM_002685,ens|ENST00000376936,ens|ENST00000304457,ccds|CCDS30584,ccds|CCDS126
chr1	11091482	11091648	ref|EXOSC10,ref|NM_001001998,ref|NM_002685,ens|ENST00000460196,ens|ENST00000376936,ens|ENST00000304457,ccds|CCDS30584,ccds|CCDS126
chr1	11095483	11095648	ref|EXOSC10,ref|NM_001001998,ref|NM_002685,ens|ENST00000460196,ens|ENST00000376936,ens|ENST00000304457,ccds|CCDS30584,ccds|CCDS126
chr1	11095716	11095881	ref|EXOSC10,ref|NM_001001998,ref|NM_002685,ens|ENST00000460196,ens|ENST00000376936,ens|ENST00000304457,ccds|CCDS30584,ccds|CCDS126
chr1	11097976	11098150	ref|EXOSC10,ref|NM_001001998,ref|NM_002685,ens|ENST00000460196,ens|ENST00000376936,ens|ENST00000304457,ccds|CCDS30584,ccds|CCDS126
chr1	11099713	11099878	ref|EXOSC10,ref|EXOSC10-AS1,ref|NR_135061,ref|NM_001001998,ref|NM_002685,ref|NR_135062,ens|ENST00000447600,ens|ENST00000435388,ens|ENST00000460196,ens|ENST00000376936,ens|ENST00000304457,ccds|CCDS30584,ccds|CCDS126
chr1	11107429	11107594	ref|MTOR,ref|NM_004958,ens|ENST00000473471,ens|ENST00000361445,ens|ENST00000490931,ens|ENST00000376838
chr1	11108130	11108295	ref|MTOR,ref|NM_004958,ens|ENST00000473471,ens|ENST00000361445,ens|ENST00000490931,ens|ENST00000376838,ccds|CCDS127
chr1	11109247	11109412	ref|MTOR,ref|NM_004958,ens|ENST00000473471,ens|ENST00000361445,ens|ENST00000490931,ens|ENST00000376838,ccds|CCDS127
chr1	11109586	11109751	ref|MTOR,ref|NM_004958,ens|ENST00000473471,ens|ENST00000361445,ens|ENST00000490931,ens|ENST00000376838,ens|ENST00000455339,ccds|CCDS127
chr1	11112821	11112986	ref|MTOR,ref|NM_004958,ens|ENST00000473471,ens|ENST00000361445,ens|ENST00000490931,ens|ENST00000376838,ens|ENST00000455339,ccds|CCDS127
chr1	11114302	11114468	ref|MTOR,ref|NM_004958,ens|ENST00000473471,ens|ENST00000361445,ens|ENST00000490931,ens|ENST00000376838,ens|ENST00000455339,ccds|CCDS127
chr1	11114787	11114952	ref|MTOR,ref|NM_004958,ens|ENST00000361445,ens|ENST00000490931,ens|ENST00000376838,ens|ENST00000455339,ccds|CCDS127
chr1	11115329	11115494	ref|MTOR,ref|NM_004958,ens|ENST00000361445,ens|ENST00000490931,ens|ENST00000376838,ens|ENST00000455339,ccds|CCDS127
chr1	11116982	11117147	ref|MTOR,ref|NM_004958,ens|ENST00000361445,ens|ENST00000376838,ccds|CCDS127
chr1	11121242	11121409	ref|MTOR,ref|NM_004958,ens|ENST00000361445,ens|ENST00000376838,ccds|CCDS127
chr1	11121948	11122119	ref|MTOR,ref|NM_004958,ens|ENST00000361445,ens|ENST00000376838,ccds|CCDS127
chr1	11124460	11124629	ref|MTOR,ref|NM_004958,ens|ENST00000361445,ens|ENST00000376838,ccds|CCDS127
chr1	11126606	11126772	ref|MTOR,ref|NM_004958,ens|ENST00000361445,ens|ENST00000376838,ccds|CCDS127
chr1	11126974	11127141	ref|MTOR,ref|NM_004958,ens|ENST00000361445,ens|ENST00000376838,ccds|CCDS127
chr1	11127609	11127777	ref|MTOR,ref|NM_004958,ens|ENST00000361445,ens|ENST00000376838,ccds|CCDS127
chr1	11128002	11128167	ref|MTOR,ref|NM_004958,ens|ENST00000361445,ens|ENST00000376838,ccds|CCDS127
chr1	11128440	11128606	ref|MTOR,ref|NM_004958,ens|ENST00000361445,ens|ENST00000376838,ccds|CCDS127
chr1	11128840	11129010	ref|MTOR,ref|NM_004958,ens|ENST00000361445,ens|ENST00000376838,ccds|CCDS127
chr1	11129725	11129890	ref|MTOR,ref|NM_004958,ens|ENST00000361445,ens|ENST00000376838,ccds|CCDS127
chr1	11130496	11130761	ref|MTOR,ref|NM_004958,ens|ENST00000361445,ens|ENST00000376838,ccds|CCDS127
chr1	11133074	11133240	ref|MTOR,ref|NM_004958,ens|ENST00000495435,ens|ENST00000361445,ccds|CCDS127
chr1	11134305	11134473	ref|MTOR,ref|NM_004958,ens|ENST00000495435,ens|ENST00000361445,ccds|CCDS127
chr1	11139137	11139346	ref|MTOR,ref|NM_004958,ens|ENST00000495435,ens|ENST00000361445,ens|ENST00000476768,ccds|CCDS127
chr1	11139352	11139696	ref|MTOR,ref|NM_004958,ens|ENST00000495435,ens|ENST00000361445,ens|ENST00000476768,ccds|CCDS127
chr1	11144618	11144783	ref|MTOR-AS1,ref|MTOR,ref|NM_004958,ref|NR_046600,ens|ENST00000495435,ens|ENST00000361445,ens|ENST00000445982,ens|ENST00000420480,ccds|CCDS127
chr1	11144903	11145068	ref|MTOR-AS1,ref|MTOR,ref|NM_004958,ref|NR_046600,ens|ENST00000495435,ens|ENST00000361445,ens|ENST00000445982,ens|ENST00000420480,ccds|CCDS127
chr1	11146628	11146795	ref|MTOR-AS1,ref|MTOR,ref|NM_004958,ref|NR_046600,ens|ENST00000361445,ens|ENST00000445982,ens|ENST00000420480,ccds|CCDS127
chr1	11150112	11150278	ref|MTOR,ref|NM_004958,ens|ENST00000361445,ccds|CCDS127
chr1	11157158	11157324	ref|MTOR,ref|NM_004958,ens|ENST00000361445,ccds|CCDS127
chr1	11167396	11167561	ref|MTOR,ref|NM_004958,ens|ENST00000361445,ccds|CCDS127
chr1	11189565	11189915	ref|ANGPTL7,ref|MTOR,ref|NM_004958,ref|NM_021146,ens|ENST00000376819,ens|ENST00000361445,ccds|CCDS128,ccds|CCDS127
chr1	11192217	11192382	ref|ANGPTL7,ref|MTOR,ref|NM_004958,ref|NM_021146,ens|ENST00000376819,ens|ENST00000361445,ccds|CCDS128,ccds|CCDS127
chr1	11193573	11193740	ref|ANGPTL7,ref|MTOR,ref|NM_004958,ref|NM_021146,ens|ENST00000376819,ens|ENST00000361445,ens|ENST00000476934,ccds|CCDS128,ccds|CCDS127
chr1	11194457	11194622	ref|ANGPTL7,ref|MTOR,ref|NM_004958,ref|NM_021146,ens|ENST00000376819,ens|ENST00000361445,ens|ENST00000476934,ccds|CCDS128,ccds|CCDS127
chr1	11194835	11195160	ref|ANGPTL7,ref|MTOR,ref|NM_004958,ref|NM_021146,ens|ENST00000376819,ens|ENST00000361445,ens|ENST00000476934,ccds|CCDS128,ccds|CCDS127
chr1	11199229	11199804	ref|MTOR,ref|NM_004958,ens|ENST00000361445,ccds|CCDS127
chr1	11204479	11204691	ref|MTOR,ref|NM_004958,ens|ENST00000361445,ccds|CCDS127
chr1	11209322	11209490	ref|MTOR,ref|NM_004958,ens|ENST00000361445,ccds|CCDS127
chr1	11210757	11210922	ref|MTOR,ref|NM_004958,ens|ENST00000361445,ccds|CCDS127
chr1	11212290	11212455	ref|MTOR,ref|NM_004958,ens|ENST00000361445,ccds|CCDS127
chr1	11212711	11212944	ref|MTOR,ref|NM_004958,ens|ENST00000361445,ccds|CCDS127
chr1	11213419	11213584	ref|MTOR,ref|NM_004958,ens|ENST00000361445,ccds|CCDS127
chr1	11216088	11216253	ref|MTOR,ref|NM_004958,ens|ENST00000361445,ccds|CCDS127
chr1	11228660	11228918	ref|MTOR,ref|NM_004958,ens|ENST00000361445,ccds|CCDS127
chr1	11230886	11231051	ref|MTOR,ref|NM_004958,ens|ENST00000361445,ccds|CCDS127
chr1	11231264	11231430	ref|MTOR,ref|NM_004958,ens|ENST00000361445,ccds|CCDS127
chr1	11232399	11232564	ref|MTOR,ref|NM_004958,ens|ENST00000361445,ccds|CCDS127
chr1	11233339	11233505	ref|MTOR,ref|NM_004958,ens|ENST00000361445,ccds|CCDS127
chr1	11234139	11234306	ref|MTOR,ref|NM_004958,ens|ENST00000361445,ccds|CCDS127
chr1	11237881	11238049	ref|MTOR,ref|NM_004958,ens|ENST00000361445,ccds|CCDS127
chr1	11238396	11238571	ref|MTOR,ref|NM_004958,ens|ENST00000361445,ccds|CCDS127
chr1	11240261	11240529	ref|MTOR,ref|NM_004958,ens|ENST00000361445,ccds|CCDS127
chr1	11241534	11241701	ref|MTOR,ref|NM_004958,ens|ENST00000361445,ccds|CCDS127
chr1	11243144	11243310	ref|MTOR,ref|NM_004958,ens|ENST00000361445,ccds|CCDS127
chr1	11247665	11248089	ref|MTOR,ref|NM_004958,ens|ENST00000361445,ccds|CCDS127
chr1	11253843	11254008	ref|MTOR,ref|NM_004958,ens|ENST00000361445,ccds|CCDS127
chr1	11255980	11256154	ref|MTOR,ref|NM_004958,ens|ENST00000361445,ccds|CCDS127
chr1	11256920	11257173	ref|MTOR,ref|NM_004958,ens|ENST00000361445,ccds|CCDS127
chr1	11258476	11258641	ref|MTOR,ref|NM_004958,ens|ENST00000361445,ccds|CCDS127
chr1	11259245	11259411	ref|MTOR,ref|NM_004958,ens|ENST00000361445,ccds|CCDS127
chr1	11273455	11274095	ref|UBIAD1,ref|NM_001330350,ref|NM_013319,ref|NM_001330349,ens|ENST00000483738,ens|ENST00000486588,ens|ENST00000376810,ens|ENST00000376804,ccds|CCDS81260,ccds|CCDS129
chr1	11278587	11278707	ref|UBIAD1,ref|NM_001330350,ref|NM_013319,ref|NM_001330349,ens|ENST00000483738,ens|ENST00000486588,ens|ENST00000376810,ens|ENST00000376804,ccds|CCDS81260,ccds|CCDS129
chr1	11285645	11286195	ref|UBIAD1,ref|NM_001330350,ref|NM_013319,ref|NM_001330349,ens|ENST00000483738,ens|ENST00000486588,ens|ENST00000376810,ens|ENST00000376804,ccds|CCDS81260,ccds|CCDS129
chr1	11292033	11292201	ref|UBIAD1,ref|NM_001330350,ref|NM_001330349,ens|ENST00000483738,ens|ENST00000486588,ens|ENST00000376804,ccds|CCDS81260
chr1	11294778	11294943	ref|UBIAD1,ref|NM_001330350,ref|NM_001330349,ens|ENST00000483738,ens|ENST00000486588,ens|ENST00000376804
chr1	11500915	11501712	ref|DISP3,ref|NM_020780,ens|ENST00000294484,ens|ENST00000649975,ccds|CCDS41247
chr1	11501713	11502076	ref|DISP3,ref|NM_020780,ens|ENST00000294484,ens|ENST00000649975,ccds|CCDS41247
chr1	11502704	11502869	ref|DISP3,ref|NM_020780,ens|ENST00000294484,ccds|CCDS41247
chr1	11514354	11514520	ref|DISP3,ref|NM_020780,ens|ENST00000294484,ccds|CCDS41247
chr1	11515353	11515518	ref|DISP3,ref|NM_020780,ens|ENST00000294484,ccds|CCDS41247
chr1	11515998	11516167	ref|DISP3,ref|NM_020780,ens|ENST00000294484,ccds|CCDS41247
chr1	11517429	11517594	ref|DISP3,ref|NM_020780,ens|ENST00000294484,ccds|CCDS41247
chr1	11519320	11519493	ref|DISP3,ref|NM_020780,ens|ENST00000294484,ccds|CCDS41247
chr1	11519733	11519902	ref|DISP3,ref|NM_020780,ens|ENST00000294484,ccds|CCDS41247
chr1	11520703	11520871	ref|DISP3,ref|NM_020780,ens|ENST00000294484,ccds|CCDS41247
chr1	11523895	11524060	ref|DISP3,ref|NM_020780,ens|ENST00000294484,ccds|CCDS41247
chr1	11525138	11525309	ref|DISP3,ref|NM_020780,ens|ENST00000294484,ccds|CCDS41247
chr1	11526640	11526806	ref|DISP3,ref|NM_020780,ens|ENST00000294484,ccds|CCDS41247
chr1	11529560	11529987	ref|DISP3,ref|NM_020780,ens|ENST00000294484,ccds|CCDS41247
chr1	11530865	11531032	ref|DISP3,ref|NM_020780,ens|ENST00000294484,ccds|CCDS41247
chr1	11531533	11531709	ref|DISP3,ref|NM_020780,ens|ENST00000294484,ccds|CCDS41247
chr1	11533747	11533912	ref|DISP3,ref|NM_020780,ens|ENST00000304391,ens|ENST00000294484,ccds|CCDS41247
chr1	11534357	11534523	ref|DISP3,ref|NM_020780,ens|ENST00000304391,ens|ENST00000294484,ccds|CCDS41247
chr1	11534984	11535149	ref|DISP3,ref|NM_020780,ens|ENST00000304391,ens|ENST00000294484,ccds|CCDS41247
chr1	11535458	11535623	ref|DISP3,ref|NM_020780,ens|ENST00000304391,ens|ENST00000294484,ccds|CCDS41247
chr1	11536335	11536672	ref|DISP3,ref|NM_020780,ens|ENST00000304391,ens|ENST00000294484,ccds|CCDS41247
chr1	11648698	11648863	ref|FBXO2,ref|NM_012168,ens|ENST00000354287,ens|ENST00000642025,ccds|CCDS130
chr1	11649073	11649258	ref|FBXO2,ref|NM_012168,ens|ENST00000354287,ens|ENST00000642025,ccds|CCDS130
chr1	11649773	11650031	ref|FBXO2,ref|NM_012168,ens|ENST00000354287,ens|ENST00000471501,ens|ENST00000642025,ens|ENST00000466919,ccds|CCDS130
chr1	11650458	11650802	ref|FBXO2,ref|NM_012168,ens|ENST00000354287,ens|ENST00000471501,ens|ENST00000465901,ens|ENST00000642025,ens|ENST00000466919,ccds|CCDS130
chr1	11654226	11654391	ref|FBXO2,ref|NM_012168,ens|ENST00000354287,ens|ENST00000465901,ccds|CCDS130
chr1	11655620	11655902	ref|FBXO44,ref|NM_033182,ref|NR_130909,ref|NM_183413,ref|NM_001014765,ref|NM_183412,ref|NM_001304790,ref|NM_001304791,ref|NM_001330355,ens|ENST00000376760,ens|ENST00000425796,ens|ENST00000251547,ens|ENST00000376762,ens|ENST00000376768,ens|ENST00000251546,ens|ENST00000376770,ens|ENST00000465901
chr1	11655963	11656084	ref|FBXO44,ref|NM_033182,ref|NR_130909,ref|NM_183413,ref|NM_001014765,ref|NM_183412,ref|NM_001304790,ref|NM_001304791,ref|NM_001330355,ens|ENST00000376760,ens|ENST00000425796,ens|ENST00000251547,ens|ENST00000376762,ens|ENST00000376768,ens|ENST00000251546,ens|ENST00000376770,ccds|CCDS81261,ccds|CCDS131,ccds|CCDS132
chr1	11658232	11658863	ref|FBXO44,ref|NM_033182,ref|NR_130909,ref|NM_183413,ref|NM_001014765,ref|NM_183412,ref|NM_001304790,ref|NM_001304791,ref|NM_001330355,ens|ENST00000376760,ens|ENST00000425796,ens|ENST00000251547,ens|ENST00000471895,ens|ENST00000376762,ens|ENST00000376768,ens|ENST00000251546,ens|ENST00000475435,ens|ENST00000376770,ccds|CCDS81261,ccds|CCDS131,ccds|CCDS132
chr1	11661114	11661282	ref|FBXO44,ref|NM_033182,ref|NR_130909,ref|NM_183413,ref|NM_001014765,ref|NM_183412,ref|NM_001304790,ref|NM_001304791,ref|NM_001330355,ens|ENST00000376760,ens|ENST00000251547,ens|ENST00000471895,ens|ENST00000376762,ens|ENST00000376768,ens|ENST00000251546,ens|ENST00000475435,ens|ENST00000376770,ccds|CCDS81261,ccds|CCDS131,ccds|CCDS132
chr1	11668620	11668750	ref|FBXO6,ref|NM_018438,ens|ENST00000474239,ens|ENST00000376753
chr1	11668807	11668928	ref|FBXO6,ref|NM_018438,ens|ENST00000449067,ens|ENST00000474239,ens|ENST00000376753,ccds|CCDS133
chr1	11671224	11671391	ref|FBXO6,ref|NM_018438,ens|ENST00000449067,ens|ENST00000474239,ens|ENST00000376753,ccds|CCDS133
chr1	11671912	11672077	ref|FBXO6,ref|NM_018438,ens|ENST00000449067,ens|ENST00000474239,ens|ENST00000376753,ccds|CCDS133
chr1	11673241	11673406	ref|FBXO6,ref|NM_018438,ens|ENST00000449067,ens|ENST00000376753,ccds|CCDS133
chr1	11673587	11673850	ref|FBXO6,ref|NM_018438,ens|ENST00000449067,ens|ENST00000376753,ccds|CCDS133
chr1	11674732	11674897	ref|MAD2L2,ref|NM_006341,ref|NM_001127325,ens|ENST00000376667,ens|ENST00000376692,ens|ENST00000376672,ens|ENST00000376669,ens|ENST00000235310,ccds|CCDS134
chr1	11675025	11675190	ref|MAD2L2,ref|NM_006341,ref|NM_001127325,ens|ENST00000376667,ens|ENST00000376692,ens|ENST00000376672,ens|ENST00000376669,ens|ENST00000235310,ccds|CCDS134
chr1	11675590	11675755	ref|MAD2L2,ref|NM_006341,ref|NM_001127325,ens|ENST00000376667,ens|ENST00000376692,ens|ENST00000376672,ens|ENST00000376669,ens|ENST00000235310,ccds|CCDS134
chr1	11675926	11676195	ref|MAD2L2,ref|NM_006341,ref|NM_001127325,ens|ENST00000376667,ens|ENST00000376692,ens|ENST00000456915,ens|ENST00000376672,ens|ENST00000376664,ens|ENST00000376669,ens|ENST00000235310,ens|ENST00000445656,ccds|CCDS134
chr1	11676795	11677001	ref|MAD2L2,ref|NM_006341,ref|NM_001127325,ens|ENST00000376667,ens|ENST00000376692,ens|ENST00000376672,ens|ENST00000456915,ens|ENST00000376664,ens|ENST00000376669,ens|ENST00000376655,ens|ENST00000235310,ens|ENST00000445656,ccds|CCDS134
chr1	11677495	11677660	ref|MAD2L2,ref|NM_006341,ref|NM_001127325,ens|ENST00000376667,ens|ENST00000376692,ens|ENST00000376672,ens|ENST00000456915,ens|ENST00000376664,ens|ENST00000376669,ens|ENST00000376655,ens|ENST00000235310,ens|ENST00000445656,ccds|CCDS134
chr1	11680347	11680619	ref|MAD2L2,ref|NM_006341,ref|NM_001127325,ens|ENST00000376667,ens|ENST00000376692,ens|ENST00000456915,ens|ENST00000376672,ens|ENST00000376664,ens|ENST00000376669,ens|ENST00000376655,ens|ENST00000235310,ens|ENST00000445656,ccds|CCDS134
chr1	11706223	11706789	ref|DRAXIN,ref|NM_198545,ens|ENST00000294485,ccds|CCDS135
chr1	11709286	11709453	ref|DRAXIN,ref|NM_198545,ens|ENST00000294485,ccds|CCDS135
chr1	11711845	11712012	ref|DRAXIN,ref|NM_198545,ens|ENST00000294485,ccds|CCDS135
chr1	11712281	11712446	ref|DRAXIN,ref|NM_198545,ens|ENST00000294485,ccds|CCDS135
chr1	11715100	11715265	ref|DRAXIN,ref|NM_198545,ens|ENST00000294485,ccds|CCDS135
chr1	11719577	11719742	ref|DRAXIN,ref|NM_198545,ens|ENST00000294485,ccds|CCDS135
chr1	11736139	11736304	ref|AGTRAP,ref|NM_020350,ref|NM_001040196,ref|NM_001040195,ref|NM_001040197,ref|NM_001040194,ens|ENST00000400895,ens|ENST00000452018,ens|ENST00000314340,ens|ENST00000494437,ens|ENST00000376637,ens|ENST00000376629,ens|ENST00000510878,ens|ENST00000376627,ens|ENST00000476512,ens|ENST00000491346
chr1	11744480	11744610	ref|AGTRAP,ref|NM_020350,ref|NM_001040196,ref|NM_001040195,ref|NM_001040197,ref|NM_001040194,ens|ENST00000400895,ens|ENST00000314340,ens|ENST00000452018,ens|ENST00000494437,ens|ENST00000376637,ens|ENST00000376629,ens|ENST00000510878,ens|ENST00000376627,ens|ENST00000476512,ens|ENST00000491346,ccds|CCDS41248,ccds|CCDS30585,ccds|CCDS44056,ccds|CCDS30586,ccds|CCDS136
chr1	11745757	11745922	ref|AGTRAP,ref|NM_020350,ref|NM_001040196,ref|NM_001040195,ref|NM_001040197,ref|NM_001040194,ens|ENST00000400895,ens|ENST00000452018,ens|ENST00000314340,ens|ENST00000494437,ens|ENST00000376637,ens|ENST00000476309,ens|ENST00000376629,ens|ENST00000510878,ens|ENST00000376627,ens|ENST00000476512,ens|ENST00000491346,ccds|CCDS41248,ccds|CCDS30585,ccds|CCDS44056,ccds|CCDS30586,ccds|CCDS136
chr1	11746020	11746270	ref|AGTRAP,ref|NM_020350,ref|NM_001040196,ref|NM_001040195,ref|NM_001040197,ref|NM_001040194,ens|ENST00000400895,ens|ENST00000314340,ens|ENST00000452018,ens|ENST00000494437,ens|ENST00000514733,ens|ENST00000376637,ens|ENST00000476309,ens|ENST00000376629,ens|ENST00000510878,ens|ENST00000376627,ens|ENST00000476512,ens|ENST00000491346,ens|ENST00000513739,ccds|CCDS41248,ccds|CCDS30585,ccds|CCDS44056,c…
chr1	11747389	11747554	ref|AGTRAP,ref|NM_020350,ref|NM_001040196,ref|NM_001040195,ref|NM_001040197,ref|NM_001040194,ens|ENST00000400895,ens|ENST00000452018,ens|ENST00000314340,ens|ENST00000514733,ens|ENST00000376637,ens|ENST00000476309,ens|ENST00000376629,ens|ENST00000510878,ens|ENST00000376627,ens|ENST00000476512,ens|ENST00000491346,ens|ENST00000513739,ccds|CCDS41248,ccds|CCDS30585,ccds|CCDS44056,ccds|CCDS30586,ccds|C…
chr1	11748408	11748576	ref|AGTRAP,ref|NM_020350,ref|NM_001040196,ref|NM_001040195,ref|NM_001040197,ref|NM_001040194,ens|ENST00000400895,ens|ENST00000314340,ens|ENST00000452018,ens|ENST00000514733,ens|ENST00000376637,ens|ENST00000476309,ens|ENST00000376629,ens|ENST00000510878,ens|ENST00000376627,ens|ENST00000476512,ens|ENST00000491346,ens|ENST00000513739,ens|ENST00000471765,ccds|CCDS41248,ccds|CCDS30585,ccds|CCDS44056,c…
chr1	11750076	11750259	ref|AGTRAP,ref|NM_020350,ref|NM_001040196,ref|NM_001040195,ref|NM_001040197,ref|NM_001040194,ens|ENST00000400895,ens|ENST00000314340,ens|ENST00000452018,ens|ENST00000514733,ens|ENST00000376637,ens|ENST00000476309,ens|ENST00000376629,ens|ENST00000510878,ens|ENST00000376627,ens|ENST00000476512,ens|ENST00000491346,ens|ENST00000471765,ccds|CCDS30585,ccds|CCDS136
chr1	11761777	11762306	ref|C1orf167,ref|NM_001010881,ens|ENST00000433342
chr1	11764323	11764488	ref|C1orf167,ref|NM_001010881,ens|ENST00000433342
chr1	11765823	11765943	ref|C1orf167,ref|NM_001010881,ens|ENST00000433342
chr1	11765947	11767300	ref|C1orf167,ref|NM_001010881,ens|ENST00000484153,ens|ENST00000433342
chr1	11768083	11768345	ref|C1orf167,ref|NM_001010881,ens|ENST00000484153,ens|ENST00000433342
chr1	11768927	11769106	ref|C1orf167,ref|NM_001010881,ens|ENST00000484153,ens|ENST00000433342
chr1	11771477	11771642	ref|C1orf167,ref|NM_001010881,ens|ENST00000484153,ens|ENST00000433342
chr1	11771941	11772273	ref|C1orf167,ref|NM_001010881,ens|ENST00000484153,ens|ENST00000312793,ens|ENST00000433342
chr1	11775380	11775629	ref|C1orf167,ref|NM_001010881,ens|ENST00000484153,ens|ENST00000312793,ens|ENST00000433342
chr1	11776391	11776657	ref|C1orf167,ref|NM_001010881,ens|ENST00000484153,ens|ENST00000312793,ens|ENST00000433342
chr1	11778635	11779230	ref|C1orf167-AS1,ref|C1orf167,ref|NM_001010881,ref|NR_126000,ens|ENST00000444493,ens|ENST00000312793,ens|ENST00000433342,ens|ENST00000376620
chr1	11779666	11780089	ref|C1orf167,ref|NM_001010881,ens|ENST00000444493,ens|ENST00000312793,ens|ENST00000449278,ens|ENST00000433342
chr1	11782157	11782323	ref|C1orf167,ref|NM_001010881,ens|ENST00000444493,ens|ENST00000312793,ens|ENST00000449278,ens|ENST00000433342
chr1	11784124	11784682	ref|C1orf167,ref|NM_001010881,ens|ENST00000444493,ens|ENST00000312793,ens|ENST00000449278,ens|ENST00000433342
chr1	11785094	11785318	ref|C1orf167,ref|NM_001010881,ens|ENST00000444493,ens|ENST00000312793,ens|ENST00000475041,ens|ENST00000449278,ens|ENST00000433342
chr1	11787337	11787602	ref|C1orf167,ref|MTHFR,ref|NM_005957,ref|NM_001010881,ref|NM_001330358,ens|ENST00000444493,ens|ENST00000376583,ens|ENST00000376585,ens|ENST00000312793,ens|ENST00000475041,ens|ENST00000376592,ens|ENST00000449278,ens|ENST00000433342,ens|ENST00000376590
chr1	11787825	11788000	ref|C1orf167,ref|MTHFR,ref|NM_005957,ref|NM_001010881,ref|NM_001330358,ens|ENST00000482358,ens|ENST00000444493,ens|ENST00000376583,ens|ENST00000376585,ens|ENST00000312793,ens|ENST00000475041,ens|ENST00000376592,ens|ENST00000449278,ens|ENST00000433342,ens|ENST00000376590
chr1	11788002	11788534	ref|C1orf167,ref|MTHFR,ref|NM_005957,ref|NM_001010881,ref|NM_001330358,ens|ENST00000482358,ens|ENST00000444493,ens|ENST00000376583,ens|ENST00000376585,ens|ENST00000312793,ens|ENST00000376592,ens|ENST00000449278,ens|ENST00000433342,ens|ENST00000376590
chr1	11788636	11788801	ref|C1orf167,ref|MTHFR,ref|NM_005957,ref|NM_001010881,ref|NM_001330358,ens|ENST00000482358,ens|ENST00000444493,ens|ENST00000376583,ens|ENST00000376585,ens|ENST00000312793,ens|ENST00000376592,ens|ENST00000449278,ens|ENST00000376590,ens|ENST00000433342
chr1	11789223	11789567	ref|C1orf167,ref|MTHFR,ref|NM_005957,ref|NM_001010881,ref|NM_001330358,ens|ENST00000482358,ens|ENST00000444493,ens|ENST00000376583,ens|ENST00000376585,ens|ENST00000312793,ens|ENST00000376592,ens|ENST00000449278,ens|ENST00000376590,ens|ENST00000433342
chr1	11790703	11790871	ref|MTHFR,ref|NM_005957,ref|NM_001330358,ens|ENST00000423400,ens|ENST00000641759,ens|ENST00000641805,ens|ENST00000376583,ens|ENST00000376585,ens|ENST00000641747,ens|ENST00000641446,ens|ENST00000641407,ens|ENST00000641820,ens|ENST00000376592,ens|ENST00000376590,ccds|CCDS81262,ccds|CCDS137
chr1	11791202	11791368	ref|MTHFR,ref|NM_005957,ref|NM_001330358,ens|ENST00000423400,ens|ENST00000641759,ens|ENST00000641805,ens|ENST00000376583,ens|ENST00000376585,ens|ENST00000641747,ens|ENST00000641446,ens|ENST00000641407,ens|ENST00000641820,ens|ENST00000376592,ens|ENST00000376590,ccds|CCDS81262,ccds|CCDS137
chr1	11792225	11792397	ref|MTHFR,ref|NM_005957,ref|NM_001330358,ens|ENST00000423400,ens|ENST00000641759,ens|ENST00000641805,ens|ENST00000376583,ens|ENST00000376585,ens|ENST00000641747,ens|ENST00000641446,ens|ENST00000641407,ens|ENST00000641820,ens|ENST00000376592,ens|ENST00000376590,ccds|CCDS81262,ccds|CCDS137
chr1	11793895	11794060	ref|MTHFR,ref|NM_005957,ref|NM_001330358,ens|ENST00000423400,ens|ENST00000641759,ens|ENST00000641805,ens|ENST00000376583,ens|ENST00000376585,ens|ENST00000641747,ens|ENST00000641446,ens|ENST00000641407,ens|ENST00000641820,ens|ENST00000376592,ens|ENST00000376590,ccds|CCDS81262,ccds|CCDS137
chr1	11794345	11794510	ref|MTHFR,ref|NM_005957,ref|NM_001330358,ens|ENST00000423400,ens|ENST00000641759,ens|ENST00000641805,ens|ENST00000376583,ens|ENST00000376585,ens|ENST00000641747,ens|ENST00000641446,ens|ENST00000641407,ens|ENST00000641820,ens|ENST00000376592,ens|ENST00000376590,ccds|CCDS81262,ccds|CCDS137
chr1	11794684	11794858	ref|MTHFR,ref|NM_005957,ref|NM_001330358,ens|ENST00000423400,ens|ENST00000641759,ens|ENST00000641805,ens|ENST00000376583,ens|ENST00000376585,ens|ENST00000641747,ens|ENST00000641446,ens|ENST00000641407,ens|ENST00000641820,ens|ENST00000376592,ens|ENST00000376590,ccds|CCDS81262,ccds|CCDS137
chr1	11794866	11794987	ref|MTHFR,ref|NM_005957,ref|NM_001330358,ens|ENST00000423400,ens|ENST00000641759,ens|ENST00000641805,ens|ENST00000376583,ens|ENST00000376585,ens|ENST00000641747,ens|ENST00000641446,ens|ENST00000641407,ens|ENST00000641820,ens|ENST00000376592,ens|ENST00000376590,ccds|CCDS81262,ccds|CCDS137
chr1	11795076	11795327	ref|MTHFR,ref|NM_005957,ref|NM_001330358,ens|ENST00000423400,ens|ENST00000641759,ens|ENST00000641721,ens|ENST00000641805,ens|ENST00000376583,ens|ENST00000376585,ens|ENST00000641747,ens|ENST00000641446,ens|ENST00000641407,ens|ENST00000641820,ens|ENST00000376592,ens|ENST00000376590,ccds|CCDS81262,ccds|CCDS137
chr1	11796238	11796404	ref|MTHFR,ref|NM_005957,ref|NM_001330358,ens|ENST00000423400,ens|ENST00000641759,ens|ENST00000641721,ens|ENST00000641805,ens|ENST00000376583,ens|ENST00000376585,ens|ENST00000641747,ens|ENST00000641446,ens|ENST00000641407,ens|ENST00000641820,ens|ENST00000376592,ens|ENST00000376590,ccds|CCDS81262,ccds|CCDS137
chr1	11800204	11800369	ref|MTHFR,ref|NM_005957,ref|NM_001330358,ens|ENST00000423400,ens|ENST00000641909,ens|ENST00000641759,ens|ENST00000641721,ens|ENST00000641805,ens|ENST00000376583,ens|ENST00000376585,ens|ENST00000641747,ens|ENST00000376486,ens|ENST00000641446,ens|ENST00000641407,ens|ENST00000376592,ens|ENST00000641437,ens|ENST00000376590,ccds|CCDS81262,ccds|CCDS137
chr1	11800992	11801424	ref|MTHFR,ref|NM_005957,ref|NM_001330358,ens|ENST00000423400,ens|ENST00000641909,ens|ENST00000641759,ens|ENST00000641721,ens|ENST00000641805,ens|ENST00000376583,ens|ENST00000376585,ens|ENST00000641747,ens|ENST00000376486,ens|ENST00000641446,ens|ENST00000641407,ens|ENST00000376592,ens|ENST00000418034,ens|ENST00000641437,ens|ENST00000376590,ccds|CCDS81262,ccds|CCDS137
chr1	11802869	11803138	ref|MTHFR,ref|NM_005957,ref|NM_001330358,ens|ENST00000423400,ens|ENST00000641909,ens|ENST00000641759,ens|ENST00000641721,ens|ENST00000641805,ens|ENST00000376583,ens|ENST00000376585,ens|ENST00000641747,ens|ENST00000431243,ens|ENST00000376486,ens|ENST00000641446,ens|ENST00000641407,ens|ENST00000376592,ens|ENST00000641437,ens|ENST00000418034,ens|ENST00000376590,ens|ENST00000642002,ccds|CCDS81262,ccd…
chr1	11803356	11803521	ref|MTHFR,ref|NM_005957,ref|NM_001330358,ens|ENST00000423400,ens|ENST00000641909,ens|ENST00000641759,ens|ENST00000641805,ens|ENST00000376583,ens|ENST00000376585,ens|ENST00000641747,ens|ENST00000431243,ens|ENST00000376486,ens|ENST00000641446,ens|ENST00000376592,ens|ENST00000641437,ens|ENST00000418034,ens|ENST00000376590,ens|ENST00000413656,ens|ENST00000642002,ccds|CCDS81262
chr1	11806145	11806368	ref|CLCN6,ref|NM_001286,ref|NR_046428,ref|NM_001256959,ens|ENST00000312413,ens|ENST00000400892,ens|ENST00000346436,ens|ENST00000376497,ens|ENST00000641747,ens|ENST00000376590
chr1	11807057	11807222	ref|CLCN6,ref|NM_001286,ref|NR_046428,ref|NM_001256959,ens|ENST00000312413,ens|ENST00000400892,ens|ENST00000346436,ens|ENST00000376491,ens|ENST00000376492,ens|ENST00000376497,ens|ENST00000376490,ens|ENST00000376496,ccds|CCDS138,ccds|CCDS57972
chr1	11815815	11815980	ref|CLCN6,ref|NM_001286,ref|NR_046428,ref|NM_001256959,ens|ENST00000312413,ens|ENST00000400892,ens|ENST00000346436,ens|ENST00000376491,ens|ENST00000376492,ens|ENST00000376497,ens|ENST00000376490,ens|ENST00000376496,ccds|CCDS138,ccds|CCDS57972
chr1	11816544	11816709	ref|CLCN6,ref|NM_001286,ref|NR_046428,ref|NM_001256959,ens|ENST00000312413,ens|ENST00000400892,ens|ENST00000376491,ens|ENST00000346436,ens|ENST00000376492,ens|ENST00000376497,ens|ENST00000376490,ens|ENST00000376496,ccds|CCDS138,ccds|CCDS57972
chr1	11819418	11819583	ref|CLCN6,ref|NM_001286,ref|NR_046428,ref|NM_001256959,ens|ENST00000312413,ens|ENST00000400892,ens|ENST00000346436,ens|ENST00000376491,ens|ENST00000376492,ens|ENST00000376497,ens|ENST00000376490,ens|ENST00000376496,ccds|CCDS138,ccds|CCDS57972
chr1	11820302	11820432	ref|CLCN6,ref|NM_001286,ref|NR_046428,ref|NM_001256959,ens|ENST00000312413,ens|ENST00000400892,ens|ENST00000346436,ens|ENST00000376491,ens|ENST00000376492,ens|ENST00000376497,ens|ENST00000376490,ens|ENST00000376496,ccds|CCDS138,ccds|CCDS57972
chr1	11822664	11822831	ref|CLCN6,ref|NM_001286,ref|NR_046428,ref|NM_001256959,ens|ENST00000312413,ens|ENST00000400892,ens|ENST00000346436,ens|ENST00000376491,ens|ENST00000376492,ens|ENST00000376490,ens|ENST00000376496,ccds|CCDS138,ccds|CCDS57972
chr1	11823707	11823872	ref|CLCN6,ref|NM_001286,ref|NR_046428,ref|NM_001256959,ens|ENST00000312413,ens|ENST00000400892,ens|ENST00000376491,ens|ENST00000346436,ens|ENST00000376492,ens|ENST00000376490,ens|ENST00000376496,ccds|CCDS138,ccds|CCDS57972
chr1	11824415	11824581	ref|CLCN6,ref|NM_001286,ref|NR_046428,ref|NM_001256959,ens|ENST00000312413,ens|ENST00000400892,ens|ENST00000376491,ens|ENST00000346436,ens|ENST00000376492,ens|ENST00000376490,ens|ENST00000376496,ccds|CCDS138,ccds|CCDS57972
chr1	11826082	11826247	ref|CLCN6,ref|NM_001286,ref|NR_046428,ref|NM_001256959,ens|ENST00000312413,ens|ENST00000400892,ens|ENST00000346436,ens|ENST00000376491,ens|ENST00000376492,ens|ENST00000376490,ens|ENST00000376496,ccds|CCDS138,ccds|CCDS57972
chr1	11826997	11827381	ref|CLCN6,ref|NM_001286,ref|NR_046428,ref|NM_001256959,ens|ENST00000312413,ens|ENST00000400892,ens|ENST00000346436,ens|ENST00000376491,ens|ENST00000376492,ens|ENST00000376490,ens|ENST00000376496,ccds|CCDS138,ccds|CCDS57972
chr1	11828059	11828225	ref|CLCN6,ref|NM_001286,ref|NR_046428,ref|NM_001256959,ens|ENST00000312413,ens|ENST00000400892,ens|ENST00000346436,ens|ENST00000376491,ens|ENST00000376492,ens|ENST00000376490,ens|ENST00000376496,ccds|CCDS138,ccds|CCDS57972
chr1	11828413	11828594	ref|CLCN6,ref|NM_001286,ref|NR_046428,ref|NM_001256959,ens|ENST00000312413,ens|ENST00000400892,ens|ENST00000346436,ens|ENST00000376492,ens|ENST00000376496,ccds|CCDS138,ccds|CCDS57972
chr1	11829194	11829361	ref|CLCN6,ref|NM_001286,ref|NR_046428,ref|NM_001256959,ens|ENST00000312413,ens|ENST00000400892,ens|ENST00000346436,ens|ENST00000376496,ccds|CCDS138,ccds|CCDS57972
chr1	11833473	11833639	ref|CLCN6,ref|NM_001286,ref|NR_046428,ref|NM_001256959,ens|ENST00000312413,ens|ENST00000400892,ens|ENST00000346436,ens|ENST00000376496,ens|ENST00000494028,ccds|CCDS138,ccds|CCDS57972
chr1	11833870	11834035	ref|CLCN6,ref|NM_001286,ref|NR_046428,ref|NM_001256959,ens|ENST00000312413,ens|ENST00000400892,ens|ENST00000346436,ens|ENST00000376496,ens|ENST00000494028,ccds|CCDS138,ccds|CCDS57972
chr1	11834221	11834562	ref|CLCN6,ref|NM_001286,ref|NR_046428,ref|NM_001256959,ens|ENST00000312413,ens|ENST00000400892,ens|ENST00000346436,ens|ENST00000376496,ccds|CCDS138,ccds|CCDS57972
chr1	11835997	11836162	ref|CLCN6,ref|NM_001286,ref|NR_046428,ref|NM_001256959,ens|ENST00000312413,ens|ENST00000400892,ens|ENST00000346436,ens|ENST00000376496,ccds|CCDS138,ccds|CCDS57972
chr1	11836832	11837259	ref|CLCN6,ref|NM_001286,ref|NR_046428,ref|NM_001256959,ens|ENST00000312413,ens|ENST00000400892,ens|ENST00000346436,ens|ENST00000376496,ccds|CCDS138,ccds|CCDS57972
chr1	11837318	11837483	ref|CLCN6,ref|NM_001286,ref|NR_046428,ref|NM_001256959,ens|ENST00000312413,ens|ENST00000400892,ens|ENST00000346436,ens|ENST00000376496,ccds|CCDS138,ccds|CCDS57972
chr1	11838366	11839078	ref|CLCN6,ref|NM_001286,ref|NR_046428,ref|NM_001256959,ens|ENST00000312413,ens|ENST00000400892,ens|ENST00000346436,ens|ENST00000376496,ccds|CCDS138,ccds|CCDS57972
chr1	11840079	11840245	ref|CLCN6,ref|NM_001286,ref|NR_046428,ref|NM_001256959,ens|ENST00000312413,ens|ENST00000400892,ens|ENST00000346436,ccds|CCDS138,ccds|CCDS57972
chr1	11845945	11846110	ref|NPPA-AS1,ref|NPPA,ref|NM_006172,ref|NR_037806,ens|ENST00000376480,ens|ENST00000400892,ens|ENST00000610706,ens|ENST00000446542,ens|ENST00000376476
chr1	11847067	11847335	ref|NPPA-AS1,ref|NPPA,ref|NM_006172,ref|NR_037806,ens|ENST00000376480,ens|ENST00000400892,ens|ENST00000610706,ens|ENST00000446542,ens|ENST00000376476,ccds|CCDS139
chr1	11847338	11847676	ref|NPPA-AS1,ref|NPPA,ref|NM_006172,ref|NR_037806,ens|ENST00000376480,ens|ENST00000400892,ens|ENST00000610706,ens|ENST00000446542,ens|ENST00000376476,ccds|CCDS139
chr1	11857560	11857725	ref|NPPB,ref|NM_002521,ens|ENST00000376468
chr1	11858208	11858466	ref|NPPB,ref|NM_002521,ens|ENST00000376468,ccds|CCDS140
chr1	11858663	11858830	ref|NPPB,ref|NM_002521,ens|ENST00000376468,ccds|CCDS140
chr1	11920253	11920383	ref|KIAA2013,ref|NM_138346,ens|ENST00000616327,ens|ENST00000376572
chr1	11922548	11922678	ref|KIAA2013,ref|NM_138346,ens|ENST00000376576,ens|ENST00000616327,ens|ENST00000376572,ccds|CCDS141
chr1	11922707	11922837	ref|KIAA2013,ref|NM_138346,ens|ENST00000376576,ens|ENST00000616327,ens|ENST00000376572,ccds|CCDS141
chr1	11922878	11923043	ref|KIAA2013,ref|NM_138346,ens|ENST00000376576,ens|ENST00000616327,ens|ENST00000376572,ccds|CCDS141
chr1	11923044	11923333	ref|KIAA2013,ref|NM_138346,ens|ENST00000376576,ens|ENST00000616327,ens|ENST00000376572,ccds|CCDS141
chr1	11923389	11923519	ref|KIAA2013,ref|NM_138346,ens|ENST00000376576,ens|ENST00000616327,ens|ENST00000376572,ccds|CCDS141
chr1	11925199	11925382	ref|KIAA2013,ref|NM_138346,ens|ENST00000376576,ens|ENST00000616327,ens|ENST00000376572,ccds|CCDS141
chr1	11925433	11925869	ref|KIAA2013,ref|NM_138346,ens|ENST00000376576,ens|ENST00000616327,ens|ENST00000376572,ccds|CCDS141
chr1	11925956	11926078	ref|KIAA2013,ref|NM_138346,ens|ENST00000376576,ens|ENST00000616327,ens|ENST00000376572,ccds|CCDS141
chr1	11926120	11926285	ref|KIAA2013,ref|NM_138346,ens|ENST00000376576,ens|ENST00000616327,ens|ENST00000376572,ccds|CCDS141
chr1	11934714	11934879	ref|PLOD1,ref|NM_001316320,ref|NM_000302,ens|ENST00000485046,ens|ENST00000429000,ens|ENST00000449038,ens|ENST00000196061,ens|ENST00000358133
chr1	11944488	11944654	ref|PLOD1,ref|NM_001316320,ref|NM_000302,ens|ENST00000485046,ens|ENST00000429000,ens|ENST00000449038,ens|ENST00000196061,ens|ENST00000358133,ccds|CCDS142
chr1	11947918	11948083	ref|PLOD1,ref|NM_001316320,ref|NM_000302,ens|ENST00000485046,ens|ENST00000429000,ens|ENST00000449038,ens|ENST00000196061,ens|ENST00000358133,ccds|CCDS142
chr1	11949776	11949941	ref|PLOD1,ref|NM_001316320,ref|NM_000302,ens|ENST00000485046,ens|ENST00000429000,ens|ENST00000449038,ens|ENST00000196061,ens|ENST00000358133,ccds|CCDS142
chr1	11950334	11950507	ref|PLOD1,ref|NM_001316320,ref|NM_000302,ens|ENST00000485046,ens|ENST00000429000,ens|ENST00000449038,ens|ENST00000196061,ens|ENST00000358133,ccds|CCDS142
chr1	11952576	11952742	ref|PLOD1,ref|NM_001316320,ref|NM_000302,ens|ENST00000485046,ens|ENST00000429000,ens|ENST00000449038,ens|ENST00000196061,ens|ENST00000358133,ccds|CCDS142
chr1	11954758	11954923	ref|PLOD1,ref|NM_001316320,ref|NM_000302,ens|ENST00000485046,ens|ENST00000429000,ens|ENST00000465920,ens|ENST00000196061,ccds|CCDS142
chr1	11956924	11957181	ref|PLOD1,ref|NM_001316320,ref|NM_000302,ens|ENST00000485046,ens|ENST00000429000,ens|ENST00000465920,ens|ENST00000196061,ccds|CCDS142
chr1	11957789	11957954	ref|PLOD1,ref|NM_001316320,ref|NM_000302,ens|ENST00000485046,ens|ENST00000429000,ens|ENST00000465920,ens|ENST00000196061,ccds|CCDS142
chr1	11958518	11958687	ref|PLOD1,ref|NM_001316320,ref|NM_000302,ens|ENST00000196061,ccds|CCDS142
chr1	11960561	11960802	ref|PLOD1,ref|NM_001316320,ref|NM_000302,ens|ENST00000196061,ccds|CCDS142
chr1	11963481	11963648	ref|PLOD1,ref|NM_001316320,ref|NM_000302,ens|ENST00000196061,ccds|CCDS142
chr1	11964134	11964299	ref|PLOD1,ref|NM_001316320,ref|NM_000302,ens|ENST00000196061,ccds|CCDS142
chr1	11964611	11964776	ref|PLOD1,ref|NM_001316320,ref|NM_000302,ens|ENST00000196061,ccds|CCDS142
chr1	11965453	11965618	ref|PLOD1,ref|NM_001316320,ref|NM_000302,ens|ENST00000470133,ens|ENST00000491536,ens|ENST00000196061,ccds|CCDS142
chr1	11966200	11966365	ref|PLOD1,ref|NM_001316320,ref|NM_000302,ens|ENST00000470133,ens|ENST00000491536,ens|ENST00000196061,ccds|CCDS142
chr1	11966935	11967102	ref|PLOD1,ref|NM_001316320,ref|NM_000302,ens|ENST00000491536,ens|ENST00000196061,ccds|CCDS142
chr1	11970640	11970809	ref|PLOD1,ref|NM_001316320,ref|NM_000302,ens|ENST00000491536,ens|ENST00000196061,ccds|CCDS142
chr1	11972829	11972996	ref|PLOD1,ref|NM_001316320,ref|NM_000302,ens|ENST00000481933,ens|ENST00000491536,ens|ENST00000196061,ccds|CCDS142
chr1	11974666	11974845	ref|PLOD1,ref|NM_001316320,ref|NM_000302,ens|ENST00000481933,ens|ENST00000491536,ens|ENST00000196061,ccds|CCDS142
chr1	11989153	11989318	ref|MFN2,ref|NM_001127660,ref|NM_014874,ens|ENST00000235329,ens|ENST00000484391,ens|ENST00000444836,ens|ENST00000497302,ens|ENST00000412236,ccds|CCDS30587
chr1	11992539	11992704	ref|MFN2,ref|NM_001127660,ref|NM_014874,ens|ENST00000235329,ens|ENST00000444836,ens|ENST00000412236,ccds|CCDS30587
chr1	11996134	11996299	ref|MFN2,ref|NM_001127660,ref|NM_014874,ens|ENST00000235329,ens|ENST00000444836,ccds|CCDS30587
chr1	11997296	11997461	ref|MFN2,ref|NM_001127660,ref|NM_014874,ens|ENST00000235329,ens|ENST00000444836,ccds|CCDS30587
chr1	11998780	11999119	ref|MFN2,ref|NM_001127660,ref|NM_014874,ens|ENST00000235329,ens|ENST00000444836,ccds|CCDS30587
chr1	12001408	12001639	ref|MFN2,ref|NM_001127660,ref|NM_014874,ens|ENST00000235329,ens|ENST00000444836,ccds|CCDS30587
chr1	12001699	12001864	ref|MFN2,ref|NM_001127660,ref|NM_014874,ens|ENST00000235329,ens|ENST00000444836,ccds|CCDS30587
chr1	12001959	12002125	ref|MFN2,ref|NM_001127660,ref|NM_014874,ens|ENST00000235329,ens|ENST00000444836,ccds|CCDS30587
chr1	12003992	12004157	ref|MFN2,ref|NM_001127660,ref|NM_014874,ens|ENST00000235329,ens|ENST00000444836,ccds|CCDS30587
chr1	12004458	12004623	ref|MFN2,ref|NM_001127660,ref|NM_014874,ens|ENST00000235329,ens|ENST00000444836,ccds|CCDS30587
chr1	12004773	12004941	ref|MFN2,ref|NM_001127660,ref|NM_014874,ens|ENST00000235329,ens|ENST00000444836,ccds|CCDS30587
chr1	12005737	12005904	ref|MFN2,ref|NM_001127660,ref|NM_014874,ens|ENST00000235329,ens|ENST00000444836,ccds|CCDS30587
chr1	12006552	12006717	ref|MFN2,ref|NM_001127660,ref|NM_014874,ens|ENST00000235329,ens|ENST00000444836,ccds|CCDS30587
chr1	12006904	12007256	ref|MFN2,ref|NM_001127660,ref|NM_014874,ens|ENST00000235329,ens|ENST00000444836,ccds|CCDS30587
chr1	12009575	12009741	ref|MFN2,ref|NM_001127660,ref|NM_014874,ens|ENST00000235329,ens|ENST00000444836,ccds|CCDS30587
chr1	12011427	12011592	ref|MFN2,ref|NM_001127660,ref|NM_014874,ens|ENST00000235329,ens|ENST00000444836,ccds|CCDS30587
chr1	12021609	12021977	ref|MIIP,ref|NM_021933,ens|ENST00000478749,ens|ENST00000235332,ccds|CCDS143
chr1	12022080	12022422	ref|MIIP,ref|NM_021933,ens|ENST00000478749,ens|ENST00000466860,ens|ENST00000235332,ccds|CCDS143
chr1	12022733	12022957	ref|MIIP,ref|NM_021933,ens|ENST00000478749,ens|ENST00000466860,ens|ENST00000235332,ccds|CCDS143
chr1	12029045	12029303	ref|MIIP,ref|NM_021933,ens|ENST00000478749,ens|ENST00000466860,ens|ENST00000235332,ens|ENST00000460823,ens|ENST00000492256,ens|ENST00000498685,ccds|CCDS143,miRNA|hsa-miR-6729-3p,miRNA|hsa-miR-6729-5p
chr1	12029745	12030097	ref|MIIP,ref|NM_021933,ens|ENST00000466860,ens|ENST00000235332,ens|ENST00000460823,ens|ENST00000498685,ccds|CCDS143
chr1	12031231	12031398	ref|MIIP,ref|NM_021933,ens|ENST00000478299,ens|ENST00000466860,ens|ENST00000235332,ens|ENST00000460823,ens|ENST00000498685,ccds|CCDS143
chr1	12031662	12031827	ref|MIIP,ref|NM_021933,ens|ENST00000478299,ens|ENST00000466860,ens|ENST00000235332,ens|ENST00000460823,ens|ENST00000498685,ccds|CCDS143
chr1	12063567	12063763	ref|TNFRSF8,ref|NM_001243,ref|NM_001281430,ens|ENST00000263932,ens|ENST00000514649,ens|ENST00000417814,ccds|CCDS144
chr1	12084404	12084569	ref|TNFRSF8,ref|NM_001243,ref|NM_001281430,ens|ENST00000263932,ens|ENST00000514649,ens|ENST00000417814,ccds|CCDS144
chr1	12097076	12097241	ref|TNFRSF8,ref|NM_001243,ref|NM_001281430,ens|ENST00000263932,ens|ENST00000514649,ens|ENST00000417814,ccds|CCDS144
chr1	12104372	12104540	ref|TNFRSF8,ref|NM_001243,ref|NM_001281430,ens|ENST00000263932,ens|ENST00000514649,ens|ENST00000417814,ccds|CCDS144
chr1	12109528	12109693	ref|TNFRSF8,ref|NM_001243,ref|NM_001281430,ens|ENST00000263932,ens|ENST00000514649,ens|ENST00000417814,ccds|CCDS59989,ccds|CCDS144
chr1	12109952	12110225	ref|TNFRSF8,ref|NM_001243,ref|NM_001281430,ens|ENST00000263932,ens|ENST00000514649,ens|ENST00000417814,ccds|CCDS59989,ccds|CCDS144
chr1	12111851	12112018	ref|TNFRSF8,ref|NM_001243,ref|NM_001281430,ens|ENST00000263932,ens|ENST00000514649,ens|ENST00000417814,ccds|CCDS59989,ccds|CCDS144
chr1	12115550	12115717	ref|TNFRSF8,ref|NM_001243,ref|NM_001281430,ens|ENST00000263932,ens|ENST00000514649,ens|ENST00000417814,ccds|CCDS59989,ccds|CCDS144
chr1	12123227	12123392	ref|TNFRSF8,ref|NM_001243,ref|NM_001281430,ens|ENST00000263932,ens|ENST00000514649,ens|ENST00000417814,ccds|CCDS59989,ccds|CCDS144
chr1	12123668	12123833	ref|TNFRSF8,ref|NM_001243,ref|NM_001281430,ens|ENST00000263932,ens|ENST00000514649,ens|ENST00000417814,ccds|CCDS59989,ccds|CCDS144
chr1	12125947	12126201	ref|TNFRSF8,ref|NM_001243,ref|NM_001281430,ens|ENST00000479933,ens|ENST00000263932,ens|ENST00000413146,ens|ENST00000514649,ens|ENST00000417814,ccds|CCDS59989,ccds|CCDS144
chr1	12135537	12135702	ref|TNFRSF8,ref|NM_001243,ref|NM_001281430,ens|ENST00000479933,ens|ENST00000263932,ens|ENST00000413146,ens|ENST00000514649,ens|ENST00000417814,ccds|CCDS59989,ccds|CCDS144
chr1	12138228	12138587	ref|TNFRSF8,ref|NM_001243,ref|NM_001281430,ens|ENST00000479933,ens|ENST00000263932,ens|ENST00000413146,ens|ENST00000514649,ens|ENST00000417814,ccds|CCDS59989,ccds|CCDS144
chr1	12142268	12142537	ref|TNFRSF8,ref|NM_001243,ref|NM_001281430,ens|ENST00000479933,ens|ENST00000263932,ens|ENST00000413146,ens|ENST00000514649,ens|ENST00000417814,ccds|CCDS59989,ccds|CCDS144
chr1	12166975	12167238	ref|TNFRSF1B,ref|NM_001066,ens|ENST00000376259,ens|ENST00000492361,ens|ENST00000536782,ccds|CCDS145,miRNA|hsa-miR-7846-3p
chr1	12188782	12188947	ref|TNFRSF1B,ref|NM_001066,ens|ENST00000376259,ens|ENST00000492361,ens|ENST00000536782,ccds|CCDS145
chr1	12190958	12191123	ref|TNFRSF1B,ref|NM_001066,ens|ENST00000376259,ens|ENST00000492361,ens|ENST00000536782,ccds|CCDS145
chr1	12191742	12191911	ref|TNFRSF1B,ref|NM_001066,ens|ENST00000376259,ens|ENST00000492361,ens|ENST00000536782,ccds|CCDS145,miRNA|hsa-miR-4632-3p
chr1	12192333	12192498	ref|TNFRSF1B,ref|NM_001066,ens|ENST00000376259,ens|ENST00000492361,ens|ENST00000489921,ccds|CCDS145
chr1	12192853	12193105	ref|TNFRSF1B,ref|NM_001066,ens|ENST00000376259,ens|ENST00000492361,ens|ENST00000489921,ccds|CCDS145
chr1	12193890	12194056	ref|TNFRSF1B,ref|NM_001066,ens|ENST00000376259,ens|ENST00000492361,ccds|CCDS145
chr1	12194498	12194663	ref|TNFRSF1B,ref|NM_001066,ens|ENST00000376259,ens|ENST00000492361,ccds|CCDS145
chr1	12201960	12202131	ref|TNFRSF1B,ref|NM_001066,ens|ENST00000376259,ens|ENST00000492361,ccds|CCDS145
chr1	12206714	12207100	ref|TNFRSF1B,ref|NM_001066,ens|ENST00000376259,ens|ENST00000492361,ccds|CCDS145
chr1	12234252	12234417	ref|VPS13D,ref|NM_018156,ref|NM_015378,ens|ENST00000613099,ens|ENST00000620676,ccds|CCDS30588,ccds|CCDS30589
chr1	12242468	12242635	ref|VPS13D,ref|NM_018156,ref|NM_015378,ens|ENST00000613099,ens|ENST00000620676,ccds|CCDS30588,ccds|CCDS30589
chr1	12244248	12244603	ref|VPS13D,ref|NM_018156,ref|NM_015378,ens|ENST00000476169,ens|ENST00000613099,ens|ENST00000620676,ccds|CCDS30588,ccds|CCDS30589
chr1	12249178	12249343	ref|VPS13D,ref|NM_018156,ref|NM_015378,ens|ENST00000476169,ens|ENST00000613099,ens|ENST00000620676,ccds|CCDS30588,ccds|CCDS30589
chr1	12253669	12253836	ref|VPS13D,ref|NM_018156,ref|NM_015378,ens|ENST00000613099,ens|ENST00000620676,ccds|CCDS30588,ccds|CCDS30589
chr1	12256355	12256520	ref|VPS13D,ref|NM_018156,ref|NM_015378,ens|ENST00000489961,ens|ENST00000613099,ens|ENST00000620676,ccds|CCDS30588,ccds|CCDS30589
chr1	12256934	12257099	ref|VPS13D,ref|NM_018156,ref|NM_015378,ens|ENST00000489961,ens|ENST00000613099,ens|ENST00000620676,ccds|CCDS30588,ccds|CCDS30589
chr1	12257953	12258131	ref|VPS13D,ref|NM_018156,ref|NM_015378,ens|ENST00000613099,ens|ENST00000620676,ccds|CCDS30588,ccds|CCDS30589
chr1	12260660	12260826	ref|VPS13D,ref|NM_018156,ref|NM_015378,ens|ENST00000613099,ens|ENST00000620676,ccds|CCDS30588,ccds|CCDS30589
chr1	12260930	12261239	ref|VPS13D,ref|NM_018156,ref|NM_015378,ens|ENST00000613099,ens|ENST00000620676,ccds|CCDS30588,ccds|CCDS30589
chr1	12261887	12262054	ref|VPS13D,ref|NM_018156,ref|NM_015378,ens|ENST00000613099,ens|ENST00000620676,ccds|CCDS30588,ccds|CCDS30589
chr1	12266843	12267008	ref|VPS13D,ref|NM_018156,ref|NM_015378,ens|ENST00000613099,ens|ENST00000620676,ccds|CCDS30588,ccds|CCDS30589
chr1	12267779	12267944	ref|VPS13D,ref|NM_018156,ref|NM_015378,ens|ENST00000613099,ens|ENST00000620676,ccds|CCDS30588,ccds|CCDS30589
chr1	12268732	12268913	ref|VPS13D,ref|NM_018156,ref|NM_015378,ens|ENST00000613099,ens|ENST00000620676,ccds|CCDS30588,ccds|CCDS30589
chr1	12270996	12271161	ref|VPS13D,ref|NM_018156,ref|NM_015378,ens|ENST00000613099,ens|ENST00000620676,ccds|CCDS30588,ccds|CCDS30589
chr1	12272986	12273151	ref|VPS13D,ref|NM_018156,ref|NM_015378,ens|ENST00000613099,ens|ENST00000620676,ccds|CCDS30588,ccds|CCDS30589
chr1	12275865	12276118	ref|VPS13D,ref|NM_018156,ref|NM_015378,ens|ENST00000613099,ens|ENST00000620676,ccds|CCDS30588,ccds|CCDS30589
chr1	12276120	12276290	ref|VPS13D,ref|NM_018156,ref|NM_015378,ens|ENST00000613099,ens|ENST00000620676,ccds|CCDS30588,ccds|CCDS30589
chr1	12276291	12277138	ref|VPS13D,ref|NM_018156,ref|NM_015378,ens|ENST00000613099,ens|ENST00000620676,ccds|CCDS30588,ccds|CCDS30589
chr1	12277142	12277563	ref|VPS13D,ref|NM_018156,ref|NM_015378,ens|ENST00000011700,ens|ENST00000613099,ens|ENST00000620676,ccds|CCDS30588,ccds|CCDS30589
chr1	12277568	12278110	ref|VPS13D,ref|NM_018156,ref|NM_015378,ens|ENST00000011700,ens|ENST00000613099,ens|ENST00000620676,ccds|CCDS30588,ccds|CCDS30589
chr1	12279471	12279637	ref|VPS13D,ref|NM_018156,ref|NM_015378,ens|ENST00000011700,ens|ENST00000613099,ens|ENST00000620676,ccds|CCDS30588,ccds|CCDS30589
chr1	12282661	12283704	ref|VPS13D,ref|NM_018156,ref|NM_015378,ens|ENST00000011700,ens|ENST00000646917,ens|ENST00000613099,ens|ENST00000620676,ccds|CCDS30588,ccds|CCDS30589
chr1	12288165	12288330	ref|VPS13D,ref|NM_018156,ref|NM_015378,ens|ENST00000011700,ens|ENST00000646917,ens|ENST00000613099,ens|ENST00000620676,ccds|CCDS30588,ccds|CCDS30589
chr1	12290976	12291143	ref|VPS13D,ref|NM_018156,ref|NM_015378,ens|ENST00000011700,ens|ENST00000646917,ens|ENST00000613099,ens|ENST00000620676,ccds|CCDS30588,ccds|CCDS30589
chr1	12293489	12293673	ref|VPS13D,ref|NM_018156,ref|NM_015378,ens|ENST00000011700,ens|ENST00000646917,ens|ENST00000613099,ens|ENST00000620676,ccds|CCDS30588,ccds|CCDS30589
chr1	12299230	12299397	ref|VPS13D,ref|NM_018156,ref|NM_015378,ens|ENST00000460333,ens|ENST00000011700,ens|ENST00000646917,ens|ENST00000613099,ens|ENST00000620676,ccds|CCDS30588,ccds|CCDS30589
chr1	12304534	12304704	ref|VPS13D,ref|NM_018156,ref|NM_015378,ens|ENST00000460333,ens|ENST00000011700,ens|ENST00000646917,ens|ENST00000613099,ens|ENST00000620676,ccds|CCDS30588,ccds|CCDS30589
chr1	12308450	12308618	ref|VPS13D,ref|NM_018156,ref|NM_015378,ens|ENST00000460333,ens|ENST00000011700,ens|ENST00000646917,ens|ENST00000613099,ens|ENST00000620676,ccds|CCDS30588,ccds|CCDS30589
chr1	12311436	12311602	ref|VPS13D,ref|NM_018156,ref|NM_015378,ens|ENST00000460333,ens|ENST00000011700,ens|ENST00000646917,ens|ENST00000613099,ens|ENST00000620676,ccds|CCDS30588,ccds|CCDS30589
chr1	12311786	12311951	ref|VPS13D,ref|NM_018156,ref|NM_015378,ens|ENST00000460333,ens|ENST00000011700,ens|ENST00000487188,ens|ENST00000646917,ens|ENST00000613099,ens|ENST00000620676,ccds|CCDS30588,ccds|CCDS30589
chr1	12314098	12314280	ref|VPS13D,ref|NM_018156,ref|NM_015378,ens|ENST00000460333,ens|ENST00000011700,ens|ENST00000487188,ens|ENST00000646917,ens|ENST00000613099,ens|ENST00000620676,ccds|CCDS30588,ccds|CCDS30589
chr1	12318033	12318292	ref|VPS13D,ref|NM_018156,ref|NM_015378,ens|ENST00000460333,ens|ENST00000011700,ens|ENST00000487188,ens|ENST00000646917,ens|ENST00000613099,ens|ENST00000620676,ccds|CCDS30588,ccds|CCDS30589
chr1	12319500	12319665	ref|VPS13D,ref|NM_018156,ref|NM_015378,ens|ENST00000460333,ens|ENST00000011700,ens|ENST00000487188,ens|ENST00000646917,ens|ENST00000613099,ens|ENST00000620676,ccds|CCDS30588,ccds|CCDS30589
chr1	12321783	12321949	ref|VPS13D,ref|NM_018156,ref|NM_015378,ens|ENST00000460333,ens|ENST00000011700,ens|ENST00000487188,ens|ENST00000646917,ens|ENST00000613099,ens|ENST00000620676,ccds|CCDS30588,ccds|CCDS30589
chr1	12322500	12322698	ref|VPS13D,ref|NM_018156,ref|NM_015378,ens|ENST00000460333,ens|ENST00000011700,ens|ENST00000487188,ens|ENST00000646917,ens|ENST00000613099,ens|ENST00000620676,ccds|CCDS30588,ccds|CCDS30589
chr1	12323640	12323805	ref|VPS13D,ref|NM_018156,ref|NM_015378,ens|ENST00000460333,ens|ENST00000011700,ens|ENST00000487188,ens|ENST00000646917,ens|ENST00000613099,ens|ENST00000620676,ccds|CCDS30588,ccds|CCDS30589
chr1	12327689	12327873	ref|VPS13D,ref|NM_018156,ref|NM_015378,ens|ENST00000460333,ens|ENST00000011700,ens|ENST00000487188,ens|ENST00000646917,ens|ENST00000613099,ens|ENST00000620676,ccds|CCDS30588,ccds|CCDS30589
chr1	12329810	12329975	ref|VPS13D,ref|NM_018156,ref|NM_015378,ens|ENST00000460333,ens|ENST00000011700,ens|ENST00000487188,ens|ENST00000646917,ens|ENST00000613099,ens|ENST00000620676,ccds|CCDS30588,ccds|CCDS30589
chr1	12333233	12333402	ref|VPS13D,ref|NM_018156,ref|NM_015378,ens|ENST00000460333,ens|ENST00000011700,ens|ENST00000487188,ens|ENST00000646917,ens|ENST00000613099,ens|ENST00000620676,ccds|CCDS30588,ccds|CCDS30589
chr1	12335701	12335868	ref|VPS13D,ref|NM_018156,ref|NM_015378,ens|ENST00000460333,ens|ENST00000011700,ens|ENST00000487188,ens|ENST00000646917,ens|ENST00000613099,ens|ENST00000620676,ccds|CCDS30588,ccds|CCDS30589
chr1	12338185	12338351	ref|VPS13D,ref|NM_018156,ref|NM_015378,ens|ENST00000460333,ens|ENST00000011700,ens|ENST00000646917,ens|ENST00000613099,ens|ENST00000620676,ccds|CCDS30588,ccds|CCDS30589
chr1	12341748	12341915	ref|VPS13D,ref|NM_018156,ref|NM_015378,ens|ENST00000460333,ens|ENST00000011700,ens|ENST00000646917,ens|ENST00000613099,ens|ENST00000620676,ccds|CCDS30588,ccds|CCDS30589
chr1	12342910	12343077	ref|VPS13D,ref|NM_018156,ref|NM_015378,ens|ENST00000460333,ens|ENST00000011700,ens|ENST00000646917,ens|ENST00000613099,ens|ENST00000643711,ens|ENST00000620676,ccds|CCDS30588,ccds|CCDS30589
chr1	12345338	12345503	ref|VPS13D,ref|NM_018156,ref|NM_015378,ens|ENST00000460333,ens|ENST00000011700,ens|ENST00000646917,ens|ENST00000613099,ens|ENST00000469054,ens|ENST00000643711,ens|ENST00000620676,ccds|CCDS30588,ccds|CCDS30589
chr1	12346565	12346730	ref|VPS13D,ref|NM_018156,ref|NM_015378,ens|ENST00000460333,ens|ENST00000011700,ens|ENST00000646917,ens|ENST00000613099,ens|ENST00000469054,ens|ENST00000643711,ens|ENST00000620676,ccds|CCDS30588,ccds|CCDS30589
chr1	12348835	12349001	ref|VPS13D,ref|NM_018156,ref|NM_015378,ens|ENST00000460333,ens|ENST00000011700,ens|ENST00000646917,ens|ENST00000613099,ens|ENST00000469054,ens|ENST00000643711,ens|ENST00000620676,ccds|CCDS30588,ccds|CCDS30589
chr1	12349206	12349372	ref|VPS13D,ref|NM_018156,ref|NM_015378,ens|ENST00000460333,ens|ENST00000011700,ens|ENST00000646917,ens|ENST00000613099,ens|ENST00000620676,ccds|CCDS30588,ccds|CCDS30589
chr1	12353917	12354187	ref|VPS13D,ref|NM_018156,ref|NM_015378,ens|ENST00000460333,ens|ENST00000011700,ens|ENST00000646917,ens|ENST00000613099,ens|ENST00000620676,ccds|CCDS30588,ccds|CCDS30589
chr1	12355911	12356076	ref|VPS13D,ref|NM_018156,ref|NM_015378,ens|ENST00000460333,ens|ENST00000011700,ens|ENST00000646917,ens|ENST00000613099,ens|ENST00000620676,ccds|CCDS30588,ccds|CCDS30589
chr1	12356378	12356543	ref|VPS13D,ref|NM_018156,ref|NM_015378,ens|ENST00000460333,ens|ENST00000646411,ens|ENST00000011700,ens|ENST00000646917,ens|ENST00000613099,ens|ENST00000620676,ccds|CCDS30588,ccds|CCDS30589
chr1	12358426	12358595	ref|VPS13D,ref|NM_018156,ref|NM_015378,ens|ENST00000460333,ens|ENST00000646411,ens|ENST00000011700,ens|ENST00000646917,ens|ENST00000613099,ens|ENST00000620676,ccds|CCDS30588,ccds|CCDS30589
chr1	12362702	12362867	ref|VPS13D,ref|NM_018156,ref|NM_015378,ens|ENST00000460333,ens|ENST00000646411,ens|ENST00000011700,ens|ENST00000646917,ens|ENST00000613099,ens|ENST00000620676,ccds|CCDS30588,ccds|CCDS30589
chr1	12363095	12363261	ref|VPS13D,ref|NM_018156,ref|NM_015378,ens|ENST00000460333,ens|ENST00000646411,ens|ENST00000011700,ens|ENST00000646917,ens|ENST00000613099,ens|ENST00000620676,ccds|CCDS30588,ccds|CCDS30589
chr1	12368426	12368591	ref|VPS13D,ref|NM_018156,ref|NM_015378,ens|ENST00000460333,ens|ENST00000646411,ens|ENST00000011700,ens|ENST00000646917,ens|ENST00000613099,ens|ENST00000543710,ens|ENST00000620676,ccds|CCDS30588,ccds|CCDS30589
chr1	12369473	12369731	ref|VPS13D,ref|NM_018156,ref|NM_015378,ens|ENST00000460333,ens|ENST00000646411,ens|ENST00000011700,ens|ENST00000646917,ens|ENST00000613099,ens|ENST00000543710,ens|ENST00000620676,ccds|CCDS30588,ccds|CCDS30589
chr1	12373701	12373972	ref|VPS13D,ref|NM_018156,ref|NM_015378,ens|ENST00000460333,ens|ENST00000646411,ens|ENST00000011700,ens|ENST00000613099,ens|ENST00000543710,ens|ENST00000620676,ccds|CCDS30588,ccds|CCDS30589
chr1	12378446	12378612	ref|VPS13D,ref|NM_018156,ref|NM_015378,ens|ENST00000646411,ens|ENST00000011700,ens|ENST00000613099,ens|ENST00000543710,ens|ENST00000620676,ccds|CCDS30588,ccds|CCDS30589
chr1	12379479	12379644	ref|VPS13D,ref|NM_018156,ref|NM_015378,ens|ENST00000646411,ens|ENST00000011700,ens|ENST00000613099,ens|ENST00000543710,ens|ENST00000620676,ccds|CCDS30588,ccds|CCDS30589
chr1	12382975	12383173	ref|VPS13D,ref|NM_018156,ref|NM_015378,ens|ENST00000646411,ens|ENST00000011700,ens|ENST00000645371,ens|ENST00000613099,ens|ENST00000543710,ens|ENST00000620676,ccds|CCDS30588,ccds|CCDS30589
chr1	12385253	12385418	ref|VPS13D,ref|NM_018156,ref|NM_015378,ens|ENST00000646411,ens|ENST00000011700,ens|ENST00000645371,ens|ENST00000613099,ens|ENST00000543710,ens|ENST00000620676,ccds|CCDS30588,ccds|CCDS30589
chr1	12386173	12386341	ref|VPS13D,ref|NM_018156,ref|NM_015378,ens|ENST00000646411,ens|ENST00000011700,ens|ENST00000645371,ens|ENST00000613099,ens|ENST00000543710,ens|ENST00000620676,ccds|CCDS30588,ccds|CCDS30589
chr1	12400143	12400317	ref|VPS13D,ref|NM_018156,ref|NM_015378,ens|ENST00000646411,ens|ENST00000011700,ens|ENST00000645371,ens|ENST00000613099,ens|ENST00000543710,ens|ENST00000620676,ccds|CCDS30588,ccds|CCDS30589
chr1	12401572	12401738	ref|VPS13D,ref|NM_018156,ref|NM_015378,ens|ENST00000646411,ens|ENST00000011700,ens|ENST00000645371,ens|ENST00000613099,ens|ENST00000543710,ens|ENST00000466732,ens|ENST00000620676,ccds|CCDS30588,ccds|CCDS30589
chr1	12402514	12402679	ref|VPS13D,ref|NM_018156,ref|NM_015378,ens|ENST00000646411,ens|ENST00000011700,ens|ENST00000645371,ens|ENST00000613099,ens|ENST00000543710,ens|ENST00000466732,ens|ENST00000620676,ccds|CCDS30588,ccds|CCDS30589
chr1	12403832	12404002	ref|VPS13D,ref|NM_018156,ref|NM_015378,ens|ENST00000646411,ens|ENST00000011700,ens|ENST00000645371,ens|ENST00000613099,ens|ENST00000543710,ens|ENST00000466732,ens|ENST00000620676,ccds|CCDS30588,ccds|CCDS30589
chr1	12415051	12415216	ref|VPS13D,ref|NM_018156,ref|NM_015378,ens|ENST00000646411,ens|ENST00000011700,ens|ENST00000481484,ens|ENST00000476045,ens|ENST00000645371,ens|ENST00000613099,ens|ENST00000543710,ens|ENST00000620676,ccds|CCDS30588,ccds|CCDS30589
chr1	12416680	12416845	ref|VPS13D,ref|NM_018156,ref|NM_015378,ens|ENST00000646411,ens|ENST00000011700,ens|ENST00000481484,ens|ENST00000645371,ens|ENST00000476045,ens|ENST00000613099,ens|ENST00000543710,ens|ENST00000620676,ccds|CCDS30588,ccds|CCDS30589
chr1	12455960	12456127	ref|VPS13D,ref|NM_018156,ref|NM_015378,ens|ENST00000646411,ens|ENST00000011700,ens|ENST00000645371,ens|ENST00000613099,ens|ENST00000543710,ens|ENST00000620676,ccds|CCDS30588,ccds|CCDS30589
chr1	12460195	12460361	ref|VPS13D,ref|NM_018156,ref|NM_015378,ens|ENST00000646411,ens|ENST00000011700,ens|ENST00000645371,ens|ENST00000613099,ens|ENST00000543710,ens|ENST00000620676,ccds|CCDS30588,ccds|CCDS30589
chr1	12497501	12497671	ref|VPS13D,ref|NM_018156,ref|NM_015378,ens|ENST00000645148,ens|ENST00000646411,ens|ENST00000011700,ens|ENST00000645371,ens|ENST00000613099,ens|ENST00000647414,ens|ENST00000543710,ens|ENST00000473099,ens|ENST00000543766,ens|ENST00000620676,ccds|CCDS30588,ccds|CCDS30589
chr1	12506821	12507077	ref|VPS13D,ref|NM_018156,ref|NM_015378,ens|ENST00000645148,ens|ENST00000646411,ens|ENST00000011700,ens|ENST00000645371,ens|ENST00000613099,ens|ENST00000647414,ens|ENST00000543710,ens|ENST00000543766,ens|ENST00000620676,ccds|CCDS30588,ccds|CCDS30589
chr1	12508872	12509041	ref|VPS13D,ref|NM_018156,ref|NM_015378,ens|ENST00000646411,ens|ENST00000011700,ens|ENST00000645371,ens|ENST00000613099,ens|ENST00000543710,ens|ENST00000543766,ens|ENST00000620676,ccds|CCDS30588,ccds|CCDS30589
chr1	12568279	12568444	ref|DHRS3,ref|NM_001324370,ref|NM_001319225,ref|NM_004753,ens|ENST00000616661
chr1	12572687	12572852	ref|DHRS3,ref|NM_001324370,ref|NM_001319225,ref|NM_004753,ens|ENST00000464917,ens|ENST00000616661,ccds|CCDS146
chr1	12578708	12578963	ref|DHRS3,ref|NM_001324370,ref|NM_001319225,ref|NM_004753,ens|ENST00000430996,ens|ENST00000464917,ens|ENST00000616661,ccds|CCDS146
chr1	12579269	12579434	ref|DHRS3,ref|NM_001324370,ref|NM_001319225,ref|NM_004753,ens|ENST00000430996,ens|ENST00000464917,ens|ENST00000616661,ccds|CCDS146
chr1	12580531	12580696	ref|DHRS3,ref|NM_001324370,ref|NM_001319225,ref|NM_004753,ens|ENST00000430996,ens|ENST00000464917,ens|ENST00000616661,ens|ENST00000482265,ccds|CCDS146
chr1	12617188	12617353	ref|DHRS3,ref|NM_004753,ens|ENST00000616661,ccds|CCDS146
chr1	12644567	12644733	ref|AADACL4,ref|NM_001013630,ens|ENST00000376221,ccds|CCDS30590
chr1	12651126	12651293	ref|AADACL4,ref|NM_001013630,ens|ENST00000376221,ccds|CCDS30590
chr1	12661719	12661884	ref|AADACL4,ref|NM_001013630,ens|ENST00000376221,ccds|CCDS30590
chr1	12665954	12666747	ref|AADACL4,ref|NM_001013630,ens|ENST00000376221,ccds|CCDS30590
chr1	12716194	12716365	ref|AADACL3,ref|NR_111984,ref|NM_001103170,ens|ENST00000620146,ens|ENST00000359318,ccds|CCDS41253
chr1	12719480	12719645	ref|AADACL3,ref|NR_111984,ref|NM_001103170,ens|ENST00000620146,ens|ENST00000359318,ccds|CCDS41253
chr1	12720811	12720976	ref|AADACL3,ref|NR_111984,ref|NM_001103170,ens|ENST00000620146,ens|ENST00000359318,ccds|CCDS41253
chr1	12725214	12726015	ref|AADACL3,ref|NR_111984,ref|NM_001103170,ens|ENST00000620146,ens|ENST00000359318,ccds|CCDS41253
chr1	12746382	12746548	ref|C1orf158,ref|NM_001330361,ref|NM_152290,ens|ENST00000474179,ens|ENST00000376210,ens|ENST00000614859,ccds|CCDS81264,ccds|CCDS147
chr1	12755653	12755818	ref|C1orf158,ref|NM_001330361,ref|NM_152290,ens|ENST00000376210,ens|ENST00000614859,ccds|CCDS81264,ccds|CCDS147
chr1	12759335	12759502	ref|C1orf158,ref|NM_001330361,ref|NM_152290,ens|ENST00000376210,ens|ENST00000614859,ccds|CCDS81264,ccds|CCDS147
chr1	12760776	12760954	ref|C1orf158,ref|NM_001330361,ref|NM_152290,ens|ENST00000376210,ens|ENST00000614859,ccds|CCDS81264,ccds|CCDS147
chr1	12774882	12775135	ref|PRAMEF12,ref|NM_001080830,ens|ENST00000357726,ccds|CCDS41254
chr1	12775522	12776071	ref|PRAMEF12,ref|NM_001080830,ens|ENST00000357726,ccds|CCDS41254
chr1	12776989	12777176	ref|PRAMEF12,ref|NM_001080830,ens|ENST00000357726,ccds|CCDS41254
chr1	12777251	12777475	ref|PRAMEF12,ref|NM_001080830,ens|ENST00000357726,ccds|CCDS41254
chr1	12777498	12777619	ref|PRAMEF12,ref|NM_001080830,ens|ENST00000357726
chr1	12793175	12793519	ref|PRAMEF1,ref|NM_023013,ens|ENST00000332296,ccds|CCDS148
chr1	12793868	12794519	ref|PRAMEF1,ref|NM_023013,ens|ENST00000332296,ccds|CCDS148
chr1	12794841	12795013	ref|PRAMEF1,ref|NM_023013,ref|NM_001294139,ens|ENST00000332296,ens|ENST00000400814,ccds|CCDS148
chr1	12795420	12795966	ref|PRAMEF1,ref|NM_023013,ref|NM_001294139,ens|ENST00000332296,ens|ENST00000400814,ccds|CCDS148
chr1	12824969	12825497	ref|PRAMEF11,ref|NM_001146344,ens|ENST00000619922,ccds|CCDS53268
chr1	12827223	12827902	ref|PRAMEF11,ref|NM_001146344,ens|ENST00000619922,ccds|CCDS53268
chr1	12828496	12828832	ref|PRAMEF11,ref|NM_001146344,ens|ENST00000619922,ccds|CCDS53268
chr1	12838725	12838916	ens|ENST00000438176
chr1	12840572	12840692	ens|ENST00000438176
chr1	12847365	12847911	ref|HNRNPCL1,ref|NM_001013631,ens|ENST00000317869,ccds|CCDS30591
chr1	12847912	12848317	ref|HNRNPCL1,ref|NM_001013631,ens|ENST00000317869,ccds|CCDS30591
chr1	12859024	12859277	ref|PRAMEF2,ref|NM_023014,ens|ENST00000240189,ccds|CCDS149
chr1	12859646	12860286	ref|PRAMEF2,ref|NM_023014,ens|ENST00000240189,ccds|CCDS149
chr1	12861199	12861749	ref|PRAMEF2,ref|NM_023014,ens|ENST00000240189,ccds|CCDS149
chr1	12879541	12880099	ref|PRAMEF4,ref|NM_001009611,ens|ENST00000235349,ccds|CCDS30592
chr1	12881792	12882507	ref|PRAMEF4,ref|NM_001009611,ens|ENST00000235349,ccds|CCDS30592
chr1	12883113	12883437	ref|PRAMEF4,ref|NM_001009611,ens|ENST00000235349,ccds|CCDS30592
chr1	12892880	12893431	ref|PRAMEF10,ref|NM_001039361,ens|ENST00000235347,ccds|CCDS41255
chr1	12894527	12894811	ref|PRAMEF10,ref|NM_001039361,ens|ENST00000235347,ccds|CCDS41255
chr1	12894842	12895178	ref|PRAMEF10,ref|NM_001039361,ens|ENST00000235347,ccds|CCDS41255
chr1	12895520	12895833	ref|PRAMEF10,ref|NM_001039361,ens|ENST00000235347,ccds|CCDS41255
chr1	12917691	12917960	ref|PRAMEF7,ref|NM_001012277,ens|ENST00000616979,ens|ENST00000330881,ccds|CCDS30593
chr1	12918326	12918964	ref|PRAMEF7,ref|NM_001012277,ens|ENST00000616979,ens|ENST00000330881,ccds|CCDS30593
chr1	12919826	12920509	ref|PRAMEF7,ref|NM_001012277,ens|ENST00000616979,ens|ENST00000330881,ccds|CCDS30593
chr1	12927983	12928192	ens|ENST00000418187
chr1	12938672	12939230	ref|PRAMEF6,ref|NM_001010889,ens|ENST00000376189,ens|ENST00000415464,ccds|CCDS30594
chr1	12940922	12941637	ref|PRAMEF6,ref|NM_001010889,ens|ENST00000376189,ens|ENST00000415464,ccds|CCDS30594
chr1	12942231	12942567	ref|PRAMEF6,ref|NM_001010889,ens|ENST00000376189,ens|ENST00000415464,ccds|CCDS30594
chr1	12953461	12953580	-
chr1	13005022	13005189	-
chr1	13005255	13005385	-
chr1	13005431	13005614	-
chr1	13029312	13029655	ens|ENST00000610289
chr1	13030123	13030650	ens|ENST00000610289
chr1	13030973	13031145	ens|ENST00000610289
chr1	13031554	13032100	ens|ENST00000610289
chr1	13049832	13050363	ref|PRAMEF27,ref|NM_001300891,ens|ENST00000436041,ccds|CCDS72704
chr1	13052056	13052771	ref|PRAMEF27,ref|NM_001300891,ens|ENST00000436041,ccds|CCDS72704
chr1	13053366	13053702	ref|PRAMEF27,ref|NM_001300891,ens|ENST00000436041,ccds|CCDS72704
chr1	13061296	13061874	ref|HNRNPCL3,ref|HNRNPCL4,ref|NM_001146181,ref|NM_001302551,ens|ENST00000617807,ccds|CCDS72705
chr1	13061890	13062207	ref|HNRNPCL3,ref|HNRNPCL4,ref|NM_001146181,ref|NM_001302551,ens|ENST00000617807,ccds|CCDS72705
chr1	13073687	13074008	ref|PRAMEF25,ref|PRAMEF26,ref|NM_001310134,ref|NM_001306072,ens|ENST00000614839,ens|ENST00000619661,ccds|CCDS81265
chr1	13074586	13075301	ref|PRAMEF25,ref|PRAMEF26,ref|NM_001310134,ref|NM_001306072,ens|ENST00000614839,ens|ENST00000619661,ccds|CCDS81265
chr1	13076996	13077554	ref|PRAMEF25,ref|PRAMEF26,ref|NM_001310134,ref|NM_001306072,ens|ENST00000614839,ens|ENST00000619661,ccds|CCDS81265
chr1	13095404	13095523	ref|PRAMEF34P,ref|PRAMEF36P,ref|NR_111947,ref|NR_111945,ens|ENST00000611860
chr1	13097006	13097188	ref|PRAMEF34P,ref|PRAMEF36P,ref|NR_111947,ref|NR_111945,ens|ENST00000611860
chr1	13104792	13104995	ens|ENST00000458709
chr1	13115471	13116428	ref|HNRNPCL2,ref|HNRNPCL3,ref|NM_001146181,ref|NM_001136561,ens|ENST00000621994,ccds|CCDS76105
chr1	13129600	13129782	ref|PRAMEF34P,ref|PRAMEF36P,ref|NR_111947,ref|NR_111945,ens|ENST00000448180
chr1	13131265	13131384	ref|PRAMEF34P,ref|PRAMEF36P,ref|NR_111947,ref|NR_111945,ens|ENST00000434606,ens|ENST00000448180
chr1	13149234	13149792	ref|PRAMEF25,ref|PRAMEF26,ref|NM_001310134,ref|NM_001306072,ens|ENST00000624207,ccds|CCDS76106
chr1	13151487	13152202	ref|PRAMEF25,ref|PRAMEF26,ref|NM_001310134,ref|NM_001306072,ens|ENST00000624207,ccds|CCDS76106
chr1	13152780	13153101	ref|PRAMEF25,ref|PRAMEF26,ref|NM_001310134,ref|NM_001306072,ens|ENST00000624207,ccds|CCDS76106
chr1	13164584	13164901	ref|HNRNPCL3,ref|HNRNPCL4,ref|NM_001146181,ref|NM_001302551,ens|ENST00000323770,ccds|CCDS76107
chr1	13164917	13165495	ref|HNRNPCL3,ref|HNRNPCL4,ref|NM_001146181,ref|NM_001302551,ens|ENST00000323770,ccds|CCDS76107
chr1	13175237	13175573	ref|PRAMEF9,ref|NM_001010890,ens|ENST00000415919,ccds|CCDS76108
chr1	13176168	13176883	ref|PRAMEF9,ref|NM_001010890,ens|ENST00000415919,ccds|CCDS76108
chr1	13178576	13179134	ref|PRAMEF9,ref|NM_001010890,ens|ENST00000415919,ccds|CCDS76108
chr1	13196852	13197398	ref|PRAMEF13,ref|NM_001291380,ens|ENST00000625019,ens|ENST00000638454
chr1	13197808	13197979	ref|PRAMEF13,ref|NM_001291380,ens|ENST00000625019,ens|ENST00000638454
chr1	13198302	13198951	ref|PRAMEF13,ref|NM_001291380,ens|ENST00000625019
chr1	13199297	13199640	ref|PRAMEF13,ref|NM_001291380,ens|ENST00000625019
chr1	13223341	13223524	ref|PRAMEF18,ref|PRAMEF22,ref|NM_001099850,ref|NM_001100631,ens|ENST00000624297
chr1	13223570	13223700	ref|PRAMEF18,ref|PRAMEF22,ref|NM_001099850,ref|NM_001100631,ens|ENST00000624297
chr1	13223766	13223933	ref|PRAMEF18,ref|PRAMEF22,ref|NM_001099850,ref|NM_001100631,ens|ENST00000624297
chr1	13224847	13225110	ref|PRAMEF18,ref|PRAMEF22,ref|NM_001099850,ref|NM_001100631,ens|ENST00000624297
chr1	13225126	13225502	ref|PRAMEF18,ref|PRAMEF22,ref|NM_001099850,ref|NM_001100631,ens|ENST00000624297
chr1	13225797	13226133	ref|PRAMEF18,ref|PRAMEF22,ref|NM_001099850,ref|NM_001100631,ens|ENST00000624297
chr1	13248211	13248330	ens|ENST00000504262
chr1	13259219	13259555	ref|PRAMEF5,ref|NM_001013407,ens|ENST00000622421,ccds|CCDS72708
chr1	13260166	13260864	ref|PRAMEF5,ref|NM_001013407,ens|ENST00000622421,ccds|CCDS72708
chr1	13262555	13263113	ref|PRAMEF5,ref|NM_001013407,ens|ENST00000622421,ccds|CCDS72708
chr1	13273596	13273805	ens|ENST00000431596
chr1	13281274	13281957	ref|PRAMEF8,ref|NM_001012276,ens|ENST00000614831,ens|ENST00000357367,ens|ENST00000621519,ccds|CCDS72709
chr1	13282819	13283457	ref|PRAMEF8,ref|NM_001012276,ens|ENST00000614831,ens|ENST00000357367,ens|ENST00000621519,ccds|CCDS72709
chr1	13283823	13284092	ref|PRAMEF8,ref|NM_001012276,ens|ENST00000614831,ens|ENST00000357367,ens|ENST00000621519,ccds|CCDS72709
chr1	13305968	13306281	ref|PRAMEF33,ref|NM_001291381,ens|ENST00000437300
chr1	13306623	13306959	ref|PRAMEF33,ref|NM_001291381,ens|ENST00000437300
chr1	13306990	13307274	ref|PRAMEF33,ref|NM_001291381,ens|ENST00000437300
chr1	13308371	13308922	ref|PRAMEF33,ref|NM_001291381,ens|ENST00000437300
chr1	13318364	13318700	ref|PRAMEF15,ref|NM_001098376,ens|ENST00000376152,ccds|CCDS44059
chr1	13319316	13319978	ref|PRAMEF15,ref|NM_001098376,ens|ENST00000376152,ccds|CCDS44059
chr1	13321708	13322266	ref|PRAMEF15,ref|NM_001098376,ens|ENST00000376152,ccds|CCDS44059
chr1	13342587	13343103	ref|PRAMEF14,ref|NM_001024661,ens|ENST00000602491,ens|ENST00000334600,ccds|CCDS76109
chr1	13343517	13343689	ref|PRAMEF14,ref|NM_001024661,ens|ENST00000602491,ens|ENST00000334600,ccds|CCDS76109
chr1	13344011	13344662	ref|PRAMEF14,ref|NM_001024661,ens|ENST00000334600,ccds|CCDS76109
chr1	13345022	13345365	ref|PRAMEF14,ref|NM_001024661,ens|ENST00000334600,ccds|CCDS76109
chr1	13369076	13369259	ref|PRAMEF19,ref|NM_001099790,ens|ENST00000376101
chr1	13369305	13369435	ref|PRAMEF19,ref|NM_001099790,ens|ENST00000376101
chr1	13369501	13369668	ref|PRAMEF19,ref|NM_001099790,ens|ENST00000376101
chr1	13370641	13370904	ref|PRAMEF19,ref|NM_001099790,ens|ENST00000376101
chr1	13370920	13371296	ref|PRAMEF19,ref|NM_001099790,ens|ENST00000376101
chr1	13371591	13372001	ref|PRAMEF19,ref|NM_001099790,ens|ENST00000376101
chr1	13389693	13389956	ref|PRAMEF17,ref|NM_001099851,ens|ENST00000376098,ccds|CCDS41264
chr1	13390326	13390492	ref|PRAMEF17,ref|NM_001099851,ens|ENST00000376098,ccds|CCDS41264
chr1	13390569	13390978	ref|PRAMEF17,ref|NM_001099851,ens|ENST00000376098,ccds|CCDS41264
chr1	13391907	13392335	ref|PRAMEF17,ref|NM_001099851,ens|ENST00000376098,ccds|CCDS41264
chr1	13392424	13392545	ref|PRAMEF17,ref|NM_001099851,ens|ENST00000376098
chr1	13416315	13416435	ref|PRAMEF20,ref|NM_001099852,ens|ENST00000316412
chr1	13416437	13416603	ref|PRAMEF20,ref|NM_001099852,ens|ENST00000316412,ens|ENST00000602960,ccds|CCDS41265
chr1	13418155	13418757	ref|PRAMEF20,ref|NM_001099852,ens|ENST00000316412,ens|ENST00000602960,ccds|CCDS41265
chr1	13420726	13420892	ref|PRAMEF20,ref|NM_001099852,ens|ENST00000316412,ens|ENST00000602960,ccds|CCDS41265
chr1	13420954	13421266	ref|PRAMEF20,ref|NM_001099852,ens|ENST00000316412,ens|ENST00000602960,ccds|CCDS41265
chr1	13475827	13476077	ref|LRRC38,ref|NM_001010847,ens|ENST00000376085,ccds|CCDS53269
chr1	13512930	13513690	ref|LRRC38,ref|NM_001010847,ens|ENST00000563570,ens|ENST00000376085,ccds|CCDS53269
chr1	13583787	13584244	ref|PDPN,ref|NM_006474,ref|NM_198389,ens|ENST00000621990,ens|ENST00000510906,ens|ENST00000376057,ens|ENST00000294489,ens|ENST00000509009,ens|ENST00000617617,ens|ENST00000506205,ccds|CCDS41266,ccds|CCDS30602
chr1	13595763	13595893	ref|PDPN,ref|NM_006474,ref|NM_001006624,ref|NM_001006625,ref|NM_198389,ens|ENST00000488631,ens|ENST00000475043,ens|ENST00000621990,ens|ENST00000510906,ens|ENST00000513143,ens|ENST00000376057,ens|ENST00000294489,ens|ENST00000509009,ens|ENST00000487038,ens|ENST00000617617,ens|ENST00000376061,ens|ENST00000506205,ccds|CCDS41266,ccds|CCDS30602
chr1	13607135	13607303	ref|PDPN,ref|NM_006474,ref|NM_001006624,ref|NM_001006625,ref|NM_198389,ens|ENST00000488631,ens|ENST00000475043,ens|ENST00000621990,ens|ENST00000510906,ens|ENST00000513143,ens|ENST00000376057,ens|ENST00000294489,ens|ENST00000509009,ens|ENST00000487038,ens|ENST00000617617,ens|ENST00000376061,ccds|CCDS41266,ccds|CCDS30602
chr1	13610328	13610511	ref|PDPN,ref|NM_006474,ref|NM_001006624,ref|NM_001006625,ref|NM_198389,ens|ENST00000488631,ens|ENST00000475043,ens|ENST00000621990,ens|ENST00000510906,ens|ENST00000513143,ens|ENST00000376057,ens|ENST00000294489,ens|ENST00000509009,ens|ENST00000487038,ens|ENST00000617617,ens|ENST00000376061,ccds|CCDS44060,ccds|CCDS41266,ccds|CCDS53270,ccds|CCDS30602
chr1	13613603	13613768	ref|PDPN,ref|NM_006474,ref|NM_001006624,ref|NM_001006625,ref|NM_198389,ens|ENST00000488631,ens|ENST00000475043,ens|ENST00000621990,ens|ENST00000510906,ens|ENST00000513143,ens|ENST00000376057,ens|ENST00000294489,ens|ENST00000509009,ens|ENST00000487038,ens|ENST00000617617,ens|ENST00000376061,ccds|CCDS44060,ccds|CCDS41266,ccds|CCDS53270,ccds|CCDS30602
chr1	13614272	13614439	ref|PDPN,ref|NM_006474,ref|NM_001006624,ref|NM_001006625,ref|NM_198389,ens|ENST00000488631,ens|ENST00000475043,ens|ENST00000621990,ens|ENST00000510906,ens|ENST00000513143,ens|ENST00000376057,ens|ENST00000294489,ens|ENST00000509009,ens|ENST00000487038,ens|ENST00000617617,ens|ENST00000376061,ccds|CCDS44060,ccds|CCDS41266,ccds|CCDS53270,ccds|CCDS30602
chr1	13615805	13615970	ref|PDPN,ref|NM_006474,ref|NM_001006624,ref|NM_001006625,ref|NM_198389,ens|ENST00000488631,ens|ENST00000475043,ens|ENST00000621990,ens|ENST00000513143,ens|ENST00000376057,ens|ENST00000294489,ens|ENST00000509009,ens|ENST00000617617,ens|ENST00000376061
chr1	13715547	13715712	ref|PRDM2,ref|NM_012231,ref|NM_001135610,ref|NM_015866,ens|ENST00000376048,ens|ENST00000311066,ens|ENST00000235372,ens|ENST00000484063
chr1	13730975	13731141	ref|PRDM2,ref|NM_012231,ref|NM_001135610,ref|NM_015866,ens|ENST00000491134,ens|ENST00000376048,ens|ENST00000311066,ens|ENST00000235372,ens|ENST00000484063,ccds|CCDS150,ccds|CCDS44061,ccds|CCDS151
chr1	13732747	13732912	ref|PRDM2,ref|NM_012231,ref|NM_001135610,ref|NM_015866,ens|ENST00000491134,ens|ENST00000376048,ens|ENST00000311066,ens|ENST00000235372,ens|ENST00000484063,ccds|CCDS150,ccds|CCDS44061,ccds|CCDS151
chr1	13741973	13742143	ref|PRDM2,ref|NM_012231,ref|NM_001135610,ref|NM_015866,ens|ENST00000491134,ens|ENST00000376048,ens|ENST00000502727,ens|ENST00000311066,ens|ENST00000235372,ens|ENST00000484063,ens|ENST00000502724,ccds|CCDS150,ccds|CCDS44061,ccds|CCDS151
chr1	13749321	13749501	ref|PRDM2,ref|NM_012231,ref|NM_001135610,ref|NM_015866,ens|ENST00000491134,ens|ENST00000376048,ens|ENST00000502727,ens|ENST00000311066,ens|ENST00000235372,ens|ENST00000484063,ens|ENST00000502724,ccds|CCDS150,ccds|CCDS44061,ccds|CCDS151
chr1	13773070	13773235	ref|PRDM2,ref|NM_012231,ref|NM_001135610,ref|NM_001007257,ref|NM_015866,ens|ENST00000491134,ens|ENST00000376048,ens|ENST00000407521,ens|ENST00000503842,ens|ENST00000343137,ens|ENST00000502727,ens|ENST00000311066,ens|ENST00000491815,ens|ENST00000235372,ens|ENST00000487453,ens|ENST00000413440,ens|ENST00000505823,ccds|CCDS150,ccds|CCDS44061,ccds|CCDS151
chr1	13778338	13778541	ref|PRDM2,ref|NM_012231,ref|NM_001135610,ref|NM_001007257,ref|NM_015866,ens|ENST00000491134,ens|ENST00000376048,ens|ENST00000407521,ens|ENST00000503842,ens|ENST00000343137,ens|ENST00000311066,ens|ENST00000235372,ens|ENST00000487453,ens|ENST00000413440,ens|ENST00000505823,ccds|CCDS150,ccds|CCDS44061,ccds|CCDS151,ccds|CCDS30603
chr1	13778631	13779053	ref|PRDM2,ref|NM_012231,ref|NM_001135610,ref|NM_001007257,ref|NM_015866,ens|ENST00000491134,ens|ENST00000376048,ens|ENST00000503842,ens|ENST00000343137,ens|ENST00000311066,ens|ENST00000235372,ens|ENST00000413440,ens|ENST00000505823,ccds|CCDS150,ccds|CCDS44061,ccds|CCDS151,ccds|CCDS30603
chr1	13779054	13779392	ref|PRDM2,ref|NM_012231,ref|NM_001135610,ref|NM_001007257,ref|NM_015866,ens|ENST00000491134,ens|ENST00000376048,ens|ENST00000503842,ens|ENST00000343137,ens|ENST00000311066,ens|ENST00000235372,ens|ENST00000413440,ens|ENST00000505823,ccds|CCDS150,ccds|CCDS44061,ccds|CCDS151,ccds|CCDS30603
chr1	13779393	13780071	ref|PRDM2,ref|NM_012231,ref|NM_001135610,ref|NM_001007257,ref|NM_015866,ens|ENST00000491134,ens|ENST00000376048,ens|ENST00000503842,ens|ENST00000343137,ens|ENST00000311066,ens|ENST00000235372,ens|ENST00000413440,ens|ENST00000505823,ccds|CCDS150,ccds|CCDS44061,ccds|CCDS151,ccds|CCDS30603
chr1	13780076	13781433	ref|PRDM2,ref|NM_012231,ref|NM_001135610,ref|NM_001007257,ref|NM_015866,ens|ENST00000491134,ens|ENST00000376048,ens|ENST00000503842,ens|ENST00000343137,ens|ENST00000311066,ens|ENST00000235372,ens|ENST00000413440,ens|ENST00000505823,ccds|CCDS150,ccds|CCDS44061,ccds|CCDS151,ccds|CCDS30603
chr1	13781435	13782804	ref|PRDM2,ref|NM_012231,ref|NM_001135610,ref|NM_001007257,ref|NM_015866,ens|ENST00000491134,ens|ENST00000376048,ens|ENST00000503842,ens|ENST00000343137,ens|ENST00000311066,ens|ENST00000235372,ens|ENST00000413440,ens|ENST00000505823,ccds|CCDS150,ccds|CCDS44061,ccds|CCDS151,ccds|CCDS30603
chr1	13782808	13782938	ref|PRDM2,ref|NM_012231,ref|NM_001135610,ref|NM_001007257,ref|NM_015866,ens|ENST00000491134,ens|ENST00000376048,ens|ENST00000503842,ens|ENST00000343137,ens|ENST00000311066,ens|ENST00000235372,ens|ENST00000413440,ens|ENST00000505823,ccds|CCDS150,ccds|CCDS44061,ccds|CCDS151,ccds|CCDS30603
chr1	13786418	13786583	ref|PRDM2,ref|NM_012231,ref|NM_001135610,ref|NM_001007257,ref|NM_015866,ens|ENST00000491134,ens|ENST00000376048,ens|ENST00000503842,ens|ENST00000343137,ens|ENST00000311066,ens|ENST00000235372,ens|ENST00000413440,ens|ENST00000505823,ccds|CCDS150,ccds|CCDS44061
chr1	13816312	13816606	ref|PRDM2,ref|NM_012231,ref|NM_001135610,ens|ENST00000376048,ens|ENST00000503842,ens|ENST00000235372,ens|ENST00000505823,ccds|CCDS150,ccds|CCDS44061
chr1	13823068	13823233	ref|PRDM2,ref|NM_012231,ref|NM_001135610,ens|ENST00000376048,ens|ENST00000503842,ens|ENST00000235372,ens|ENST00000505823,ccds|CCDS44061
chr1	14598982	14599302	ref|KAZN,ref|NM_001370230,ref|NM_015209,ref|NM_201628,ens|ENST00000376030,ens|ENST00000503743,ens|ENST00000636203,ens|ENST00000491547,ccds|CCDS41267,ccds|CCDS152
chr1	14924315	14924447	ref|KAZN,ref|NM_001370230,ref|NM_015209,ref|NM_201628,ref|NM_001018000,ref|NM_001370229,ens|ENST00000376030,ens|ENST00000503743,ens|ENST00000636203,ens|ENST00000361144,ens|ENST00000491547,ccds|CCDS41267,ccds|CCDS152
chr1	14924455	14924590	ref|KAZN,ref|NM_001370230,ref|NM_015209,ref|NM_201628,ref|NM_001370229,ref|NM_001018000,ens|ENST00000376030,ens|ENST00000503743,ens|ENST00000636203,ens|ENST00000361144,ens|ENST00000491547,ccds|CCDS30604,ccds|CCDS41267,ccds|CCDS152
chr1	14960547	14960841	ref|KAZN,ref|NM_001370231,ref|NM_001018001,ref|NM_001370230,ref|NM_015209,ref|NM_201628,ref|NM_001017999,ref|NM_001018000,ref|NM_001370229,ens|ENST00000400797,ens|ENST00000376028,ens|ENST00000376030,ens|ENST00000503743,ens|ENST00000636203,ens|ENST00000361144,ens|ENST00000400798,ens|ENST00000491547,ccds|CCDS30604,ccds|CCDS41267,ccds|CCDS152
chr1	15034714	15034879	ref|KAZN,ref|NM_001370231,ref|NM_001018001,ref|NM_001370230,ref|NM_015209,ref|NM_201628,ref|NM_001370229,ref|NM_001018000,ref|NM_001017999,ens|ENST00000400797,ens|ENST00000376028,ens|ENST00000376030,ens|ENST00000503743,ens|ENST00000636203,ens|ENST00000361144,ens|ENST00000400798,ens|ENST00000491547,ccds|CCDS30604,ccds|CCDS41267,ccds|CCDS152,ccds|CCDS41268
chr1	15043852	15044138	ref|KAZN,ref|NM_001370231,ref|NM_001018001,ref|NM_001370230,ref|NM_015209,ref|NM_201628,ref|NM_001018000,ref|NM_001017999,ref|NM_001370229,ens|ENST00000400797,ens|ENST00000376028,ens|ENST00000376030,ens|ENST00000503743,ens|ENST00000636203,ens|ENST00000361144,ens|ENST00000400798,ens|ENST00000491547,ccds|CCDS30604,ccds|CCDS41267,ccds|CCDS152,ccds|CCDS41268
chr1	15056072	15056247	ref|KAZN,ref|NM_001370231,ref|NM_001018001,ref|NM_001370230,ref|NM_015209,ref|NM_201628,ref|NM_001370229,ref|NM_001018000,ref|NM_001017999,ens|ENST00000400797,ens|ENST00000376030,ens|ENST00000503743,ens|ENST00000636203,ens|ENST00000361144,ens|ENST00000400798,ens|ENST00000491547,ccds|CCDS30604,ccds|CCDS41267,ccds|CCDS152,ccds|CCDS41268
chr1	15060130	15060299	ref|KAZN,ref|NM_001370231,ref|NM_001018001,ref|NM_001370230,ref|NM_015209,ref|NM_201628,ref|NM_001370229,ref|NM_001018000,ref|NM_001017999,ens|ENST00000400797,ens|ENST00000376030,ens|ENST00000503743,ens|ENST00000636203,ens|ENST00000361144,ens|ENST00000400798,ens|ENST00000491547,ccds|CCDS30604,ccds|CCDS41267,ccds|CCDS152,ccds|CCDS41268
chr1	15063534	15063699	ref|KAZN,ref|NM_001370231,ref|NM_001018001,ref|NM_001370230,ref|NM_015209,ref|NM_201628,ref|NM_001017999,ref|NM_001018000,ref|NM_001370229,ens|ENST00000400797,ens|ENST00000376030,ens|ENST00000503743,ens|ENST00000636203,ens|ENST00000361144,ens|ENST00000400798,ens|ENST00000491547,ccds|CCDS30604,ccds|CCDS41267,ccds|CCDS152,ccds|CCDS41268
chr1	15065571	15065780	ref|KAZN,ref|NM_001370231,ref|NM_001018001,ref|NM_001370230,ref|NM_015209,ref|NM_201628,ref|NM_001370229,ref|NM_001018000,ref|NM_001017999,ens|ENST00000400797,ens|ENST00000376030,ens|ENST00000503743,ens|ENST00000636203,ens|ENST00000361144,ens|ENST00000400798,ens|ENST00000491547,ccds|CCDS30604,ccds|CCDS41267,ccds|CCDS152,ccds|CCDS41268
chr1	15094119	15094385	ref|KAZN,ref|NM_201628,ens|ENST00000376030,ens|ENST00000636203,ccds|CCDS152
chr1	15094771	15095011	ref|KAZN,ref|NM_201628,ens|ENST00000376030,ens|ENST00000636203,ccds|CCDS152
chr1	15101511	15101765	ref|KAZN,ref|NM_201628,ens|ENST00000376030,ens|ENST00000636203,ccds|CCDS152
chr1	15103346	15103512	ref|KAZN,ref|NM_201628,ens|ENST00000376030,ens|ENST00000636203,ccds|CCDS152
chr1	15104022	15104190	ref|KAZN,ref|NM_201628,ens|ENST00000376030,ens|ENST00000636203,ccds|CCDS152
chr1	15112401	15112566	ref|TMEM51-AS1,ref|KAZN,ref|NM_201628,ref|NR_027136,ens|ENST00000404665,ens|ENST00000376030,ens|ENST00000310916,ens|ENST00000636203,ccds|CCDS152
chr1	15114450	15114616	ref|TMEM51-AS1,ref|KAZN,ref|NM_201628,ref|NR_027136,ens|ENST00000404665,ens|ENST00000376030,ens|ENST00000310916,ens|ENST00000636203,ccds|CCDS152
[truncated: 301,805 more rows]
