# Supplementary material for: Procrustes is a machine-learning approach that removes cross-platform batch effects from clinical RNA sequencing data
Source: Commun Biol. 2024 Mar 30;7:392. doi: 10.1038/s42003-024-06020-z (PMC10981711; doi:10.1038/s42003-024-06020-z)
Supplement: Supplementary file 4 — Supplementary Data 1-16 [file 42003_2024_6020_MOESM4_ESM.xlsx]

## Sheet: Cover sheet
Supplementary Data
Supplementary Data 1. Sample information for comparison of V7 versus V7 UTR EC RNA-seq comparison
Supplementary Data 2. Samples used for V7, V7_UTR and Poly-A RNA-seq comparison and alignment rates
Supplementary Data 3. Cell lines used in this study
Supplementary Data 4. Data annotation for triple FFPE (EC V7 UTRprotocol) and FF samples sequenced both using Poly-A and EC V7 UTR protocol.
Supplementary Data 5. FF-FFPE correlation on Exome capture-based RNA-seq
Supplementary Data 6. MET500 Train and holdout split indexes
Supplementary Data 7. Gene group definition
Supplementary Data 8. mProcrustes model gene lists
Supplementary Data 9. TCGA and GTEx samples used to identify tissue specific genes
Supplementary Data 10. GTEX and TCGA tissue specific expression gene list
Supplementary Data 11. MET500 Batch correction comparison results after sProcrustes and mProcrustes transformation
Supplementary Data 12. MET500 Batch correction comparison results
Supplementary Data 13. MET500 ssGSEA scores
Supplementary Data 14. Annotation of in-house processed samples used for training and testing Procrustes
Supplementary Table 15. EC V7 UTR lab data for TCGA mapping using Procrustes
Supplementary Table 16. Cohorts for mapping

## Sheet: S1 - Data source
Supplementary Data 1. Sample information for comparison of V7 versus V7 UTR EC RNA-seq comparison
			Sample names contain internal indexing related to the date of sequencing
Sample_name	Library prep kit	Case_ID
210326_NovaA_Sample_15	XTHS2_V7_UTR	1-156
210108-NovaB-Sample1	mRNA_prep	1-156
210214_NovaA_Sample_80	XTHS2_V7	1-156
210306_NovaA_Sample_26	XTHS2_V7_UTR	1-270994
210303-NovaB_Sample19	XTHS2_V7	1-270994
210108-NovaB-Sample5	mRNA_prep	1-270994
201117_NovaB_Sample13	mRNA_prep	1954
201126_NovaB_Sample11	XTHS2_V7_UTR	1954
201126_NovaA_Sample11	XTHS2_V7	1954
201126_NovaB_Sample12	XTHS2_V7_UTR	1954_BL
201126_NovaA_Sample12	XTHS2_V7	1954_BL
201117_NovaB_Sample14	mRNA_prep	1954_BL
210108-NovaB-Sample2	mRNA_prep	23-216
210306_NovaA_Sample_1	XTHS2_V7_UTR	23-216
210106-NovaB-Sample7	mRNA_prep	23-216
210214_NovaA_Sample_73	XTHS2_V7	23-216
210303-NovaB_Sample1	XTHS2_V7	23-559
210306_NovaA_Sample_2	XTHS2_V7_UTR	23-559
210106-NovaB-Sample8	mRNA_prep	23-559
210303-NovaB_Sample2	XTHS2_V7	23-563
210317_NovaA_Sample_26	XTHS2_V7_UTR	23-563
210106-NovaB-Sample9	mRNA_prep	23-563
210214_NovaA_Sample_74	XTHS2_V7	23-630
210317_NovaA_Sample_27	XTHS2_V7_UTR	23-630
210106-NovaB-Sample10	mRNA_prep	23-630
210214_NovaA_Sample_84	XTHS2_V7	23-810
210106-NovaB-Sample32	mRNA_prep	23-810
210306_NovaA_Sample_31	XTHS2_V7_UTR	23-810
210106-NovaB-Sample20	mRNA_prep	65-OM-2808
210306_NovaA_Sample_8	XTHS2_V7_UTR	65-OM-2808
210303-NovaB_Sample10	XTHS2_V7	65-OM-2808
210306_NovaA_Sample_14	XTHS2_V7_UTR	65-OM-3164
210106-NovaB-Sample1	mRNA_prep	65-OM-3164
210303-NovaB_Sample13	XTHS2_V7	65-OM-3164
210306_NovaA_Sample_15	XTHS2_V7_UTR	65-OM-3183
210106-NovaB-Sample2	mRNA_prep	65-OM-3183
210214_NovaA_Sample_79	XTHS2_V7	65-OM-3183
210306_NovaA_Sample_5	XTHS2_V7_UTR	65-OM-3209
210214_NovaA_Sample_75	XTHS2_V7	65-OM-3209
210106-NovaB-Sample18	mRNA_prep	65-OM-3209
210214_NovaA_Sample_77	XTHS2_V7	65-OM-3217
210415_NovaA_Sample_5	mRNA_prep	65-OM-3217
210306_NovaA_Sample_12	XTHS2_V7_UTR	65-OM-3217
210214_NovaA_Sample_81	XTHS2_V7	7-1013
210106-NovaB-Sample6	mRNA_prep	7-1013
210306_NovaA_Sample_20	XTHS2_V7_UTR	7-1013
210326_NovaA_Sample_16	XTHS2_V7_UTR	7-12512
210214_NovaA_Sample_76	XTHS2_V7	7-12512
210415_NovaA_Sample_1	mRNA_prep	7-12512
210415_NovaA_Sample_2	mRNA_prep	7-394
210214_NovaA_Sample_83	XTHS2_V7	7-394
210306_NovaA_Sample_29	XTHS2_V7_UTR	7-394
210306_NovaA_Sample_30	XTHS2_V7_UTR	7-432
210303-NovaB_Sample21	XTHS2_V7	7-432
210211_NovaA_Sample_8	mRNA_prep	7-432
210306_NovaA_Sample_16	XTHS2_V7_UTR	7_2895
210303-NovaB_Sample14	XTHS2_V7	7_2895
210211_NovaA_Sample_5	mRNA_prep	7_2895
210303-NovaB_Sample15	XTHS2_V7	90-149-2015-NSCLC-113
210306_NovaA_Sample_17	XTHS2_V7_UTR	90-149-2015-NSCLC-113
210106-NovaB-Sample4	mRNA_prep	90-149-2015-NSCLC-113
201117_NovaB_Sample12	mRNA_prep	AGILENT HRR
201126_NovaB_Sample22	XTHS2_V7_UTR	AGILENT HRR
201126_NovaA_Sample22	XTHS2_V7	AGILENT HRR
201117_NovaB_Sample3	mRNA_prep	COLO829
201126_NovaA_Sample13	XTHS2_V7	COLO829
201126_NovaB_Sample13	XTHS2_V7_UTR	COLO829
201126_NovaA_Sample15	XTHS2_V7	CRC_3218
201117_NovaB_Sample5	mRNA_prep	CRC_3218
201126_NovaB_Sample15	XTHS2_V7_UTR	CRC_3218
201126_NovaB_Sample16	XTHS2_V7_UTR	CRC_3220
201126_NovaA_Sample16	XTHS2_V7	CRC_3220
201117_NovaB_Sample6	mRNA_prep	CRC_3220
201126_NovaB_Sample18	XTHS2_V7_UTR	CRC_3301
201126_NovaA_Sample18	XTHS2_V7	CRC_3301
201117_NovaB_Sample8	mRNA_prep	CRC_3301
201117_NovaB_Sample9	mRNA_prep	K562_X1
201126_NovaA_Sample19	XTHS2_V7	K562_X1
201126_NovaB_Sample19	XTHS2_V7_UTR	K562_X1
201126_NovaB_Sample20	XTHS2_V7_UTR	K562_X2
201117_NovaB_Sample10	mRNA_prep	K562_X2
201126_NovaA_Sample20	XTHS2_V7	K562_X2
201126_NovaB_Sample21	XTHS2_V7_UTR	K562_X3
201117_NovaB_Sample11	mRNA_prep	K562_X3
201126_NovaA_Sample21	XTHS2_V7	K562_X3

## Sheet: S2 - alignment rates
Supplementary Data 2. Samples used for V7, V7_UTR and Poly-A RNA-seq comparison and alignment rates
							Sample names contain internal indexing related to the date of sequencing
Sample	Run	Library prep kit	Case_ID	Unaligned	Aligned	CDs Exons
210326_NovaA_Sample_15	210326_NovaA_RNA_XTHS2	V7_UTR	1-156	0.89	99.11	69.72529689470849
210108-NovaB-Sample1	210108_NovaB_RNA_Cureline_mRNA_MG_mRNA	PolyA	1-156	3.92	96.08	61.95881493715327
210214_NovaA_Sample_80	210214_NovaA_RNA_XTHS2	V7	1-156	0.68	99.32	77.93456122678126
210306_NovaA_Sample_26	210306_NovaA_RNA_XTHS	V7_UTR	1-270994	0.79	99.21	70.14972653151302
210303-NovaB_Sample19	210303_NovaB_RNA_XTHS2	V7	1-270994	1.15	98.85	81.04238455775175
210108-NovaB-Sample5	210108_NovaB_RNA_Cureline_mRNA_MG_mRNA	PolyA	1-270994	3.97	96.03	62.2838460864123
201117_NovaB_Sample13	201117_NovaB_RNA_Illumina_mRNA_Prep	PolyA	1954	1.24	98.76	36.66798202574869
201126_NovaB_Sample11	201126_NovaB_RNA_V7+UTR	V7_UTR	1954	0.49	99.51	75.67251445673031
201126_NovaA_Sample11	201126_NovaA_RNA_V7	V7	1954	0.75	99.25	92.25410441359313
201126_NovaB_Sample12	201126_NovaB_RNA_V7+UTR	V7_UTR	1954_BL	0.42	99.58	75.13028708764762
201126_NovaA_Sample12	201126_NovaA_RNA_V7	V7	1954_BL	0.67	99.33	90.94324255467048
201117_NovaB_Sample14	201117_NovaB_RNA_Illumina_mRNA_Prep	PolyA	1954_BL	2023-05-01	98.5	33.25851948934095
210306_NovaA_Sample_1	210306_NovaA_RNA_XTHS	V7_UTR	23-216	0.85	99.15	63.93560168501035
210106-NovaB-Sample7	210106_NovaB_RNA_Cureline_mRNA	PolyA	23-216	2.72	97.28	57.960237433038465
210214_NovaA_Sample_73	210214_NovaA_RNA_XTHS2	V7	23-216	0.83	99.17	81.58681729188952
210303-NovaB_Sample1	210303_NovaB_RNA_XTHS2	V7	23-559	0.85	99.15	77.37151984006181
210306_NovaA_Sample_2	210306_NovaA_RNA_XTHS	V7_UTR	23-559	0.64	99.36	64.27398691350119
210106-NovaB-Sample8	210106_NovaB_RNA_Cureline_mRNA	PolyA	23-559	3.19	96.81	60.631225890617344
210303-NovaB_Sample2	210303_NovaB_RNA_XTHS2	V7	23-563	0.9	99.1	85.3015511192273
210317_NovaA_Sample_26	210317_NovaA_RNA_XTHS2	V7_UTR	23-563	0.87	99.13	58.2171983387279
210106-NovaB-Sample9	210106_NovaB_RNA_Cureline_mRNA	PolyA	23-563	2.57	97.43	59.264084731579345
210214_NovaA_Sample_74	210214_NovaA_RNA_XTHS2	V7	23-630	0.77	99.23	85.32070593399459
210317_NovaA_Sample_27	210317_NovaA_RNA_XTHS2	V7_UTR	23-630	0.61	99.39	62.652471928847355
210106-NovaB-Sample10	210106_NovaB_RNA_Cureline_mRNA	PolyA	23-630	2.96	97.04	63.79249634549442
210214_NovaA_Sample_84	210214_NovaA_RNA_XTHS2	V7	23-810	1.19	98.81	82.76407762936019
210106-NovaB-Sample32	210106_NovaB_RNA_Cureline_mRNA	PolyA	23-810	1.94	98.06	61.25795542583141
210306_NovaA_Sample_31	210306_NovaA_RNA_XTHS	V7_UTR	23-810	1.38	98.62	64.66479293308738
210106-NovaB-Sample20	210106_NovaB_RNA_Cureline_mRNA	PolyA	65-OM-2808	2.77	97.23	61.59814442779189
210306_NovaA_Sample_8	210306_NovaA_RNA_XTHS	V7_UTR	65-OM-2808	0.7	99.3	67.12665159554484
210303-NovaB_Sample10	210303_NovaB_RNA_XTHS2	V7	65-OM-2808	0.74	99.26	81.11186779143765
210306_NovaA_Sample_14	210306_NovaA_RNA_XTHS	V7_UTR	65-OM-3164	0.71	99.29	66.84782521784312
210106-NovaB-Sample1	210106_NovaB_RNA_Cureline_mRNA	PolyA	65-OM-3164	2023-03-02	97.7	63.67739281586148
210303-NovaB_Sample13	210303_NovaB_RNA_XTHS2	V7	65-OM-3164	0.71	99.29	72.005574275937
210306_NovaA_Sample_15	210306_NovaA_RNA_XTHS	V7_UTR	65-OM-3183	0.94	99.06	64.80956229798636
210106-NovaB-Sample2	210106_NovaB_RNA_Cureline_mRNA	PolyA	65-OM-3183	2023-02-02	97.8	62.10633647385255
210214_NovaA_Sample_79	210214_NovaA_RNA_XTHS2	V7	65-OM-3183	0.76	99.24	81.15032469402527
210306_NovaA_Sample_5	210306_NovaA_RNA_XTHS	V7_UTR	65-OM-3209	0.98	99.02	60.48119251281685
210214_NovaA_Sample_75	210214_NovaA_RNA_XTHS2	V7	65-OM-3209	1.16	98.84	80.8596614568201
210106-NovaB-Sample18	210106_NovaB_RNA_Cureline_mRNA	PolyA	65-OM-3209	3.14	96.86	62.625132432588416
210214_NovaA_Sample_77	210214_NovaA_RNA_XTHS2	V7	65-OM-3217	0.73	99.27	78.01607629741402
210415_NovaA_Sample_5	210415_NovaA_RNA_mRNA	PolyA	65-OM-3217	2023-01-04	95.99	57.145335446260745
210306_NovaA_Sample_12	210306_NovaA_RNA_XTHS	V7_UTR	65-OM-3217	0.67	99.33	65.62669851979611
210214_NovaA_Sample_81	210214_NovaA_RNA_XTHS2	V7	7-1013	1.46	98.54	82.4062380705792
210106-NovaB-Sample6	210106_NovaB_RNA_Cureline_mRNA	PolyA	7-1013	2.79	97.21	57.80243206970249
210306_NovaA_Sample_20	210306_NovaA_RNA_XTHS	V7_UTR	7-1013	0.85	99.15	61.71026997675553
210326_NovaA_Sample_16	210326_NovaA_RNA_XTHS2	V7_UTR	7-12512	1.19	98.81	65.19691069783309
210214_NovaA_Sample_76	210214_NovaA_RNA_XTHS2	V7	7-12512	2023-09-01	98.1	83.84812035664444
210415_NovaA_Sample_1	210415_NovaA_RNA_mRNA	PolyA	7-12512	3.62	96.38	61.09693739529142
210415_NovaA_Sample_2	210415_NovaA_RNA_mRNA	PolyA	7-394	2023-04-04	95.96	52.304045929324715
210214_NovaA_Sample_83	210214_NovaA_RNA_XTHS2	V7	7-394	0.56	99.44	81.53222867008554
210306_NovaA_Sample_29	210306_NovaA_RNA_XTHS	V7_UTR	7-394	0.62	99.38	63.65126764532156
210306_NovaA_Sample_30	210306_NovaA_RNA_XTHS	V7_UTR	7-432	0.86	99.14	60.75280622790835
210303-NovaB_Sample21	210303_NovaB_RNA_XTHS2	V7	7-432	0.74	99.26	84.50879923112268
210211_NovaA_Sample_8	210211_NovaA_RNA_Stranded	PolyA	7-432	2.81	97.19	56.08797419374727
210306_NovaA_Sample_16	210306_NovaA_RNA_XTHS	V7_UTR	7_2895	0.74	99.26	63.78616407673179
210303-NovaB_Sample14	210303_NovaB_RNA_XTHS2	V7	7_2895	0.72	99.28	83.27724650419776
210211_NovaA_Sample_5	210211_NovaA_RNA_Stranded	PolyA	7_2895	3.31	96.69	55.91377842991142
210303-NovaB_Sample15	210303_NovaB_RNA_XTHS2	V7	90-149-2015-NSCLC-113	2.65	97.35	74.70242955315126
210306_NovaA_Sample_17	210306_NovaA_RNA_XTHS	V7_UTR	90-149-2015-NSCLC-113	0.86	99.14	64.17560439240543
210106-NovaB-Sample4	210106_NovaB_RNA_Cureline_mRNA	PolyA	90-149-2015-NSCLC-113	2.94	97.06	57.23917864903269
201117_NovaB_Sample12	201117_NovaB_RNA_Illumina_mRNA_Prep	PolyA	AGILENT HRR	2023-08-01	98.2	67.9507103860237
201126_NovaB_Sample22	201126_NovaB_RNA_V7+UTR	V7_UTR	AGILENT HRR	0.48	99.52	74.72848430264553
201126_NovaA_Sample22	201126_NovaA_RNA_V7	V7	AGILENT HRR	0.8	99.2	90.68657942851391
201117_NovaB_Sample3	201117_NovaB_RNA_Illumina_mRNA_Prep	PolyA	COLO829	1.28	98.72	68.46563518740844
201126_NovaA_Sample13	201126_NovaA_RNA_V7	V7	COLO829	0.71	99.29	92.28161364929196
201126_NovaB_Sample13	201126_NovaB_RNA_V7+UTR	V7_UTR	COLO829	0.42	99.58	74.37278784880111
201126_NovaA_Sample15	201126_NovaA_RNA_V7	V7	CRC_3218	0.89	99.11	90.73948390247483
201117_NovaB_Sample5	201117_NovaB_RNA_Illumina_mRNA_Prep	PolyA	CRC_3218	1.18	98.82	64.70549143623188
201126_NovaB_Sample15	201126_NovaB_RNA_V7+UTR	V7_UTR	CRC_3218	0.55	99.45	74.5809415701992
201126_NovaB_Sample16	201126_NovaB_RNA_V7+UTR	V7_UTR	CRC_3220	0.52	99.48	69.35364110002052
201126_NovaA_Sample16	201126_NovaA_RNA_V7	V7	CRC_3220	0.8	99.2	88.50450169192588
201117_NovaB_Sample6	201117_NovaB_RNA_Illumina_mRNA_Prep	PolyA	CRC_3220	2023-03-01	98.97	53.33868145305375
201126_NovaB_Sample18	201126_NovaB_RNA_V7+UTR	V7_UTR	CRC_3301	0.87	99.13	73.36947937833395
201126_NovaA_Sample18	201126_NovaA_RNA_V7	V7	CRC_3301	1.49	98.51	89.86179956412822
201117_NovaB_Sample8	201117_NovaB_RNA_Illumina_mRNA_Prep	PolyA	CRC_3301	1.21	98.79	64.69285355317265
201117_NovaB_Sample9	201117_NovaB_RNA_Illumina_mRNA_Prep	PolyA	K562_X1	0.96	99.04	74.11641235136256
201126_NovaA_Sample19	201126_NovaA_RNA_V7	V7	K562_X1	0.83	99.17	91.92755226735413
201126_NovaB_Sample19	201126_NovaB_RNA_V7+UTR	V7_UTR	K562_X1	0.5	99.5	77.8954249768498
201126_NovaB_Sample20	201126_NovaB_RNA_V7+UTR	V7_UTR	K562_X2	0.54	99.46	76.78730046671998
201117_NovaB_Sample10	201117_NovaB_RNA_Illumina_mRNA_Prep	PolyA	K562_X2	1.36	98.64	74.76212684039295
201126_NovaA_Sample20	201126_NovaA_RNA_V7	V7	K562_X2	0.86	99.14	91.28060934444983
201126_NovaB_Sample21	201126_NovaB_RNA_V7+UTR	V7_UTR	K562_X3	0.52	99.48	77.88727336068288
201117_NovaB_Sample11	201117_NovaB_RNA_Illumina_mRNA_Prep	PolyA	K562_X3	2023-07-01	98.3	72.4570575882685
201126_NovaA_Sample21	201126_NovaA_RNA_V7	V7	K562_X3	0.8	99.2	91.56298512089047

## Sheet: S3 - cell lines
Supplementary Data 3. Cell lines used in this study
Cell line	Provider	Cat#
A-673 (ATCC CRL-1598)	ATCC	CRL-1598™
BT-20 (ATCC HTB-19)	ATCC	HTB-19™
Caki-1 (ATCC HTB-46)	ATCC	HTB-46™
COLO 829 (ATCC CRL-1974)	ATCC	CRL-1974™
HCC1143 (ATCC CRL-2321)	ATCC	CRL-2321™
MCF7 (ATCC HTB-22)	ATCC	HTB-22™
NCI-H2228 [H2228] (ATCC CRL-5935)	ATCC	CRL-5935™
Reh (ATCC CRL-8286)	ATCC	CRL-8286™
RT4 (ATCC HTB-2)	ATCC	HTB-2™
THP-1 (ATCC TIB-202)	ATCC	TIB-202™
U-118 MG (ATCC HTB-15)	ATCC	HTB-15
GM12877	Coriell Institute	GM12877
GM12878	Coriell Institute	GM12878
SNU-16 (ATCC CRL-5974)	ATCC	CRL-5974™
WERI-Rb-1 (ATCC HTB-169)	ATCC	HTB-169™
DLD-1 (ATCC CCL-221)	ATCC	CCL-221™
HCT 116 (ATCC CCL-247)	ATCC	CCL-247™
HCT-15 (ATCC CCL-225)	ATCC	CCL-225™
IMR-90 (ATCC CCL-186)	ATCC	CCL-186™
LoVo (ATCC CCL-229)	ATCC	CCL-229™
HCC1395 (ATCC CRL-2324)	ATCC	CRL-2324™
HCC1937 (ATCC CRL-2336)	ATCC	CRL-2336™
HCC1954 (ATCC CRL-2338)	ATCC	CRL-2338™

## Sheet: S4 - FF and FFPE replicate info
Supplementary Data 4. Data annotation for triple FFPE (EC V7 UTR protocol) and FF samples sequenced both using Poly-A and EC V7 UTR protocol
				Sample names contain internal indexing related to the date of sequencing
Sample_name	Library prep kit	Patient BG_ID	Input material type
210417_NovaA_Sample_83	XTHS2_V7_UTR	RS0102	FF
210423_NovaB_Sample_32	mRNA_prep	RS0102	FF
210223_NovaA_Sample_4	XTHS2_V7_UTR	RS0102	FFPE
210217_NovaB_Sample_9	mRNA_prep	RS0103	FF
210216_NovaA_Sample_9	XTHS2_V7_UTR	RS0103	FF
210223_NovaA_Sample_5	XTHS2_V7_UTR	RS0103	FFPE
210223_NovaA_Sample_6	XTHS2_V7_UTR	RS0104	FFPE
210216_NovaA_Sample_12	XTHS2_V7_UTR	RS0104	FF
210327_NovaB_Sample_9	XTHS2_V7_UTR	RS0104	FFPE
210217_NovaB_Sample_12	mRNA_prep	RS0104	FF
210216_NovaA_Sample_6	XTHS2_V7_UTR	RS0109	FF
210223_NovaA_Sample_8	XTHS2_V7_UTR	RS0109	FFPE
210217_NovaB_Sample_6	mRNA_prep	RS0109	FF
210217_NovaB_Sample_11	mRNA_prep	RS0111	FF
210223_NovaA_Sample_10	XTHS2_V7_UTR	RS0111	FFPE
210216_NovaA_Sample_11	XTHS2_V7_UTR	RS0111	FF
210217_NovaB_Sample_8	mRNA_prep	RS0113	FF
210223_NovaA_Sample_11	XTHS2_V7_UTR	RS0113	FFPE
210216_NovaA_Sample_8	XTHS2_V7_UTR	RS0113	FF
210329_NovaB_Sample_17	XTHS2_V7_UTR	RS0113	FFPE
210216_NovaA_Sample_14	XTHS2_V7_UTR	RS0114	FF
210217_NovaB_Sample_14	mRNA_prep	RS0114	FF
210223_NovaA_Sample_12	XTHS2_V7_UTR	RS0114	FFPE
210415_NovaA_Sample_17	mRNA_prep	RS0115	FF
210417_NovaA_Sample_79	XTHS2_V7_UTR	RS0115	FF
210405_NovaA_Sample_10	XTHS2_V7_UTR	RS0115	FFPE
210409_NovaB_Sample_30	mRNA_prep	RS0116	FF
210405_NovaA_Sample_3	XTHS2_V7_UTR	RS0116	FFPE
210417_NovaA_Sample_73	XTHS2_V7_UTR	RS0116	FF
210405_NovaA_Sample_5	XTHS2_V7_UTR	RS0117	FFPE
210409_NovaB_Sample_32	mRNA_prep	RS0117	FF
210417_NovaA_Sample_75	XTHS2_V7_UTR	RS0117	FF
210405_NovaA_Sample_8	XTHS2_V7_UTR	RS0118	FFPE
210417_NovaA_Sample_77	XTHS2_V7_UTR	RS0118	FF
210507_NovaA_Sample_14	mRNA_prep	RS0118	FF
210603_NovaB_Sample_12	XTHS2_V7_UTR	RS0119	FF
210709_Next_Sample_8	mRNA_prep	RS0119	FF
210327_NovaB_Sample_1	XTHS2_V7_UTR	RS0119	FFPE
210405_NovaA_Sample_4	XTHS2_V7_UTR	RS0121	FFPE
210507_NovaA_Sample_15	mRNA_prep	RS0121	FF
210405_NovaA_Sample_9	XTHS2_V7_UTR	RS0121	FFPE
210417_NovaA_Sample_74	XTHS2_V7_UTR	RS0121	FF
210426_NovaB_Sample_17	XTHS2_V7_UTR	RS0123	FFPE
210423_NovaB_Sample_3	mRNA_prep	RS0123	FF
210422_NovaB_Sample_5	XTHS2_V7_UTR	RS0123	FF
210409_NovaB_Sample_29	mRNA_prep	RS0129	FF
210417_NovaA_Sample_80	XTHS2_V7_UTR	RS0129	FF
210405_NovaA_Sample_2	XTHS2_V7_UTR	RS0129	FFPE
210405_NovaA_Sample_7	XTHS2_V7_UTR	RS0129	FFPE
210217_NovaB_Sample_13	mRNA_prep	RS0132	FF
210326_NovaA_Sample_18	XTHS2_V7_UTR	RS0132	FFPE
210216_NovaA_Sample_13	XTHS2_V7_UTR	RS0132	FF
210409_NovaB_Sample_28	mRNA_prep	RS0133	FF
210405_NovaA_Sample_1	XTHS2_V7_UTR	RS0133	FFPE
210417_NovaA_Sample_71	XTHS2_V7_UTR	RS0133	FF
210217_NovaB_Sample_4	mRNA_prep	RS0134	FF
210216_NovaA_Sample_4	XTHS2_V7_UTR	RS0134	FF
210329_NovaB_Sample_15	XTHS2_V7_UTR	RS0134	FFPE
210216_NovaA_Sample_16	XTHS2_V7_UTR	RS0136	FF
210217_NovaB_Sample_16	mRNA_prep	RS0136	FF
210223_NovaA_Sample_18	XTHS2_V7_UTR	RS0136	FFPE
210216_NovaA_Sample_10	XTHS2_V7_UTR	RS0137	FF
210507_NovaA_Sample_17	mRNA_prep	RS0137	FF
210329_NovaB_Sample_14	XTHS2_V7_UTR	RS0137	FFPE
210423_NovaB_Sample_2	mRNA_prep	RS0244	FF
210426_NovaB_Sample_20	XTHS2_V7_UTR	RS0244	FFPE
210422_NovaB_Sample_4	XTHS2_V7_UTR	RS0244	FF
210629_NovaB_Sample_7	XTHS2_V7_UTR	RS0245	FFPE
210423_NovaB_Sample_22	mRNA_prep	RS0245	FF
210422_NovaB_Sample_22	XTHS2_V7_UTR	RS0245	FF
210423_NovaB_Sample_28	mRNA_prep	RS0251	FF
210422_NovaB_Sample_28	XTHS2_V7_UTR	RS0251	FF
210409_NovaA_Sample_20	XTHS2_V7_UTR	RS0251	FFPE
210422_NovaB_Sample_30	XTHS2_V7_UTR	RS0254	FF
210423_NovaB_Sample_21	mRNA_prep	RS0254	FF
210629_NovaB_Sample_2	XTHS2_V7_UTR	RS0254	FFPE
210426_NovaB_Sample_19	XTHS2_V7_UTR	RS0264	FFPE
210422_NovaB_Sample_14	XTHS2_V7_UTR	RS0264	FF
210423_NovaB_Sample_10	mRNA_prep	RS0264	FF
210507_NovaA_Sample_1	mRNA_prep	RS0266	FF
210609_NovaB_Sample_16	XTHS2_V7_UTR	RS0266	FFPE
210525_NovaA_Sample_3	XTHS2_V7_UTR	RS0266	FF
210507_NovaA_Sample_2	mRNA_prep	RS0267	FF
210525_NovaA_Sample_4	XTHS2_V7_UTR	RS0267	FF
210609_NovaB_Sample_17	XTHS2_V7_UTR	RS0267	FFPE
210609_NovaB_Sample_19	XTHS2_V7_UTR	RS0269	FFPE
210609_NovaA_Sample_4	mRNA_prep	RS0269	FF
210525_NovaA_Sample_6	XTHS2_V7_UTR	RS0269	FF
210609_NovaB_Sample_21	XTHS2_V7_UTR	RS0271	FFPE
210525_NovaA_Sample_7	XTHS2_V7_UTR	RS0271	FF
210507_NovaA_Sample_6	mRNA_prep	RS0271	FF
210525_NovaA_Sample_8	XTHS2_V7_UTR	RS0272	FF
210609_NovaB_Sample_22	XTHS2_V7_UTR	RS0272	FFPE
210507_NovaA_Sample_7	mRNA_prep	RS0272	FF
210507_NovaA_Sample_12	mRNA_prep	RS0277	FF
210609_NovaB_Sample_26	XTHS2_V7_UTR	RS0277	FFPE
210525_NovaA_Sample_13	XTHS2_V7_UTR	RS0277	FF
210507_NovaA_Sample_13	mRNA_prep	RS0278	FF
210609_NovaB_Sample_27	XTHS2_V7_UTR	RS0278	FFPE
210525_NovaA_Sample_14	XTHS2_V7_UTR	RS0278	FF
210601_NovaA_Sample_23	XTHS2_V7_UTR	RS0284	FF
210510_NovaA_Sample_3	mRNA_prep	RS0284	FF
210609_NovaB_Sample_33	XTHS2_V7_UTR	RS0284	FFPE
210510_NovaA_Sample_4	mRNA_prep	RS0285	FF
210601_NovaA_Sample_24	XTHS2_V7_UTR	RS0285	FF
210609_NovaB_Sample_34	XTHS2_V7_UTR	RS0285	FFPE
210609_NovaB_Sample_39	XTHS2_V7_UTR	RS0290	FFPE
210609_NovaA_Sample_6	mRNA_prep	RS0290	FF
210525_NovaA_Sample_18	XTHS2_V7_UTR	RS0290	FF
210510_NovaA_Sample_10	mRNA_prep	RS0291	FF
210525_NovaA_Sample_19	XTHS2_V7_UTR	RS0291	FF
210706_NovaB_Sample_16	XTHS2_V7_UTR	RS0291	FFPE
210609_NovaB_Sample_42	XTHS2_V7_UTR	RS0293	FFPE
210510_NovaA_Sample_12	mRNA_prep	RS0293	FF
210525_NovaA_Sample_21	XTHS2_V7_UTR	RS0293	FF
210706_NovaB_Sample_15	XTHS2_V7_UTR	RS0301	FFPE
210511_NovaA_Sample_7	mRNA_prep	RS0301	FF
210525_NovaA_Sample_29	XTHS2_V7_UTR	RS0301	FF
210706_NovaB_Sample_23	XTHS2_V7_UTR	RS0316	FFPE
210609_NovaA_Sample_39	mRNA_prep	RS0316	FF
210528_NovaB_Sample_26	XTHS2_V7_UTR	RS0316	FF
210609_NovaB_Sample_8	XTHS2_V7_UTR	RS0317	FF
210601_NovaB_Sample_11	mRNA_prep	RS0317	FF
210706_NovaB_Sample_22	XTHS2_V7_UTR	RS0317	FFPE
210706_NovaB_Sample_25	XTHS2_V7_UTR	RS0317	FFPE
210609_NovaB_Sample_9	XTHS2_V7_UTR	RS0318	FF
210601_NovaB_Sample_12	mRNA_prep	RS0318	FF
210706_NovaB_Sample_21	XTHS2_V7_UTR	RS0318	FFPE
210609_NovaB_Sample_10	XTHS2_V7_UTR	RS0319	FF
210601_NovaB_Sample_13	mRNA_prep	RS0319	FF
210706_NovaB_Sample_20	XTHS2_V7_UTR	RS0319	FFPE
210609_NovaB_Sample_11	XTHS2_V7_UTR	RS0320	FF
210601_NovaB_Sample_14	mRNA_prep	RS0320	FF
210706_NovaB_Sample_19	XTHS2_V7_UTR	RS0320	FFPE
210706_NovaB_Sample_18	XTHS2_V7_UTR	RS0321	FFPE
210601_NovaB_Sample_15	mRNA_prep	RS0321	FF
210609_NovaB_Sample_12	XTHS2_V7_UTR	RS0321	FF
210716_NovaA_Sample_17	mRNA_prep	RS0357	FF
210905_NovaB_Sample_13	XTHS2_V7_UTR	RS0357	FFPE
210717_NovaB_Sample_42	XTHS2_V7_UTR	RS0357	FF
210716_NovaA_Sample_18	mRNA_prep	RS0358	FF
210905_NovaB_Sample_14	XTHS2_V7_UTR	RS0358	FFPE
210717_NovaB_Sample_43	XTHS2_V7_UTR	RS0358	FF
210716_NovaA_Sample_19	mRNA_prep	RS0359	FF
210717_NovaB_Sample_44	XTHS2_V7_UTR	RS0359	FF
210905_NovaB_Sample_15	XTHS2_V7_UTR	RS0359	FFPE
210716_NovaA_Sample_21	mRNA_prep	RS0361	FF
210905_NovaB_Sample_16	XTHS2_V7_UTR	RS0361	FFPE
210717_NovaB_Sample_46	XTHS2_V7_UTR	RS0361	FF
210716_NovaA_Sample_23	mRNA_prep	RS0363	FF
210717_NovaB_Sample_48	XTHS2_V7_UTR	RS0363	FF
210905_NovaB_Sample_18	XTHS2_V7_UTR	RS0363	FFPE
210717_NovaB_Sample_49	XTHS2_V7_UTR	RS0365	FF
210716_NovaA_Sample_26	mRNA_prep	RS0365	FF
210905_NovaB_Sample_20	XTHS2_V7_UTR	RS0365	FFPE
210824_NovaA_Sample_38	XTHS2_V7_UTR	RS0369	FFPE
210716_NovaA_Sample_30	mRNA_prep	RS0369	FF
210717_NovaB_Sample_53	XTHS2_V7_UTR	RS0369	FF
210717_NovaB_Sample_54	XTHS2_V7_UTR	RS0370	FF
210818_NovaA_Sample_23	XTHS2_V7_UTR	RS0370	FFPE
210716_NovaA_Sample_31	mRNA_prep	RS0370	FF
210717_NovaB_Sample_55	XTHS2_V7_UTR	RS0371	FF
210810_NovaA_Sample_36	mRNA_prep	RS0371	FF
210818_NovaA_Sample_24	XTHS2_V7_UTR	RS0371	FFPE
210717_NovaB_Sample_56	XTHS2_V7_UTR	RS0372	FF
210818_NovaA_Sample_25	XTHS2_V7_UTR	RS0372	FFPE
210716_NovaA_Sample_33	mRNA_prep	RS0372	FF

## Sheet: S5 - FF vs FFPE in EC
Supplementary Data 5. FF-FFPE correlation on Exome capture-based RNA-seq
Sample_ID	Pair_ID	Correlation	Library prep kit	Input material type
210420_NovaA_Sample_20	1	0.98	XTHS2_V7_UTR	FFPE
210417_NovaA_Sample_70	1	0.98	XTHS2_V7_UTR	FF
210507_NovaB_Sample_13	2	0.82	XTHS2_V7_UTR	FFPE
210511_NovaB_Sample_25	2	0.82	XTHS2_V7_UTR	FF
211119_NovaC_Sample_4	3	0.99	XTHS2_V7_UTR	FFPE
220220_NovaA_Sample_94	3	0.99	XTHS2_V7_UTR	FF
210317_NovaA_Sample_32	4	0.86	XTHS2_V7_UTR	FFPE
210306_NovaB_Sample_34	4	0.86	XTHS2_V7_UTR	FF
210326_NovaA_Sample_5	5	0.98	XTHS2_V7_UTR	FFPE
210911_NovaB_Sample_23	5	0.98	XTHS2_V7_UTR	FF
210223_NovaA_Sample_4	6	0.96	XTHS2_V7_UTR	FFPE
210417_NovaA_Sample_83	6	0.96	XTHS2_V7_UTR	FF
210223_NovaA_Sample_5	7	0.94	XTHS2_V7_UTR	FFPE
210129_NovaB_Sample_9	7	0.94	XTHS2_V7_UTR	FF
210223_NovaA_Sample_6	8	0.95	XTHS2_V7_UTR	FFPE
210129_NovaB_Sample_12	8	0.95	XTHS2_V7_UTR	FF
210223_NovaA_Sample_7	9	0.97	XTHS2_V7_UTR	FFPE
210417_NovaA_Sample_81	9	0.97	XTHS2_V7_UTR	FF
210329_NovaB_Sample_16	10	0.94	XTHS2_V7_UTR	FFPE
210129_NovaB_Sample_6	10	0.94	XTHS2_V7_UTR	FF
210405_NovaA_Sample_10	11	0.94	XTHS2_V7_UTR	FFPE
210417_NovaA_Sample_79	11	0.94	XTHS2_V7_UTR	FF
210405_NovaA_Sample_3	12	0.96	XTHS2_V7_UTR	FFPE
210417_NovaA_Sample_73	12	0.96	XTHS2_V7_UTR	FF
210405_NovaA_Sample_5	13	0.95	XTHS2_V7_UTR	FFPE
210417_NovaA_Sample_75	13	0.95	XTHS2_V7_UTR	FF
210405_NovaA_Sample_8	14	0.96	XTHS2_V7_UTR	FFPE
210417_NovaA_Sample_77	14	0.96	XTHS2_V7_UTR	FF
210327_NovaB_Sample_1	15	0.97	XTHS2_V7_UTR	FFPE
210603_NovaB_Sample_12	15	0.97	XTHS2_V7_UTR	FF
210405_NovaA_Sample_4	16	0.97	XTHS2_V7_UTR	FFPE
210417_NovaA_Sample_74	16	0.97	XTHS2_V7_UTR	FF
210426_NovaB_Sample_17	17	0.97	XTHS2_V7_UTR	FFPE
210911_NovaB_Sample_26	17	0.97	XTHS2_V7_UTR	FF
210405_NovaA_Sample_7	18	0.94	XTHS2_V7_UTR	FFPE
210417_NovaA_Sample_80	18	0.94	XTHS2_V7_UTR	FF
210326_NovaA_Sample_17	19	0.96	XTHS2_V7_UTR	FFPE
210911_NovaB_Sample_24	19	0.96	XTHS2_V7_UTR	FF
210405_NovaA_Sample_1	20	0.98	XTHS2_V7_UTR	FFPE
210417_NovaA_Sample_71	20	0.98	XTHS2_V7_UTR	FF
210329_NovaB_Sample_15	21	0.93	XTHS2_V7_UTR	FFPE
210129_NovaB_Sample_4	21	0.93	XTHS2_V7_UTR	FF
210329_NovaB_Sample_14	22	0.95	XTHS2_V7_UTR	FFPE
210129_NovaB_Sample_10	22	0.95	XTHS2_V7_UTR	FF
210327_NovaB_Sample_4	23	0.97	XTHS2_V7_UTR	FFPE
210911_NovaB_Sample_21	23	0.97	XTHS2_V7_UTR	FF
210426_NovaB_Sample_20	24	0.96	XTHS2_V7_UTR	FFPE
210422_NovaB_Sample_4	24	0.96	XTHS2_V7_UTR	FF
210629_NovaB_Sample_7	25	0.96	XTHS2_V7_UTR	FFPE
210422_NovaB_Sample_22	25	0.96	XTHS2_V7_UTR	FF
210629_NovaB_Sample_5	26	0.9	XTHS2_V7_UTR	FFPE
210422_NovaB_Sample_24	26	0.9	XTHS2_V7_UTR	FF
210409_NovaA_Sample_20	27	0.94	XTHS2_V7_UTR	FFPE
210422_NovaB_Sample_28	27	0.94	XTHS2_V7_UTR	FF
210405_NovaA_Sample_11	28	0.93	XTHS2_V7_UTR	FFPE
210422_NovaB_Sample_21	28	0.93	XTHS2_V7_UTR	FF
210629_NovaB_Sample_3	29	0.96	XTHS2_V7_UTR	FFPE
210422_NovaB_Sample_29	29	0.96	XTHS2_V7_UTR	FF
210629_NovaB_Sample_2	30	0.96	XTHS2_V7_UTR	FFPE
210422_NovaB_Sample_30	30	0.96	XTHS2_V7_UTR	FF
210426_NovaB_Sample_19	31	0.95	XTHS2_V7_UTR	FFPE
210422_NovaB_Sample_14	31	0.95	XTHS2_V7_UTR	FF
210609_NovaB_Sample_16	32	0.96	XTHS2_V7_UTR	FFPE
210525_NovaA_Sample_3	32	0.96	XTHS2_V7_UTR	FF
210609_NovaB_Sample_17	33	0.98	XTHS2_V7_UTR	FFPE
210525_NovaA_Sample_4	33	0.98	XTHS2_V7_UTR	FF
210609_NovaB_Sample_20	34	0.85	XTHS2_V7_UTR	FFPE
210601_NovaA_Sample_21	34	0.85	XTHS2_V7_UTR	FF
210609_NovaB_Sample_21	35	0.96	XTHS2_V7_UTR	FFPE
210525_NovaA_Sample_7	35	0.96	XTHS2_V7_UTR	FF
210609_NovaB_Sample_27	36	0.85	XTHS2_V7_UTR	FFPE
210525_NovaA_Sample_14	36	0.85	XTHS2_V7_UTR	FF
210609_NovaB_Sample_35	37	0.84	XTHS2_V7_UTR	FFPE
210601_NovaA_Sample_25	37	0.84	XTHS2_V7_UTR	FF
210706_NovaB_Sample_16	38	0.96	XTHS2_V7_UTR	FFPE
210525_NovaA_Sample_19	38	0.96	XTHS2_V7_UTR	FF
210706_NovaB_Sample_15	39	0.91	XTHS2_V7_UTR	FFPE
210525_NovaA_Sample_29	39	0.91	XTHS2_V7_UTR	FF
210706_NovaB_Sample_23	40	0.95	XTHS2_V7_UTR	FFPE
210528_NovaB_Sample_26	40	0.95	XTHS2_V7_UTR	FF
210706_NovaB_Sample_22	41	0.97	XTHS2_V7_UTR	FFPE
210609_NovaB_Sample_8	41	0.97	XTHS2_V7_UTR	FF
210706_NovaB_Sample_21	42	0.94	XTHS2_V7_UTR	FFPE
210609_NovaB_Sample_9	42	0.94	XTHS2_V7_UTR	FF
210706_NovaB_Sample_20	43	0.84	XTHS2_V7_UTR	FFPE
210609_NovaB_Sample_10	43	0.84	XTHS2_V7_UTR	FF
210706_NovaB_Sample_18	44	0.91	XTHS2_V7_UTR	FFPE
210609_NovaB_Sample_12	44	0.91	XTHS2_V7_UTR	FF
210714_NovaA_Sample_3	45	0.96	XTHS2_V7_UTR	FFPE
210708_NovaB_Sample_3	45	0.96	XTHS2_V7_UTR	FF
210714_NovaA_Sample_4	46	0.92	XTHS2_V7_UTR	FFPE
210708_NovaB_Sample_4	46	0.92	XTHS2_V7_UTR	FF
210905_NovaB_Sample_12	47	0.93	XTHS2_V7_UTR	FFPE
210717_NovaB_Sample_38	47	0.93	XTHS2_V7_UTR	FF
210905_NovaB_Sample_13	48	0.95	XTHS2_V7_UTR	FFPE
210717_NovaB_Sample_42	48	0.95	XTHS2_V7_UTR	FF
210905_NovaB_Sample_14	49	0.95	XTHS2_V7_UTR	FFPE
210717_NovaB_Sample_43	49	0.95	XTHS2_V7_UTR	FF
210905_NovaB_Sample_15	50	0.93	XTHS2_V7_UTR	FFPE
210717_NovaB_Sample_44	50	0.93	XTHS2_V7_UTR	FF
210905_NovaB_Sample_16	51	0.93	XTHS2_V7_UTR	FFPE
210717_NovaB_Sample_46	51	0.93	XTHS2_V7_UTR	FF
210905_NovaB_Sample_17	52	0.92	XTHS2_V7_UTR	FFPE
210717_NovaB_Sample_47	52	0.92	XTHS2_V7_UTR	FF
210813_NovaA_Sample_12	53	0.98	XTHS2_V7_UTR	FFPE
210717_NovaB_Sample_48	53	0.98	XTHS2_V7_UTR	FF
210905_NovaB_Sample_20	54	0.97	XTHS2_V7_UTR	FFPE
210717_NovaB_Sample_49	54	0.97	XTHS2_V7_UTR	FF
210824_NovaA_Sample_38	55	0.91	XTHS2_V7_UTR	FFPE
210717_NovaB_Sample_53	55	0.91	XTHS2_V7_UTR	FF
210818_NovaA_Sample_23	56	0.92	XTHS2_V7_UTR	FFPE
210717_NovaB_Sample_54	56	0.92	XTHS2_V7_UTR	FF
210818_NovaA_Sample_24	57	0.86	XTHS2_V7_UTR	FFPE
210717_NovaB_Sample_55	57	0.86	XTHS2_V7_UTR	FF
210818_NovaA_Sample_25	58	0.88	XTHS2_V7_UTR	FFPE
210717_NovaB_Sample_56	58	0.88	XTHS2_V7_UTR	FF

## Sheet: S6 - MET500 
Supplementary Data 6. MET500 Train and holdout split indexes
Index	Set	Library prep kit
SRX1909101	Train	Exome_capture
SRX1909109	Train	Exome_capture
SRX1909113	Train	Exome_capture
SRX1909117	Train	Exome_capture
SRX1909123	Train	Exome_capture
SRX1909127	Train	Exome_capture
SRX1909156	Train	Exome_capture
SRX1909160	Train	Exome_capture
SRX1909164	Train	Exome_capture
SRX1909179	Train	Exome_capture
SRX1909183	Train	Exome_capture
SRX1909187	Train	Exome_capture
SRX1909195	Train	Exome_capture
SRX1909204	Train	Exome_capture
SRX1909207	Train	Exome_capture
SRX1909210	Train	Exome_capture
SRX1909213	Train	Exome_capture
SRX1909223	Train	Exome_capture
SRX1909228	Train	Exome_capture
SRX1909231	Train	Exome_capture
SRX1909234	Train	Exome_capture
SRX1909238	Train	Exome_capture
SRX1909248	Train	Exome_capture
SRX1909251	Train	Exome_capture
SRX1909256	Train	Exome_capture
SRX1909262	Train	Exome_capture
SRX1909265	Train	Exome_capture
SRX1909270	Train	Exome_capture
SRX1909274	Train	Exome_capture
SRX1909279	Train	Exome_capture
SRX1909290	Train	Exome_capture
SRX1909299	Train	Exome_capture
SRX1909306	Train	Exome_capture
SRX1909313	Train	Exome_capture
SRX1909324	Train	Exome_capture
SRX1909328	Train	Exome_capture
SRX1909332	Train	Exome_capture
SRX1909340	Train	Exome_capture
SRX1909393	Train	Exome_capture
SRX1909397	Train	Exome_capture
SRX1909403	Train	Exome_capture
SRX1909411	Train	Exome_capture
SRX1909420	Train	Exome_capture
SRX1909424	Train	Exome_capture
SRX1909432	Train	Exome_capture
SRX1909436	Train	Exome_capture
SRX1909440	Train	Exome_capture
SRX1909444	Train	Exome_capture
SRX1909448	Train	Exome_capture
SRX1909455	Train	Exome_capture
SRX1909478	Train	Exome_capture
SRX1909482	Train	Exome_capture
SRX1909486	Train	Exome_capture
SRX1909501	Train	Exome_capture
SRX1909509	Train	Exome_capture
SRX1909517	Train	Exome_capture
SRX1909518	Train	Exome_capture
SRX1909526	Train	Exome_capture
SRX1909550	Train	Exome_capture
SRX1909554	Train	Exome_capture
SRX1909562	Train	Exome_capture
SRX1909566	Train	Exome_capture
SRX1909584	Train	Exome_capture
SRX1909596	Train	Exome_capture
SRX1909600	Train	Exome_capture
SRX1909604	Train	Exome_capture
SRX1909612	Train	Exome_capture
SRX1909616	Train	Exome_capture
SRX1909644	Train	Exome_capture
SRX1909663	Train	Exome_capture
SRX1909667	Train	Exome_capture
SRX1909671	Train	Exome_capture
SRX1909683	Train	Exome_capture
SRX1909690	Train	Exome_capture
SRX1909694	Train	Exome_capture
SRX1909706	Train	Exome_capture
SRX1909710	Train	Exome_capture
SRX1909714	Train	Exome_capture
SRX1909722	Train	Exome_capture
SRX1909730	Train	Exome_capture
SRX1909734	Train	Exome_capture
SRX1909745	Train	Exome_capture
SRX1909757	Train	Exome_capture
SRX1909769	Train	Exome_capture
SRX1909784	Train	Exome_capture
SRX1909788	Train	Exome_capture
SRX1909795	Train	Exome_capture
SRX1909799	Train	Exome_capture
SRX1909803	Train	Exome_capture
SRX1909807	Train	Exome_capture
SRX1909815	Train	Exome_capture
SRX1909827	Train	Exome_capture
SRX1909831	Train	Exome_capture
SRX1909843	Train	Exome_capture
SRX1909878	Train	Exome_capture
SRX1909882	Train	Exome_capture
SRX1909912	Train	Exome_capture
SRX1909919	Train	Exome_capture
SRX1909923	Train	Exome_capture
SRX1909931	Train	Exome_capture
SRX1909938	Train	Exome_capture
SRX1909942	Train	Exome_capture
SRX1909946	Train	Exome_capture
SRX1909950	Train	Exome_capture
SRX1909970	Train	Exome_capture
SRX1909984	Train	Exome_capture
SRX1909996	Train	Exome_capture
SRX1910000	Train	Exome_capture
SRX1910004	Train	Exome_capture
SRX1910012	Train	Exome_capture
SRX1910016	Train	Exome_capture
SRX1910026	Train	Exome_capture
SRX1910030	Train	Exome_capture
SRX1910038	Train	Exome_capture
SRX1910046	Train	Exome_capture
SRX1910054	Train	Exome_capture
SRX1910063	Train	Exome_capture
SRX1910067	Train	Exome_capture
SRX1910083	Train	Exome_capture
SRX1910090	Train	Exome_capture
SRX1910097	Train	Exome_capture
SRX1910119	Train	Exome_capture
SRX1910123	Train	Exome_capture
SRX1910127	Train	Exome_capture
SRX1910144	Train	Exome_capture
SRX1910158	Train	Exome_capture
SRX1910166	Train	Exome_capture
SRX1910170	Train	Exome_capture
SRX1910174	Train	Exome_capture
SRX1910186	Train	Exome_capture
SRX1910202	Train	Exome_capture
SRX1910210	Train	Exome_capture
SRX1910218	Train	Exome_capture
SRX1910222	Train	Exome_capture
SRX1910226	Train	Exome_capture
SRX1910246	Train	Exome_capture
SRX1910269	Train	Exome_capture
SRX1910273	Train	Exome_capture
SRX1910281	Train	Exome_capture
SRX1910285	Train	Exome_capture
SRX1910289	Train	Exome_capture
SRX1910297	Train	Exome_capture
SRX1910301	Train	Exome_capture
SRX1910305	Train	Exome_capture
SRX1910316	Train	Exome_capture
SRX1910320	Train	Exome_capture
SRX1910324	Train	Exome_capture
SRX1910337	Train	Exome_capture
SRX1910359	Train	Exome_capture
SRX1910363	Train	Exome_capture
SRX1910378	Train	Exome_capture
SRX1910382	Train	Exome_capture
SRX1910386	Train	Exome_capture
SRX1910423	Train	Exome_capture
SRX1910450	Train	Exome_capture
SRX1910454	Train	Exome_capture
SRX1910465	Train	Exome_capture
SRX1910476	Train	Exome_capture
SRX1910493	Train	Exome_capture
SRX1910546	Train	Exome_capture
SRX1910578	Train	Exome_capture
SRX1910582	Train	Exome_capture
SRX1910655	Train	Exome_capture
SRX1910681	Train	Exome_capture
SRX1910685	Train	Exome_capture
SRX1910689	Train	Exome_capture
SRX1910701	Train	Exome_capture
SRX1910705	Train	Exome_capture
SRX1910713	Train	Exome_capture
SRX1910721	Train	Exome_capture
SRX1910732	Train	Exome_capture
SRX1910739	Train	Exome_capture
SRX1910754	Train	Exome_capture
SRX1910758	Train	Exome_capture
SRX1910762	Train	Exome_capture
SRX1910766	Train	Exome_capture
SRX1910780	Train	Exome_capture
SRX1910799	Train	Exome_capture
SRX1910806	Train	Exome_capture
SRX1910820	Train	Exome_capture
SRX1910824	Train	Exome_capture
SRX1909100	Train	PolyA
SRX1909108	Train	PolyA
SRX1909112	Train	PolyA
SRX1909116	Train	PolyA
SRX1909122	Train	PolyA
SRX1909126	Train	PolyA
SRX1909155	Train	PolyA
SRX1909159	Train	PolyA
SRX1909163	Train	PolyA
SRX1909178	Train	PolyA
SRX1909182	Train	PolyA
SRX1908618	Train	PolyA
SRX1909194	Train	PolyA
SRX1909203	Train	PolyA
SRX1909206	Train	PolyA
SRX1909209	Train	PolyA
SRX1909212	Train	PolyA
SRX1909222	Train	PolyA
SRX1908622	Train	PolyA
SRX1909230	Train	PolyA
SRX1909233	Train	PolyA
SRX1909237	Train	PolyA
SRX1909247	Train	PolyA
SRX1909250	Train	PolyA
SRX1909255	Train	PolyA
SRX1909261	Train	PolyA
SRX1909264	Train	PolyA
SRX1909269	Train	PolyA
SRX1909273	Train	PolyA
SRX1909278	Train	PolyA
SRX1909289	Train	PolyA
SRX1909298	Train	PolyA
SRX1908644	Train	PolyA
SRX1909312	Train	PolyA
SRX1909323	Train	PolyA
SRX1909327	Train	PolyA
SRX1909331	Train	PolyA
SRX1909339	Train	PolyA
SRX1909392	Train	PolyA
SRX1909396	Train	PolyA
SRX1909402	Train	PolyA
SRX1909410	Train	PolyA
SRX1909419	Train	PolyA
SRX1909423	Train	PolyA
SRX1909431	Train	PolyA
SRX1909435	Train	PolyA
SRX1909439	Train	PolyA
SRX1909443	Train	PolyA
SRX1909447	Train	PolyA
SRX1909454	Train	PolyA
SRX1909477	Train	PolyA
SRX1909481	Train	PolyA
SRX1909485	Train	PolyA
SRX1909500	Train	PolyA
SRX1909508	Train	PolyA
SRX1909516	Train	PolyA
SRX1908633	Train	PolyA
SRX1909525	Train	PolyA
SRX1909549	Train	PolyA
SRX1909553	Train	PolyA
SRX1909561	Train	PolyA
SRX1909565	Train	PolyA
SRX1909583	Train	PolyA
SRX1909595	Train	PolyA
SRX1909599	Train	PolyA
SRX1909603	Train	PolyA
SRX1909611	Train	PolyA
SRX1909615	Train	PolyA
SRX1909643	Train	PolyA
SRX1909662	Train	PolyA
SRX1909666	Train	PolyA
SRX1909670	Train	PolyA
SRX1909682	Train	PolyA
SRX1909689	Train	PolyA
SRX1909693	Train	PolyA
SRX1909705	Train	PolyA
SRX1909709	Train	PolyA
SRX1909713	Train	PolyA
SRX1909721	Train	PolyA
SRX1909729	Train	PolyA
SRX1909733	Train	PolyA
SRX1909744	Train	PolyA
SRX1909756	Train	PolyA
SRX1909768	Train	PolyA
SRX1909783	Train	PolyA
SRX1909787	Train	PolyA
SRX1909794	Train	PolyA
SRX1909798	Train	PolyA
SRX1909802	Train	PolyA
SRX1909806	Train	PolyA
SRX1909814	Train	PolyA
SRX1909826	Train	PolyA
SRX1909830	Train	PolyA
SRX1909842	Train	PolyA
SRX1909877	Train	PolyA
SRX1909881	Train	PolyA
SRX1909911	Train	PolyA
SRX1909918	Train	PolyA
SRX1909922	Train	PolyA
SRX1909930	Train	PolyA
SRX1909937	Train	PolyA
SRX1909941	Train	PolyA
SRX1909945	Train	PolyA
SRX1909949	Train	PolyA
SRX1909969	Train	PolyA
SRX1909983	Train	PolyA
SRX1909995	Train	PolyA
SRX1909999	Train	PolyA
SRX1910003	Train	PolyA
SRX1910011	Train	PolyA
SRX1910015	Train	PolyA
SRX1910025	Train	PolyA
SRX1910029	Train	PolyA
SRX1910037	Train	PolyA
SRX1910045	Train	PolyA
SRX1910053	Train	PolyA
SRX1910062	Train	PolyA
SRX1910066	Train	PolyA
SRX1910082	Train	PolyA
SRX1910089	Train	PolyA
SRX1910096	Train	PolyA
SRX1910118	Train	PolyA
SRX1910122	Train	PolyA
SRX1910126	Train	PolyA
SRX1910143	Train	PolyA
SRX1910157	Train	PolyA
SRX1910165	Train	PolyA
SRX1910169	Train	PolyA
SRX1910173	Train	PolyA
SRX1910185	Train	PolyA
SRX1910201	Train	PolyA
SRX1910209	Train	PolyA
SRX1910217	Train	PolyA
SRX1910221	Train	PolyA
SRX1910225	Train	PolyA
SRX1910245	Train	PolyA
SRX1910268	Train	PolyA
SRX1910272	Train	PolyA
SRX1910280	Train	PolyA
SRX1910284	Train	PolyA
SRX1910288	Train	PolyA
SRX1910296	Train	PolyA
SRX1910300	Train	PolyA
SRX1910304	Train	PolyA
SRX1910315	Train	PolyA
SRX1910319	Train	PolyA
SRX1910323	Train	PolyA
SRX1910336	Train	PolyA
SRX1910358	Train	PolyA
SRX1910362	Train	PolyA
SRX1910377	Train	PolyA
SRX1910381	Train	PolyA
SRX1910385	Train	PolyA
SRX1910422	Train	PolyA
SRX1910449	Train	PolyA
SRX1910453	Train	PolyA
SRX1910464	Train	PolyA
SRX1910475	Train	PolyA
SRX1910492	Train	PolyA
SRX1910545	Train	PolyA
SRX1910577	Train	PolyA
SRX1910581	Train	PolyA
SRX1910654	Train	PolyA
SRX1910680	Train	PolyA
SRX1910684	Train	PolyA
SRX1910688	Train	PolyA
SRX1910700	Train	PolyA
SRX1910704	Train	PolyA
SRX1910712	Train	PolyA
SRX1910720	Train	PolyA
SRX1910731	Train	PolyA
SRX1910738	Train	PolyA
SRX1910753	Train	PolyA
SRX1910757	Train	PolyA
SRX1910761	Train	PolyA
SRX1910765	Train	PolyA
SRX1910779	Train	PolyA
SRX1910798	Train	PolyA
SRX1910805	Train	PolyA
SRX1910819	Train	PolyA
SRX1910823	Train	PolyA
SRX1909093	Holdout	Exome_capture
SRX1909105	Holdout	Exome_capture
SRX1909141	Holdout	Exome_capture
SRX1909148	Holdout	Exome_capture
SRX1909152	Holdout	Exome_capture
SRX1909175	Holdout	Exome_capture
SRX1909192	Holdout	Exome_capture
SRX1909198	Holdout	Exome_capture
SRX1909201	Holdout	Exome_capture
SRX1909216	Holdout	Exome_capture
SRX1909219	Holdout	Exome_capture
SRX1909226	Holdout	Exome_capture
SRX1909227	Holdout	Exome_capture
SRX1909241	Holdout	Exome_capture
SRX1909259	Holdout	Exome_capture
SRX1909282	Holdout	Exome_capture
SRX1909293	Holdout	Exome_capture
SRX1909296	Holdout	Exome_capture
SRX1909302	Holdout	Exome_capture
SRX1909317	Holdout	Exome_capture
SRX1909336	Holdout	Exome_capture
SRX1909347	Holdout	Exome_capture
SRX1909358	Holdout	Exome_capture
SRX1909365	Holdout	Exome_capture
SRX1909372	Holdout	Exome_capture
SRX1909376	Holdout	Exome_capture
SRX1909380	Holdout	Exome_capture
SRX1909407	Holdout	Exome_capture
SRX1909428	Holdout	Exome_capture
SRX1909493	Holdout	Exome_capture
SRX1909505	Holdout	Exome_capture
SRX1909513	Holdout	Exome_capture
SRX1909522	Holdout	Exome_capture
SRX1909530	Holdout	Exome_capture
SRX1909534	Holdout	Exome_capture
SRX1909538	Holdout	Exome_capture
SRX1909542	Holdout	Exome_capture
SRX1909546	Holdout	Exome_capture
SRX1909558	Holdout	Exome_capture
SRX1909573	Holdout	Exome_capture
SRX1909577	Holdout	Exome_capture
SRX1909588	Holdout	Exome_capture
SRX1909592	Holdout	Exome_capture
SRX1909624	Holdout	Exome_capture
SRX1909632	Holdout	Exome_capture
SRX1909636	Holdout	Exome_capture
SRX1909640	Holdout	Exome_capture
SRX1909648	Holdout	Exome_capture
SRX1909652	Holdout	Exome_capture
SRX1909659	Holdout	Exome_capture
SRX1909679	Holdout	Exome_capture
SRX1909718	Holdout	Exome_capture
SRX1909738	Holdout	Exome_capture
SRX1909749	Holdout	Exome_capture
SRX1909753	Holdout	Exome_capture
SRX1909761	Holdout	Exome_capture
SRX1909776	Holdout	Exome_capture
SRX1909780	Holdout	Exome_capture
SRX1909811	Holdout	Exome_capture
SRX1909823	Holdout	Exome_capture
SRX1909835	Holdout	Exome_capture
SRX1909839	Holdout	Exome_capture
SRX1909851	Holdout	Exome_capture
SRX1909855	Holdout	Exome_capture
SRX1909866	Holdout	Exome_capture
SRX1909870	Holdout	Exome_capture
SRX1909874	Holdout	Exome_capture
SRX1909886	Holdout	Exome_capture
SRX1909904	Holdout	Exome_capture
SRX1909927	Holdout	Exome_capture
SRX1909958	Holdout	Exome_capture
SRX1909962	Holdout	Exome_capture
SRX1909966	Holdout	Exome_capture
SRX1909988	Holdout	Exome_capture
SRX1909992	Holdout	Exome_capture
SRX1910022	Holdout	Exome_capture
SRX1910104	Holdout	Exome_capture
SRX1910131	Holdout	Exome_capture
SRX1910154	Holdout	Exome_capture
SRX1910162	Holdout	Exome_capture
SRX1910178	Holdout	Exome_capture
SRX1910182	Holdout	Exome_capture
SRX1910198	Holdout	Exome_capture
SRX1910214	Holdout	Exome_capture
SRX1910234	Holdout	Exome_capture
SRX1910250	Holdout	Exome_capture
SRX1910265	Holdout	Exome_capture
SRX1910309	Holdout	Exome_capture
SRX1910341	Holdout	Exome_capture
SRX1910348	Holdout	Exome_capture
SRX1910374	Holdout	Exome_capture
SRX1910397	Holdout	Exome_capture
SRX1910404	Holdout	Exome_capture
SRX1910412	Holdout	Exome_capture
SRX1910419	Holdout	Exome_capture
SRX1910439	Holdout	Exome_capture
SRX1910443	Holdout	Exome_capture
SRX1910472	Holdout	Exome_capture
SRX1910497	Holdout	Exome_capture
SRX1910562	Holdout	Exome_capture
SRX1910566	Holdout	Exome_capture
SRX1910586	Holdout	Exome_capture
SRX1910597	Holdout	Exome_capture
SRX1910605	Holdout	Exome_capture
SRX1910609	Holdout	Exome_capture
SRX1910613	Holdout	Exome_capture
SRX1910629	Holdout	Exome_capture
SRX1910662	Holdout	Exome_capture
SRX1910673	Holdout	Exome_capture
SRX1910709	Holdout	Exome_capture
SRX1910725	Holdout	Exome_capture
SRX1910743	Holdout	Exome_capture
SRX1910791	Holdout	Exome_capture
SRX1910795	Holdout	Exome_capture
SRX1910816	Holdout	Exome_capture
SRX1909092	Holdout	PolyA
SRX1909104	Holdout	PolyA
SRX1909140	Holdout	PolyA
SRX1909147	Holdout	PolyA
SRX1909151	Holdout	PolyA
SRX1909174	Holdout	PolyA
SRX1909191	Holdout	PolyA
SRX1909197	Holdout	PolyA
SRX1909200	Holdout	PolyA
SRX1909215	Holdout	PolyA
SRX1909218	Holdout	PolyA
SRX1909225	Holdout	PolyA
SRX1908638	Holdout	PolyA
SRX1909240	Holdout	PolyA
SRX1909258	Holdout	PolyA
SRX1909281	Holdout	PolyA
SRX1909292	Holdout	PolyA
SRX1909295	Holdout	PolyA
SRX1909301	Holdout	PolyA
SRX1909316	Holdout	PolyA
SRX1909335	Holdout	PolyA
SRX1909346	Holdout	PolyA
SRX1908626	Holdout	PolyA
SRX1909364	Holdout	PolyA
SRX1909371	Holdout	PolyA
SRX1909375	Holdout	PolyA
SRX1909379	Holdout	PolyA
SRX1909406	Holdout	PolyA
SRX1909427	Holdout	PolyA
SRX1909492	Holdout	PolyA
SRX1909504	Holdout	PolyA
SRX1909512	Holdout	PolyA
SRX1909521	Holdout	PolyA
SRX1909529	Holdout	PolyA
SRX1909533	Holdout	PolyA
SRX1909537	Holdout	PolyA
SRX1909541	Holdout	PolyA
SRX1909545	Holdout	PolyA
SRX1909557	Holdout	PolyA
SRX1909572	Holdout	PolyA
SRX1909576	Holdout	PolyA
SRX1909587	Holdout	PolyA
SRX1909591	Holdout	PolyA
SRX1909623	Holdout	PolyA
SRX1909631	Holdout	PolyA
SRX1909635	Holdout	PolyA
SRX1909639	Holdout	PolyA
SRX1909647	Holdout	PolyA
SRX1909651	Holdout	PolyA
SRX1909658	Holdout	PolyA
SRX1909678	Holdout	PolyA
SRX1909717	Holdout	PolyA
SRX1909737	Holdout	PolyA
SRX1909748	Holdout	PolyA
SRX1909752	Holdout	PolyA
SRX1909760	Holdout	PolyA
SRX1909775	Holdout	PolyA
SRX1909779	Holdout	PolyA
SRX1909810	Holdout	PolyA
SRX1909822	Holdout	PolyA
SRX1909834	Holdout	PolyA
SRX1909838	Holdout	PolyA
SRX1909850	Holdout	PolyA
SRX1909854	Holdout	PolyA
SRX1909865	Holdout	PolyA
SRX1909869	Holdout	PolyA
SRX1909873	Holdout	PolyA
SRX1909885	Holdout	PolyA
SRX1909903	Holdout	PolyA
SRX1909926	Holdout	PolyA
SRX1909957	Holdout	PolyA
SRX1909961	Holdout	PolyA
SRX1909965	Holdout	PolyA
SRX1909987	Holdout	PolyA
SRX1909991	Holdout	PolyA
SRX1910021	Holdout	PolyA
SRX1910103	Holdout	PolyA
SRX1910130	Holdout	PolyA
SRX1910153	Holdout	PolyA
SRX1910161	Holdout	PolyA
SRX1910177	Holdout	PolyA
SRX1910181	Holdout	PolyA
SRX1910197	Holdout	PolyA
SRX1910213	Holdout	PolyA
SRX1910233	Holdout	PolyA
SRX1910249	Holdout	PolyA
SRX1910264	Holdout	PolyA
SRX1910308	Holdout	PolyA
SRX1910340	Holdout	PolyA
SRX1910347	Holdout	PolyA
SRX1910373	Holdout	PolyA
SRX1910396	Holdout	PolyA
SRX1910403	Holdout	PolyA
SRX1910411	Holdout	PolyA
SRX1910418	Holdout	PolyA
SRX1910438	Holdout	PolyA
SRX1910442	Holdout	PolyA
SRX1910471	Holdout	PolyA
SRX1910496	Holdout	PolyA
SRX1910561	Holdout	PolyA
SRX1910565	Holdout	PolyA
SRX1910585	Holdout	PolyA
SRX1910596	Holdout	PolyA
SRX1910604	Holdout	PolyA
SRX1910608	Holdout	PolyA
SRX1910612	Holdout	PolyA
SRX1910628	Holdout	PolyA
SRX1910661	Holdout	PolyA
SRX1910672	Holdout	PolyA
SRX1910708	Holdout	PolyA
SRX1910724	Holdout	PolyA
SRX1910742	Holdout	PolyA
SRX1910790	Holdout	PolyA
SRX1910794	Holdout	PolyA
SRX1910815	Holdout	PolyA

## Sheet: S7 - Gene group definition
Supplementary Data 7. Gene group definition
Gene	BMG	Problematic genes	Low_gene_quality	V7_overlap_less50%	Non_polya	TCR_IG	Low_expression_or_noisy	Noisy_in_V7	Short_polya_tail	Noisy_in_polya
CD68	Yes
CD28	Yes	Yes		Yes
CD19	Yes
TBX21	Yes
FOXP3	Yes
ICOS	Yes
LAG3	Yes	Yes						Yes
ITK	Yes
CD5	Yes
IRF4	Yes
LEF1	Yes
CD38	Yes	Yes		Yes
CD33	Yes	Yes						Yes		Yes
VAV1	Yes
B2M	Yes
GATA3	Yes
SYK	Yes
RET	Yes
CD200	Yes
CXCL13	Yes
EGFR	Yes
SOX11	Yes
ERBB2	Yes
BCL6	Yes
AR	Yes
ERBB4	Yes
CBFB	Yes
BCL2	Yes
MALT1	Yes
ALK	Yes
ABL1	Yes
ROS1	Yes
STAT1	Yes
DEK	Yes	Yes							Yes
BRAF	Yes
RELA	Yes
MYC	Yes	Yes							Yes
TP63	Yes
NRG1	Yes
DUSP22	Yes
MYH11	Yes
MLLT3	Yes
PML	Yes
ERG	Yes
RARA	Yes
MKL1	Yes
MUM1	Yes
NPM1	Yes	Yes		Yes
BCR	Yes
RBM15	Yes
KMT2A	Yes
NUP214	Yes
COL1A2	Yes
COL3A1	Yes
HLA-DPA1	Yes	Yes		Yes
PDGFRB	Yes
COL6A3	Yes
COL6A2	Yes
CD86	Yes
HLA-DPB1	Yes	Yes		Yes
CD163	Yes
SIGLEC1	Yes
CYBB	Yes
HAVCR2	Yes
TNF	Yes	Yes		Yes						Yes
MRC1	Yes
CSF1R	Yes
COL6A1	Yes
PDGFRA	Yes
CR2	Yes
COL4A1	Yes
CMKLR1	Yes
CD80	Yes	Yes								Yes
HLA-DRB1	Yes	Yes		Yes
CD248	Yes
CCR2	Yes
COL5A1	Yes
MSR1	Yes
TRAC	Yes
TRBC2	Yes	Yes		Yes
FCRL5	Yes
COL1A1	Yes	Yes							Yes
CD83	Yes
CD3D	Yes	Yes						Yes
CSF2RA	Yes
ENG	Yes
GZMA	Yes
CTLA4	Yes	Yes								Yes
GZMB	Yes
CD226	Yes
CD3E	Yes
CD8A	Yes
ARG1	Yes	Yes						Yes
ACTA2	Yes
FAP	Yes
TIGIT	Yes
PAX5	Yes
CCL3	Yes	Yes		Yes
FLT1	Yes
CD79A	Yes	Yes						Yes
GZMK	Yes
CD3G	Yes
CXCL8	Yes
PRF1	Yes
ICOSLG	Yes
CCL5	Yes	Yes		Yes
VWF	Yes
FCGR3B	Yes	Yes		Yes						Yes
CD244	Yes
TNFRSF13B	Yes	Yes						Yes		Yes
TNFRSF9	Yes	Yes		Yes
CD79B	Yes	Yes						Yes		Yes
STAP1	Yes	Yes						Yes		Yes
CLEC14A	Yes
KDR	Yes
CXCR2	Yes
CTSG	Yes	Yes								Yes
CCR8	Yes	Yes						Yes		Yes
IL10	Yes	Yes						Yes		Yes
IL4I1	Yes
MMRN2	Yes
ZAP70	Yes
IKZF2	Yes
NOS3	Yes
GZMH	Yes	Yes						Yes		Yes
CD22	Yes
MFAP5	Yes	Yes						Yes
EOMES	Yes
TNFRSF4	Yes
CD8B	Yes	Yes						Yes		Yes
BLK	Yes
VEGFC	Yes
CCR4	Yes
TRAT1	Yes
CD27	Yes	Yes						Yes
CDH5	Yes
NKG7	Yes	Yes						Yes
IRF5	Yes
KLRF1	Yes	Yes						Yes
NCR3	Yes	Yes		Yes				Yes		Yes
IL1B	Yes	Yes						Yes
ANGPT2	Yes
MS4A1	Yes
FGF2	Yes
HLA-DQB1	Yes	Yes		Yes
TNFRSF13C	Yes	Yes		Yes
CXCR3	Yes	Yes						Yes
FGFBP2	Yes	Yes								Yes
IL12B	Yes
FFAR2	Yes
FASLG	Yes
MMRN1	Yes
CSF3R	Yes
CD40LG	Yes
SOCS3	Yes	Yes							Yes
KLRC2	Yes	Yes						Yes		Yes
PDCD1	Yes
CXCL2	Yes
TEK	Yes
TNFRSF17	Yes	Yes						Yes		Yes
CCR3	Yes
KIR2DL4	Yes	Yes		Yes				Yes		Yes
KLRK1	Yes	Yes								Yes
IL12A	Yes	Yes						Yes
CXCR1	Yes
NCR1	Yes	Yes		Yes				Yes
IL4	Yes	Yes					Yes	Yes
IKZF4	Yes
IL22	Yes	Yes					Yes
CCL7	Yes	Yes								Yes
TNFRSF18	Yes	Yes						Yes		Yes
IL5	Yes	Yes						Yes
SH2D1B	Yes
IL21	Yes	Yes					Yes
IL13	Yes	Yes					Yes	Yes
PGLYRP1	Yes	Yes						Yes
CD160	Yes
LAPTM5	Yes
ARHGDIB	Yes
CD4	Yes
IL2RG	Yes
SPI1	Yes
CD14	Yes
PRDM1	Yes
FCER2	Yes
THBD	Yes
THY1	Yes
CCR1	Yes
PRKCB	Yes
TNFRSF8	Yes
STAT5A	Yes
IL21R	Yes
ITGAM	Yes
SIGLEC8	Yes
SLAMF7	Yes
CARD11	Yes
ETS1	Yes
FCGR1A	Yes
IL2RB	Yes
P2RY8	Yes	Yes		Yes
ITGAL	Yes
IL2RA	Yes
RASGRP1	Yes
MAP4K1	Yes
CD37	Yes
SKAP1	Yes
IL7R	Yes
NCAM1	Yes
CLEC10A	Yes
PECAM1	Yes	Yes		Yes
ITGB2	Yes
IL15RA	Yes
CD209	Yes
TNFSF8	Yes
CPA3	Yes
CD1C	Yes	Yes						Yes		Yes
CCR7	Yes
ITGB7	Yes
LYN	Yes
ITGAE	Yes
SH2D1A	Yes
TCF7	Yes
FCER1A	Yes	Yes								Yes
EAF2	Yes	Yes						Yes		Yes
TRDC	Yes	Yes						Yes		Yes
ITGAX	Yes
DERL3	Yes	Yes						Yes
PRSS33	Yes
PTPN6	Yes
RORC	Yes
CD1D	Yes
NFKB1	Yes
PRKCD	Yes
TRGC1	Yes	Yes		Yes				Yes		Yes
CLEC9A	Yes
CXCL3	Yes	Yes						Yes
TIE1	Yes
NFATC2	Yes
ACVR2A	Yes
PTPN22	Yes
MS4A2	Yes	Yes		Yes
LAT	Yes	Yes						Yes
LYVE1	Yes
CYP3A4	Yes	Yes						Yes
TRGC2	Yes	Yes						Yes		Yes
CTSW	Yes	Yes						Yes
SELE	Yes
RNASE3	Yes	Yes						Yes
XCL2	Yes	Yes						Yes		Yes
KLRD1	Yes	Yes		Yes
STK4	Yes	Yes							Yes
CXCR5	Yes
KLRB1	Yes	Yes						Yes
CYP2D6	Yes	Yes		Yes				Yes
KLRC3	Yes	Yes						Yes		Yes
IL5RA	Yes
CMA1	Yes	Yes						Yes
CLEC4C	Yes	Yes						Yes		Yes
KLRC1	Yes	Yes						Yes		Yes
PRG2	Yes
MLXIPL	Yes
IL3RA	Yes
IL17A	Yes	Yes					Yes
IL26	Yes	Yes					Yes
EPX	Yes	Yes					Yes
GATA1	Yes	Yes						Yes
IL9	Yes	Yes					Yes
IL17F	Yes	Yes					Yes
PRG3	Yes	Yes					Yes
ACSM2A	Yes
TYROBP	Yes
FPR3	Yes
MS4A6A	Yes
PLEK	Yes
CD53	Yes
RASSF5	Yes
LYZ	Yes
C3AR1	Yes
HCLS1	Yes
AIF1	Yes	Yes		Yes
PTAFR	Yes
FCER1G	Yes	Yes						Yes
AHSG	Yes
MS4A4A	Yes
NELL2	Yes	Yes						Yes
CECR1	Yes
GPNMB	Yes
C1QA	Yes
RNASE6	Yes	Yes						Yes
STAB1	Yes
NCKAP1L	Yes
PIK3IP1	Yes
CD300A	Yes
FCGR2A	Yes	Yes		Yes
ENTPD1	Yes	Yes		Yes
P2RY10	Yes
C1QC	Yes
MNDA	Yes
VSIG4	Yes
GLYAT	Yes	Yes						Yes
MPP1	Yes
SAMSN1	Yes
SLAMF6	Yes
MAFB	Yes
ARHGAP9	Yes
LST1	Yes	Yes		Yes				Yes
HCK	Yes
RAC2	Yes
ADAMTS2	Yes
APOBEC3G	Yes
PTPRC	Yes
CTSS	Yes
IGKC	Yes
ADORA3	Yes	Yes						Yes
POU2AF1	Yes
TREM2	Yes	Yes						Yes
ELMO1	Yes
SASH3	Yes
ARHGAP30	Yes
CD48	Yes
PCOLCE	Yes
ARHGAP15	Yes
CLEC7A	Yes	Yes						Yes
CD2	Yes
CYP2C9	Yes
COL16A1	Yes
ACSM5	Yes
RASAL3	Yes
LILRB4	Yes	Yes		Yes
LCP1	Yes
CYTH4	Yes
IL16	Yes
IGHG3	Yes	Yes		Yes
IGHG1	Yes	Yes		Yes
BHMT2	Yes
PLCB2	Yes
MS4A7	Yes
SNX20	Yes
CCL4L2	Yes	Yes		Yes				Yes		Yes
FNBP1	Yes
CYTIP	Yes
TESPA1	Yes
GLYATL1	Yes	Yes						Yes
LCK	Yes
FGL2	Yes
LSP1	Yes
RCSD1	Yes
THBS2	Yes
FCRLA	Yes
TRAF3IP3	Yes
FCGR1B	Yes	Yes								Yes
PSAP	Yes
EVI2B	Yes
LTA	Yes	Yes		Yes
DPYS	Yes	Yes						Yes
INPP5D	Yes
GRAP2	Yes
LRRC25	Yes
IKZF1	Yes
CD69	Yes
PIPOX	Yes
TAGLN	Yes
PIK3AP1	Yes
TAGAP	Yes
GPR174	Yes	Yes								Yes
TNFSF13	Yes
BHMT	Yes
NCF2	Yes
APOBEC3D	Yes
LOXL1	Yes
WAS	Yes
PTGDR	Yes
IKZF3	Yes
S1PR5	Yes
HLA-DOB	Yes	Yes		Yes				Yes
FBLN2	Yes
SIGLEC7	Yes	Yes								Yes
PLA2G7	Yes
SPN	Yes
OSCAR	Yes	Yes		Yes				Yes
CD247	Yes
IL1RN	Yes
ADAP2	Yes
FPR1	Yes
GLT1D1	Yes
SIT1	Yes	Yes								Yes
SIGLEC9	Yes
SIRPG	Yes	Yes								Yes
CHST15	Yes
SLA2	Yes
CELF2	Yes
SP140	Yes
TLR2	Yes
MYO1F	Yes
IGLL5	Yes
SIGLEC14	Yes
LAIR1	Yes	Yes		Yes
SIRPB2	Yes
STX11	Yes
EMILIN2	Yes
RHOH	Yes
APOBEC3A	Yes	Yes						Yes		Yes
IRAK2	Yes
PARVG	Yes
CORO1A	Yes
TNFAIP6	Yes
ESM1	Yes
FAM78A	Yes
CLEC5A	Yes
CD96	Yes
LILRB2	Yes	Yes		Yes
LIPC	Yes
FBN1	Yes
FGR	Yes
TDO2	Yes	Yes								Yes
LILRA6	Yes	Yes		Yes
IFI30	Yes
PILRA	Yes	Yes						Yes
CYFIP2	Yes
PALLD	Yes
RAB7B	Yes	Yes		Yes
MZB1	Yes
PPP1R16B	Yes
MYO1G	Yes
RLTPR	Yes
UPB1	Yes
ADAM28	Yes
DENND1C	Yes
BCHE	Yes
PYHIN1	Yes	Yes								Yes
TMC8	Yes
BATF3	Yes	Yes						Yes		Yes
LAX1	Yes
CLEC17A	Yes
TNFAIP8	Yes	Yes							Yes
BCL11A	Yes
PRKCQ	Yes
RALGPS2	Yes
F7	Yes
IGSF6	Yes	Yes		Yes
THEMIS	Yes
CDO1	Yes
AOAH	Yes
CCL3L3	Yes	Yes		Yes				Yes		Yes
OLR1	Yes
LY9	Yes
MAT1A	Yes
CCDC69	Yes
FCMR	Yes	Yes						Yes
ITM2A	Yes
APOC4-APOC2	Yes
ASGR2	Yes	Yes								Yes
CD300C	Yes	Yes						Yes		Yes
KLRG1	Yes	Yes						Yes		Yes
GCKR	Yes	Yes						Yes		Yes
TF	Yes
GLCCI1	Yes
CLEC2D	Yes	Yes		Yes
CPNE5	Yes
NPL	Yes
FMO3	Yes
SPHK1	Yes
IGHM	Yes	Yes		Yes
ALDOB	Yes
CYP2E1	Yes	Yes						Yes		Yes
UBASH3A	Yes
LILRB3	Yes	Yes		Yes
KCNA3	Yes
FCRL3	Yes
LILRA3	Yes	Yes		Yes
ZBED2	Yes
EVL	Yes
PARP15	Yes
ECSCR	Yes	Yes						Yes
TBC1D10C	Yes
FLT3LG	Yes	Yes						Yes
SERPINF2	Yes
SOD2	Yes
CD6	Yes
HMHA1	Yes
SAMD3	Yes
DOCK2	Yes
FERMT3	Yes
ADGRE2	Yes
GPR35	Yes
RASGRP4	Yes
LTB	Yes	Yes		Yes
KCNJ15	Yes
P2RY13	Yes
CD72	Yes	Yes						Yes		Yes
LILRA5	Yes	Yes		Yes						Yes
ACRBP	Yes	Yes						Yes		Yes
ADGRE1	Yes
FCN1	Yes	Yes		Yes
HAL	Yes	Yes						Yes
SEC11C	Yes
CAMK4	Yes
CRTAM	Yes
GPR34	Yes
PRODH2	Yes
PLXNC1	Yes
MMP19	Yes
FMNL1	Yes
CD7	Yes	Yes						Yes
HAO2	Yes
C15orf48	Yes	Yes						Yes
FPR2	Yes	Yes								Yes
SPIB	Yes
C5AR1	Yes
ICAM3	Yes
ALDH1L1	Yes	Yes						Yes
BANK1	Yes
PFKFB3	Yes
THRSP	Yes	Yes						Yes
C4BPB	Yes	Yes						Yes
KCNAB2	Yes
G6PC	Yes
VNN2	Yes	Yes								Yes
MEFV	Yes
FGL1	Yes
RASIP1	Yes
DEF6	Yes
SLC27A5	Yes
RASGRP2	Yes	Yes						Yes
HRSP12	Yes
CD300LB	Yes
HK3	Yes
NLRC3	Yes
FCRL2	Yes
PTPRCAP	Yes
TXNDC5	Yes
SLC13A5	Yes	Yes						Yes
MMP25	Yes
RGN	Yes
ROBO4	Yes
PROC	Yes	Yes						Yes		Yes
FXYD1	Yes	Yes						Yes		Yes
ADH6	Yes	Yes						Yes
GADD45G	Yes	Yes						Yes
TNIP3	Yes
CYP2C8	Yes
AFM	Yes
CBLB	Yes
TMIGD2	Yes	Yes						Yes		Yes
PTPRB	Yes
SUSD6	Yes
HSD17B13	Yes	Yes						Yes
CD1E	Yes	Yes						Yes		Yes
CD207	Yes
ANKRD55	Yes	Yes						Yes
LIPA	Yes
NMUR1	Yes
HPX	Yes	Yes						Yes
TNFAIP8L2	Yes	Yes						Yes
CLDND2	Yes	Yes						Yes		Yes
KLKB1	Yes	Yes						Yes
CD300E	Yes
ANXA2R	Yes	Yes						Yes
IL27	Yes	Yes						Yes		Yes
P2RX1	Yes
AMBP	Yes	Yes						Yes
C8A	Yes
PPP3CC	Yes
SULT2A1	Yes
NINJ1	Yes
NCOA4	Yes
MS4A4E	Yes	Yes						Yes		Yes
FAM129C	Yes
IFITM2	Yes
HPD	Yes	Yes						Yes
FHIT	Yes	Yes						Yes
ASGR1	Yes	Yes						Yes		Yes
APOB	Yes
PHOSPHO1	Yes	Yes						Yes		Yes
ESAM	Yes
RAB42	Yes	Yes		Yes				Yes
EMCN	Yes
APLN	Yes
ACAP1	Yes
FCRL6	Yes	Yes						Yes
AGXT	Yes
GLYCTK	Yes	Yes						Yes
TMC6	Yes
IGFLR1	Yes	Yes						Yes
APOM	Yes	Yes		Yes				Yes
SH3BP2	Yes
LACC1	Yes
SIGLEC5	Yes
RDH16	Yes
ANGPTL3	Yes
SLC2A2	Yes
PAH	Yes
UGT2B4	Yes
KLRC4	Yes	Yes						Yes
GZMM	Yes	Yes						Yes		Yes
HAMP	Yes	Yes						Yes		Yes
PADI2	Yes
FKBP11	Yes
ARAP1	Yes
SAA4	Yes	Yes						Yes		Yes
KIR2DS2	Yes	Yes		Yes			Yes
SLC25A18	Yes	Yes						Yes
FTCD	Yes	Yes						Yes
MST1	Yes	Yes						Yes
KIR2DL3	Yes	Yes		Yes						Yes
SLC22A7	Yes
CYP8B1	Yes
ITIH1	Yes
HRG	Yes
AKR1C4	Yes	Yes						Yes
CD302	Yes
HP	Yes	Yes						Yes
HGFAC	Yes
NR1I3	Yes	Yes						Yes		Yes
ADH4	Yes	Yes						Yes
KIR2DL2	Yes	Yes		Yes			Yes			Yes
ADGRE3	Yes
TFR2	Yes
APOC3	Yes
ALB	Yes
ITIH4	Yes
ACSM2B	Yes	Yes						Yes
KIR3DL2	Yes	Yes		Yes				Yes		Yes
PGLYRP2	Yes
PLG	Yes
ADGRG3	Yes
SSR4	Yes
KIR2DL1	Yes	Yes		Yes
ADH1A	Yes	Yes						Yes
ITIH3	Yes
APOC2	Yes	Yes						Yes		Yes
ORM1	Yes	Yes						Yes
GPT	Yes	Yes						Yes
APOH	Yes	Yes						Yes		Yes
FKBP15	Yes
VPREB3	Yes	Yes						Yes		Yes
F12	Yes	Yes						Yes
HHIP	Yes
F11	Yes
SLC38A3	Yes	Yes						Yes		Yes
TNFRSF10C	Yes	Yes						Yes
APCS	Yes
TAT	Yes
LILRA4	Yes	Yes		Yes
KIR3DL1	Yes	Yes		Yes			Yes
ORM2	Yes	Yes						Yes
LRRN3	Yes
RP2	Yes
APOC4	Yes	Yes						Yes		Yes
GRAMD1A	Yes
LCAT	Yes	Yes								Yes
C8B	Yes
VNN3	Yes	Yes						Yes
C9	Yes
PLGLB1	Yes	Yes		Yes				Yes		Yes
FGA	Yes
APOA1	Yes	Yes						Yes		Yes
APOA2	Yes	Yes						Yes
CYP4A11	Yes
PADI4	Yes	Yes						Yes		Yes
FCRL1	Yes
CEACAM8	Yes	Yes					Yes
ELF1	Yes
SLC22A1	Yes	Yes						Yes
HFE2	Yes	Yes						Yes
BAAT	Yes
CYP2A6	Yes	Yes						Yes
PROZ	Yes	Yes						Yes
UGT2B10	Yes	Yes		Yes
BACH1	Yes
ZNF101	Yes
SERPINC1	Yes	Yes						Yes
SERPINA7	Yes
FGG	Yes
APOA5	Yes
ASPDH	Yes	Yes						Yes		Yes
A1BG	Yes
LIM2	Yes
PLGLB2	Yes	Yes		Yes
GPR18	Yes	Yes								Yes
F2	Yes	Yes						Yes
UGT1A4	Yes
SLC10A1	Yes
KNG1	Yes
TXNDC11	Yes
SERPINA10	Yes	Yes		Yes
PON1	Yes
SERPIND1	Yes
PVRIG	Yes
SPP2	Yes
ITIH2	Yes
CPB2	Yes	Yes						Yes
HPR	Yes	Yes						Yes
C8G	Yes	Yes						Yes		Yes
CFHR2	Yes
F9	Yes
HAO1	Yes
MASP2	Yes
SLC38A6	Yes	Yes						Yes
HLA-DRA	Yes	Yes		Yes
CD40	Yes
CD70	Yes	Yes						Yes
HLA-DMA	Yes	Yes		Yes
HLA-B	Yes	Yes		Yes
TNC	Yes
MMP2	Yes
HLA-DMB	Yes	Yes		Yes
CCND1	Yes
VCAM1	Yes
LGALS9	Yes	Yes		Yes
LUM	Yes
AURKA	Yes
CSF1	Yes
CXCR4	Yes
FBLN1	Yes
CCL2	Yes
FN1	Yes
CA9	Yes
CCL22	Yes
AURKB	Yes
LAMB3	Yes
HLA-DQA1	Yes	Yes		Yes
LRP1	Yes
MYBL2	Yes	Yes							Yes
TNFSF10	Yes
TNFSF9	Yes	Yes						Yes
PLK1	Yes
PGF	Yes	Yes						Yes
BUB1	Yes
TGFB3	Yes
SNAI2	Yes
CCL15	Yes	Yes		Yes				Yes
CCNB1	Yes
ZEB2	Yes
IDO1	Yes
TWIST1	Yes
CXCL12	Yes
CIITA	Yes
CXCL1	Yes
LAMC2	Yes
CDK2	Yes	Yes							Yes
MCM2	Yes
CCL17	Yes	Yes						Yes		Yes
XCL1	Yes	Yes						Yes		Yes
TNFSF4	Yes
MMP11	Yes
LAMA3	Yes
NLRC5	Yes	Yes	Yes
BTLA	Yes
ADAMTS5	Yes
TWIST2	Yes	Yes								Yes
IL6R	Yes
MMP3	Yes
VEGFA	Yes
MKI67	Yes
NOS2	Yes
LOX	Yes
MMP7	Yes
HLA-A	Yes	Yes		Yes
CXCL9	Yes
CD177	Yes
TAP1	Yes	Yes		Yes
CXCL10	Yes
MCM6	Yes
STAT4	Yes
CCNE1	Yes
MMP1	Yes
COL11A1	Yes
MMP9	Yes
E2F1	Yes
CCL8	Yes	Yes								Yes
TGFB2	Yes
PDCD1LG2	Yes
ELN	Yes
CX3CR1	Yes
CCL4	Yes	Yes		Yes						Yes
ESCO2	Yes
PDGFC	Yes
GNLY	Yes	Yes						Yes
CXCL11	Yes
CD274	Yes
TAP2	Yes	Yes		Yes
CCL11	Yes	Yes								Yes
CDH2	Yes
HLA-C	Yes	Yes		Yes
MMP12	Yes
PLOD2	Yes
LGALS7	Yes	Yes						Yes		Yes
XCR1	Yes
TGFB1	Yes
ELANE	Yes	Yes						Yes
ZEB1	Yes	Yes							Yes
ANGPT1	Yes
CX3CL1	Yes
CXCL5	Yes
CCL28	Yes
CSF2	Yes	Yes						Yes
ADAMTS4	Yes	Yes		Yes
CCR10	Yes	Yes						Yes		Yes
IL23A	Yes	Yes						Yes		Yes
MPO	Yes
IFNG	Yes
SNAI1	Yes	Yes						Yes
IL12RB2	Yes
PTGS2	Yes
CCL26	Yes	Yes						Yes		Yes
CETN3	Yes
VEGFB	Yes
PRTN3	Yes
TAPBP	Yes	Yes		Yes
IL2	Yes	Yes					Yes
IL6	Yes	Yes						Yes		Yes
MIF	Yes
IFNA2	Yes	Yes					Yes
IFNB1	Yes	Yes					Yes	Yes
CCL1	Yes	Yes					Yes
VTN	Yes	Yes						Yes
CSF3	Yes
CD74	Yes
DCN	Yes
CDH7	Yes
FCGR3A	Yes
DSG1	Yes
EHF	Yes
VIM	Yes
SPARC	Yes
ESRP1	Yes
CDH16	Yes
GJA3	Yes
ALDH1A1	Yes
TIMP2	Yes
GSTP1	Yes
SLA	Yes
CDH1	Yes
DKK3	Yes
DSC1	Yes
PSMB8	Yes	Yes		Yes
C10orf54	Yes
LAMB1	Yes	Yes							Yes
ENPP3	Yes
SPP1	Yes
PSMB9	Yes	Yes		Yes
DKK1	Yes
LAMA4	Yes
F2R	Yes
AXL	Yes
GJA1	Yes	Yes		Yes
CCND2	Yes
CDH13	Yes
WNT7B	Yes
CFH	Yes
BCL2A1	Yes	Yes						Yes
HOXC10	Yes
ITGB5	Yes
MMP14	Yes
GJB6	Yes
BTK	Yes
GAS6	Yes
DSC3	Yes	Yes	Yes
ADORA2B	Yes
IL10RA	Yes
EIF1AY	Yes
SATB1	Yes
ITGA6	Yes
BMP7	Yes
KIF20A	Yes
LILRB1	Yes	Yes		Yes
CCR5	Yes
MTSS1	Yes
RAD51	Yes
MITF	Yes
CD82	Yes
CDC25A	Yes
ERBB3	Yes
IGF2BP3	Yes	Yes		Yes					Yes
MXI1	Yes
SIX2	Yes
FZD10	Yes
CD24	Yes	Yes		Yes
CFC1	Yes
CRB3	Yes	Yes						Yes
PDPN	Yes
CYP3A5	Yes
MAGEA3	Yes
XAF1	Yes
ABCC2	Yes
CDH17	Yes	Yes						Yes
JAG1	Yes
EPHA7	Yes
NT5E	Yes
TLE1	Yes
SERPINB5	Yes
SEMA3F	Yes
GRPR	Yes	Yes						Yes
CDKN2B	Yes
WWC1	Yes
MAF	Yes
ANXA1	Yes
TGM3	Yes
MYCN	Yes	Yes	Yes
LY75	Yes
TXNRD1	Yes
CEACAM1	Yes
CXCL16	Yes
BLNK	Yes
RAD51C	Yes
RASGRP3	Yes
EPHA2	Yes
AIFM1	Yes
CXCL6	Yes
CDKN3	Yes
F3	Yes
ITGA3	Yes
DSG3	Yes
HDAC1	Yes
INSRR	Yes
PIK3CD	Yes
CLDN4	Yes
NDRG1	Yes
IGF1R	Yes
KRT19	Yes
CCL13	Yes	Yes						Yes
BIRC5	Yes
VCAN	Yes
FRAT2	Yes
CLCA2	Yes
CFI	Yes
EFNB1	Yes
IL13RA2	Yes
TERT	Yes
FOXQ1	Yes
ACVR1B	Yes
PSCA	Yes	Yes						Yes		Yes
IRF1	Yes
PLCG2	Yes
SHH	Yes
CCL18	Yes
GABARAPL1	Yes
SFRP2	Yes
PIK3R5	Yes
CDH8	Yes
NPAS2	Yes
EPHA4	Yes
WNT5B	Yes
AGR2	Yes
TYMP	Yes
FOLR2	Yes	Yes						Yes
SLC6A2	Yes
FCGR2B	Yes
TNFRSF14	Yes	Yes		Yes
TJP1	Yes
PKP1	Yes
CSF2RB	Yes
UNC5B	Yes
TNS4	Yes
CDH10	Yes
MYB	Yes
NOTCH3	Yes
SIRPA	Yes
ROR2	Yes
DIXDC1	Yes	Yes		Yes
B3GAT1	Yes
RUNX3	Yes
NDRG2	Yes
CXADR	Yes
PIK3CG	Yes
GJB3	Yes
FGFR1	Yes
FEN1	Yes
CLDN1	Yes
RNASE2	Yes	Yes						Yes		Yes
CCR6	Yes
CLDN23	Yes
DEFB1	Yes	Yes						Yes
SMO	Yes
KCNH2	Yes
FSCN1	Yes
YAP1	Yes
PTGDS	Yes	Yes						Yes
PBK	Yes
AES	Yes
FZD1	Yes
FLT3	Yes
MAGEA6	Yes
TJP3	Yes
JAK3	Yes
BIRC3	Yes
RRM2	Yes
HOXB9	Yes
KIT	Yes
SNCA	Yes
CDH3	Yes
XBP1	Yes
IGF2	Yes
TYMS	Yes
CHEK1	Yes
UHRF1	Yes
TACSTD2	Yes
NOX4	Yes
CDH11	Yes	Yes							Yes
EPHA1	Yes
DUSP6	Yes
MAGEA12	Yes
TPSAB1	Yes
TNFRSF1A	Yes
BATF	Yes	Yes						Yes
ABCC11	Yes
HEY1	Yes
STAT6	Yes
SFRP4	Yes
FOS	Yes
CTNNA2	Yes
GINS2	Yes
SLC39A6	Yes
SERPINE1	Yes
EZH2	Yes
IGF1	Yes	Yes								Yes
PCNA	Yes
WT1	Yes
CTNND2	Yes
PGR	Yes
CDK1	Yes
CCL21	Yes	Yes						Yes
STMN1	Yes
SERPINB2	Yes
EPHA3	Yes
RACGAP1	Yes
DEPTOR	Yes
ACP5	Yes
DSP	Yes
FZD7	Yes
LAMA2	Yes	Yes	Yes
MNAT1	Yes	Yes							Yes
SSTR2	Yes	Yes		Yes
PIM1	Yes
ARHGAP24	Yes
ADAM15	Yes
WNT5A	Yes	Yes							Yes
CLDN3	Yes
SATB2	Yes
CEACAM5	Yes
CNN2	Yes	Yes		Yes
NEIL3	Yes
TP53	Yes
LTBR	Yes
MAGEA10	Yes
ITIH5	Yes
CD63	Yes
EME1	Yes
CD84	Yes
CLDN8	Yes
HIC1	Yes
TEAD3	Yes
NFKBIE	Yes
CDKN2C	Yes
PTTG1IP	Yes
GJB5	Yes	Yes						Yes
TGFBR2	Yes
MUC1	Yes
DDB2	Yes
RSPO1	Yes
CLDN2	Yes
EREG	Yes
MYCL	Yes
RRP1B	Yes
HOXB7	Yes	Yes						Yes
CSPG4	Yes
MAGEA2	Yes
CDH18	Yes
TEAD2	Yes
AREG	Yes
PAK1	Yes
ITGA2	Yes
SOX18	Yes
FGFR3	Yes
FGFR2	Yes
MVP	Yes
CDT1	Yes
FADD	Yes
MFGE8	Yes
TEAD1	Yes
BTG2	Yes
MSH6	Yes
EPHB3	Yes
ADORA1	Yes
PTTG1	Yes
UBE2C	Yes
EPHB4	Yes	Yes							Yes
CDH22	Yes
RPS6KB1	Yes
RASSF10	Yes
BID	Yes
SFRP1	Yes
NRP1	Yes
FOLH1	Yes	Yes						Yes
CLDN17	Yes
WNT11	Yes	Yes						Yes
STC2	Yes
IL1A	Yes
AXIN2	Yes
MTAP	Yes
HEY2	Yes
BMP2	Yes
APEX1	Yes
ENO1	Yes
GJB2	Yes
ABCB4	Yes
SDC1	Yes
FZD8	Yes
RRM1	Yes
DDR2	Yes
AQP1	Yes
WNT10A	Yes
ITGA4	Yes
AJUBA	Yes
TNFSF13B	Yes
GLI3	Yes
CCL24	Yes	Yes						Yes
ITGB4	Yes
CEP55	Yes
DSC2	Yes
KLK10	Yes
ICAM1	Yes
CLDN7	Yes
MSH2	Yes
FRAT1	Yes
UNG	Yes
ITGA5	Yes
PRKCA	Yes
SNCG	Yes	Yes						Yes	Yes
SQLE	Yes
RUNX2	Yes
XRCC5	Yes
C1orf54	Yes	Yes						Yes
CSMD3	Yes
TUBB3	Yes
TFEB	Yes
GRB2	Yes
CDK6	Yes
IGFBP2	Yes
TBX3	Yes
SELL	Yes
FOXM1	Yes
MAML3	Yes
HES1	Yes
MAPK3	Yes
RASAL2	Yes
HES2	Yes
EPHB6	Yes
TNFAIP3	Yes
TOX3	Yes
AKT3	Yes
PSMB5	Yes
SPOCK1	Yes
KLF6	Yes
RNF43	Yes
TOP2A	Yes
PRLR	Yes
MET	Yes
TRIM37	Yes
MME	Yes
KIF14	Yes	Yes							Yes
DDR1	Yes	Yes		Yes
SMAD3	Yes	Yes							Yes
FZD2	Yes
SOX9	Yes
FANCA	Yes
CAV1	Yes
CFL1	Yes
MCAM	Yes
CDC6	Yes
NTRK2	Yes
LTF	Yes
MAGEA4	Yes
CETP	Yes	Yes						Yes
KLF4	Yes
IL33	Yes
PEBP1	Yes
RBBP8	Yes
CCNE2	Yes
CDH6	Yes
RMI1	Yes
CTNND1	Yes
ITGA9	Yes
CLDN14	Yes	Yes						Yes
VAV3	Yes
CASP3	Yes
GJC1	Yes
ESR1	Yes
NME1	Yes
MAP1LC3A	Yes	Yes						Yes
ITGA11	Yes
HPSE	Yes
JAM3	Yes
ABCB1	Yes
ITGA1	Yes
OSMR	Yes
ABCG2	Yes
HEYL	Yes
LGALS3	Yes
EPHB1	Yes
MLKL	Yes
KLK3	Yes
HSPA1A	Yes	Yes		Yes
CDKN2A	Yes
NEIL2	Yes
BCL2L11	Yes
ABCC3	Yes
ACVR1C	Yes
PKP2	Yes
CLIC1	Yes	Yes		Yes
TCF7L2	Yes	Yes							Yes
CDCA7	Yes
WNT2	Yes
FZD6	Yes
ROR1	Yes
CITED2	Yes
CDKN1A	Yes
MAGEA1	Yes
CHGA	Yes	Yes						Yes
BMP4	Yes
INHBA	Yes
MXD1	Yes
PARPBP	Yes
FOXL1	Yes
HES4	Yes	Yes						Yes		Yes
DIRAS3	Yes	Yes						Yes
TIAM1	Yes
MAML2	Yes
TRAF3	Yes
GLI2	Yes
LDHA	Yes
ITGB3	Yes
RELB	Yes
BMP5	Yes
MECOM	Yes
PMAIP1	Yes
POLE3	Yes
BMPR1B	Yes
SPRY2	Yes
DNER	Yes
WNT9A	Yes
CITED1	Yes	Yes						Yes
WNT7A	Yes
GABARAP	Yes
WWTR1	Yes
ATG9B	Yes	Yes	Yes				Yes
INHBB	Yes
RPS6	Yes
ITGB6	Yes
ATP7B	Yes
IGBP1	Yes
SERPINH1	Yes
GHR	Yes
CHEK2	Yes
TFF3	Yes	Yes						Yes
S1PR2	Yes	Yes		Yes
FOXO1	Yes
EPHA5	Yes
TNIP1	Yes
MAGEA2B	Yes
TPBG	Yes
NMI	Yes
CD58	Yes
MAD2L1	Yes	Yes		Yes
PTK7	Yes
LGR4	Yes
LGALS1	Yes
GJA5	Yes
CLDN12	Yes
WIPI1	Yes
DNA2	Yes
WTIP	Yes	Yes		Yes
CYP24A1	Yes
GTF2H4	Yes	Yes		Yes
CASP8	Yes
NRARP	Yes
PARP2	Yes
ECT2	Yes
CLDN9	Yes	Yes						Yes
PSMB2	Yes	Yes		Yes
PHLPP1	Yes	Yes							Yes
IFNGR1	Yes
LRIG1	Yes
ABCC1	Yes
PSEN2	Yes
BACH2	Yes
BLM	Yes
MARCO	Yes
BBC3	Yes
NOTCH4	Yes	Yes		Yes
AFF2	Yes
PDCD4	Yes	Yes							Yes
CFD	Yes	Yes		Yes
EPHA10	Yes
BNIP3	Yes	Yes		Yes
GJB1	Yes
PIAS3	Yes
RB1	Yes
CD9	Yes
EDNRB	Yes
GPC3	Yes
ABCC5	Yes
EPHB2	Yes
IL13RA1	Yes
MST1R	Yes
GJB4	Yes
ITGA8	Yes
MGAT5	Yes
WNT3A	Yes
ACACA	Yes
GJC3	Yes	Yes						Yes		Yes
KEAP1	Yes
PRC1	Yes
HMGB1	Yes	Yes		Yes
STAT2	Yes
BRCA2	Yes
JUP	Yes
ADORA2A	Yes	Yes						Yes
SKP2	Yes
UGCG	Yes
ABCC4	Yes
CDH19	Yes
POLE2	Yes
CLDN11	Yes	Yes						Yes		Yes
MERTK	Yes
MAPKAP1	Yes
PRKDC	Yes
PSMB1	Yes
CDH12	Yes
TDG	Yes
INSR	Yes
PTCH1	Yes
KDM4A	Yes
CD276	Yes
MXD4	Yes
STYK1	Yes	Yes						Yes		Yes
MACC1	Yes
IFNLR1	Yes
HIF1A	Yes	Yes							Yes
CD55	Yes
GJA4	Yes	Yes						Yes
ITPKB	Yes
DLL1	Yes
MLXIP	Yes
POU5F1	Yes	Yes		Yes
INPP4B	Yes
EPHA6	Yes
GLI1	Yes
PPP1R13B	Yes
CR1	Yes
RIT1	Yes
PAK4	Yes
HGF	Yes
JAM2	Yes
STAT3	Yes	Yes							Yes
JAK1	Yes	Yes	Yes
NCSTN	Yes
ITPR3	Yes
EGF	Yes
CD59	Yes
XRCC6	Yes
FOXC2	Yes
CDK8	Yes
ITGB8	Yes
FAS	Yes
CDH23	Yes
ZFYVE9	Yes
RALBP1	Yes
MRPL36	Yes
WNT4	Yes	Yes		Yes
STAT5B	Yes
BCL2L1	Yes
IL4R	Yes
MLX	Yes
IRF9	Yes
MCRS1	Yes	Yes							Yes
BAX	Yes
RAD17	Yes
POLQ	Yes
SSBP2	Yes
ZNRF3	Yes
CTNNA1	Yes
EEF1A2	Yes
LGR6	Yes
SMURF1	Yes
IL9R	Yes	Yes						Yes		Yes
PINX1	Yes
FZD5	Yes
CDX2	Yes
NR3C2	Yes
OCLN	Yes	Yes		Yes
TONSL	Yes
WHSC1	Yes
REPS2	Yes
DLL4	Yes
PARP1	Yes
SUFU	Yes
RBP5	Yes	Yes						Yes
TJP2	Yes
PMEL	Yes	Yes						Yes
FLT4	Yes
TRPM1	Yes
TOP1	Yes
UGP2	Yes
MAP3K14	Yes
CXCR6	Yes
IL18RAP	Yes
CLDN10	Yes	Yes						Yes
FGFR4	Yes	Yes						Yes
TCF7L1	Yes
CTBP2	Yes
MAP2K2	Yes
TLN1	Yes
PNKD	Yes
WNT1	Yes	Yes					Yes
DKK2	Yes
ATF3	Yes
ABCA2	Yes
BMP3	Yes
NTRK1	Yes
SLC2A1	Yes	Yes							Yes
CDK4	Yes
BRCA1	Yes
NOTCH2	Yes
ATG14	Yes
CCL20	Yes	Yes						Yes
BTG3	Yes
PER1	Yes
HES5	Yes
IFNGR2	Yes
SMAD1	Yes	Yes							Yes
CIDEA	Yes
JAG2	Yes
ALKBH2	Yes	Yes							Yes
ITPR1	Yes
CD36	Yes
CFP	Yes	Yes						Yes		Yes
UBE2V1	Yes	Yes		Yes				Yes
RUNX1	Yes
DYRK2	Yes
FZD4	Yes
CDK7	Yes
BTG1	Yes	Yes							Yes
TLE2	Yes
DDB1	Yes
LAMP3	Yes
TIMP1	Yes
EBF1	Yes
FZD9	Yes
PPARG	Yes
VANGL1	Yes
SASH1	Yes
YWHAZ	Yes	Yes		Yes
PBX3	Yes
EPAS1	Yes
PAPPA	Yes
DSG2	Yes
SYNE1	Yes
CBX4	Yes
TNFRSF10D	Yes
NRAS	Yes
PTPRD	Yes
WNT2B	Yes
TCF21	Yes
ATRIP	Yes
ITGB1	Yes
CD1A	Yes
KAT5	Yes
PIK3R1	Yes
ZMYND11	Yes
DVL2	Yes
SWSAP1	Yes	Yes						Yes
NFATC1	Yes
APEX2	Yes
PRKCI	Yes
RAF1	Yes
PTEN	Yes	Yes							Yes
ITGAD	Yes
SOCS1	Yes	Yes						Yes
HSPB1	Yes
WNT9B	Yes
XRCC2	Yes	Yes		Yes
APH1A	Yes
BMP6	Yes
LATS2	Yes
FZD3	Yes
LRP5	Yes
DVL3	Yes
MDM2	Yes
TNFRSF10A	Yes
EIF4E	Yes
HIPK2	Yes
RAD23B	Yes
CCL19	Yes	Yes						Yes
FABP4	Yes
ACACB	Yes
MAP1LC3B	Yes
PNPLA2	Yes
TNFRSF10B	Yes
NFKB2	Yes
ITGAV	Yes
NF2	Yes
ZBTB16	Yes
PRKACA	Yes
ERRFI1	Yes
MUC16	Yes	Yes	Yes						Yes
TRIP10	Yes
NFKBIA	Yes	Yes							Yes
DES	Yes
NFE2L2	Yes
NME2	Yes	Yes						Yes
ITGA7	Yes
KDM3A	Yes
U2AF1	Yes
TNFSF18	Yes
CASP9	Yes
VCL	Yes
MAD2L2	Yes
POLD2	Yes
NTRK3	Yes
TLE4	Yes
CUL1	Yes
POLB	Yes
TES	Yes
EGR1	Yes
CD81	Yes	Yes							Yes
POLM	Yes
IFNAR1	Yes
MAP2K1	Yes
CADM3	Yes
CFLAR	Yes
UBR5	Yes
IL6ST	Yes
WNT6	Yes
PIK3R2	Yes
RBX1	Yes
SMAD7	Yes
ALKBH3	Yes
NHEJ1	Yes
TYRO3	Yes
TLE3	Yes	Yes							Yes
RCC2	Yes	Yes		Yes					Yes
RBPJ	Yes
CADM1	Yes
REL	Yes	Yes		Yes
CLDN5	Yes	Yes						Yes
WNT10B	Yes	Yes						Yes
RECQL4	Yes
GPC5	Yes
NOTCH1	Yes
NTHL1	Yes	Yes						Yes
MAP3K1	Yes	Yes							Yes
ARNTL	Yes
UBE2V2	Yes
HOXA1	Yes
MSLN	Yes
ING4	Yes
RAC1	Yes
EIF4EBP1	Yes
BCL2L2	Yes
LTK	Yes
MUTYH	Yes
HRK	Yes
BMP10	Yes	Yes					Yes
POLE	Yes
WIF1	Yes
FBXW7	Yes
CDKN1B	Yes
XPC	Yes
XRCC1	Yes
SMAD6	Yes
NPRL3	Yes
GJD4	Yes
BMP8B	Yes
INSIG2	Yes
PSMB10	Yes	Yes							Yes
WNT3	Yes
DKK4	Yes	Yes						Yes
HDAC2	Yes
CLDN16	Yes
IL11RA	Yes
AKT1	Yes
POLD4	Yes
PARD3	Yes
RYK	Yes
IL10RB	Yes
KAT2B	Yes
GTF2H3	Yes
CANX	Yes
MLH1	Yes
CTNNB1	Yes
SEMA3A	Yes
IFNAR2	Yes
FAM49B	Yes	Yes							Yes
RAB22A	Yes
XRCC4	Yes
MNT	Yes
HSPH1	Yes
TEAD4	Yes
PTPN14	Yes	Yes		Yes					Yes
ARRDC1	Yes
ATG13	Yes
CDH20	Yes
WNT16	Yes	Yes						Yes
SMURF2	Yes	Yes							Yes
PPM1D	Yes
NBN	Yes
XAB2	Yes
OGG1	Yes
CLDN15	Yes
RAD50	Yes
GSK3B	Yes
PIK3R3	Yes
MMS22L	Yes
RASSF1	Yes
CETN2	Yes
ERCC8	Yes	Yes								Yes
ERCC5	Yes
NEDD9	Yes	Yes							Yes
DUX4	Yes	Yes						Yes
LHX6	Yes
DIABLO	Yes
HRAS	Yes
MEF2B	Yes	Yes						Yes		Yes
CHD1L	Yes
MBD1	Yes
CD101	Yes
LIFR	Yes
EP300	Yes	Yes							Yes
DVL1	Yes
PSENEN	Yes
TOPBP1	Yes
HSPA5	Yes
CDH4	Yes
FOLR1	Yes	Yes						Yes
ATG4B	Yes
ZBTB7A	Yes
NCR2	Yes	Yes					Yes
TNFRSF11A	Yes
POLD1	Yes
ADAM17	Yes
EPOR	Yes	Yes							Yes
ITPR2	Yes
MTA1	Yes
CLDN18	Yes
LGR5	Yes
LRP6	Yes	Yes							Yes
SYP	Yes	Yes						Yes
POLN	Yes
RAD51D	Yes
TARDBP	Yes
MPG	Yes
DCK	Yes
KISS1	Yes	Yes						Yes
NT5C2	Yes
ITGA2B	Yes	Yes						Yes
KMT2C	Yes
GEN1	Yes
CD46	Yes
MPL	Yes	Yes						Yes
RPTOR	Yes
GJB7	Yes	Yes						Yes
ULK1	Yes
MEN1	Yes
MGMT	Yes
CSNK1D	Yes
KDM8	Yes	Yes						Yes
PDE4C	Yes
ERCC3	Yes
NAE1	Yes
PTPN11	Yes	Yes		Yes
DPYD	Yes
BIRC2	Yes
PIK3CB	Yes
RPS6KA3	Yes
STUB1	Yes
TAOK3	Yes
PORCN	Yes	Yes						Yes
XRCC3	Yes
UVSSA	Yes
SMUG1	Yes
MBD4	Yes
PROX1	Yes	Yes		Yes
DDX6	Yes
TAOK2	Yes
KLF8	Yes	Yes		Yes
APC	Yes
MCL1	Yes
USP22	Yes
ADAM10	Yes	Yes		Yes
TSC2	Yes
POLE4	Yes
POLG	Yes
PMS2	Yes
PPP1R9B	Yes
E2F3	Yes	Yes		Yes
BCL10	Yes	Yes							Yes
SOX30	Yes
GTF2H2	Yes	Yes		Yes
MOB1A	Yes	Yes		Yes
CCND3	Yes
PRMT7	Yes
TMED7-TICAM2	Yes
BAK1	Yes	Yes		Yes
NEIL1	Yes	Yes						Yes		Yes
POLI	Yes
STK3	Yes
SIRT4	Yes	Yes						Yes		Yes
XPA	Yes
NUMB	Yes
DGKZ	Yes
SMAD4	Yes	Yes	Yes
ATM	Yes
ITGA10	Yes
POLD3	Yes
CTNNA3	Yes	Yes		Yes
CBL	Yes
DLC1	Yes
BRMS1	Yes
RBM10	Yes
SOST	Yes
JAK2	Yes
RASA1	Yes
VHL	Yes
MSH3	Yes
ABCB5	Yes
CNR1	Yes
NCOR2	Yes
NCOR1	Yes
AMHR2	Yes
GJD3	Yes	Yes						Yes
RIF1	Yes	Yes							Yes
WRN	Yes
MDC1	Yes	Yes	Yes	Yes
AMER1	Yes
GNA13	Yes
IKBKB	Yes
RAD51B	Yes	Yes								Yes
MAX	Yes	Yes							Yes
BMI1	Yes
POLL	Yes
ARAF	Yes
POLH	Yes
EPHA8	Yes
CUL3	Yes
PPP2R1A	Yes
POLK	Yes
NDRG4	Yes	Yes						Yes		Yes
RAD1	Yes
GJD2	Yes
WNT8B	Yes	Yes						Yes
CUL4A	Yes
MXD3	Yes
RHEB	Yes
MLH3	Yes
SAV1	Yes
PLIN1	Yes
ACVR2B	Yes	Yes		Yes
RRAGC	Yes
PMS1	Yes
DCLRE1C	Yes
TAOK1	Yes	Yes							Yes
RHOT1	Yes
TGFBR1	Yes	Yes							Yes
ARID1A	Yes
AXIN1	Yes
UCP1	Yes	Yes						Yes
TRAF2	Yes
DSG4	Yes	Yes					Yes
PIM3	Yes
SMAD2	Yes	Yes							Yes
ATP7A	Yes
CREBBP	Yes
CRB2	Yes
APAF1	Yes
RYBP	Yes	Yes	Yes
ERCC1	Yes
TRAF6	Yes
IL23R	Yes
CUL4B	Yes
SLX1B	Yes	Yes						Yes
SIRT3	Yes
CALR	Yes
BMPR1A	Yes	Yes		Yes
ATG7	Yes
SLX4	Yes	Yes	Yes
MAML1	Yes
NF1	Yes
CSNK1E	Yes
SMARCA4	Yes
RCE1	Yes	Yes						Yes
AKT1S1	Yes
STK11	Yes
AKT2	Yes
TRDV1	Yes	Yes				Yes		Yes		Yes
CHUK	Yes
BAP1	Yes
ERCC2	Yes
VMP1	Yes
MLST8	Yes
LIMD1	Yes
GJC2	Yes	Yes						Yes
GABARAPL2	Yes
MOB1B	Yes
RAD9A	Yes	Yes						Yes
GNRHR	Yes
KRAS	Yes
RSF1	Yes
BRD4	Yes
MAPK1	Yes
CDC73	Yes	Yes							Yes
PTK2	Yes	Yes							Yes
PBRM1	Yes
INPPL1	Yes
SOS1	Yes
LIN28B	Yes
ABCC10	Yes
SLX1A	Yes
ADIPOQ	Yes
PDPK1	Yes
ATG5	Yes
LATS1	Yes
NPRL2	Yes	Yes						Yes
LIPE	Yes
GTF2H5	Yes	Yes		Yes
BRD7	Yes
PALB2	Yes
ERCC6	Yes
PIK3CA	Yes
SPEN	Yes
SIRT1	Yes
RAD23A	Yes	Yes							Yes
MAP3K7	Yes
CRBN	Yes
ATG9A	Yes
SMAD5	Yes	Yes		Yes
ROCK1	Yes	Yes		Yes
KDM5A	Yes
LEP	Yes
MTOR	Yes
IKBKG	Yes
CRB1	Yes
CLDN19	Yes
GTF2H1	Yes
LIG4	Yes
CLK2	Yes
UMPS	Yes	Yes		Yes
RECQL5	Yes
SFRP5	Yes	Yes						Yes
TYK2	Yes
XIAP	Yes
CDH15	Yes
SLC16A4	Yes
NDUFA13	Yes
WNT8A	Yes	Yes					Yes
HES3	Yes	Yes					Yes
MSH5	Yes	Yes		Yes
MGA	Yes
TSC1	Yes
ATG12	Yes
SETD2	Yes	Yes	Yes
CDH9	Yes	Yes						Yes		Yes
CLDN6	Yes	Yes						Yes
RICTOR	Yes
SF3B1	Yes
ATRX	Yes	Yes							Yes
KMT2D	Yes	Yes	Yes
ZSWIM7	Yes	Yes						Yes
BECN1	Yes
DDX3X	Yes	Yes							Yes
BMPR2	Yes
TAF1	Yes
BMP15	Yes	Yes					Yes
CNTN6	Yes
CFHR5	Yes
CCNH	Yes
IRAK1	Yes
NFATC3	Yes
ABCA3	Yes
RHOBTB2	Yes
TP53BP1	Yes
RPN2	Yes
ATR	Yes
REV3L	Yes
GJE1	Yes	Yes	Yes				Yes
TRDV2	Yes	Yes				Yes	Yes
CLDN20	Yes
CLDN22	Yes
GJA10	Yes
GJA8	Yes	Yes					Yes
GJA9	Yes	Yes						Yes
HUS1	Yes	Yes						Yes
MALAT1	Yes	Yes		Yes					Yes
MDM4	Yes	Yes							Yes
MUS81	Yes
RB1CC1	Yes	Yes							Yes
SYCP3	Yes	Yes						Yes
KITLG	Yes	Yes								Yes
ALPI
CNTNAP5
SERPING1
CDC20B
SLC22A2
MSN
CT45A9		Yes					Yes
DSCAM
SLC28A1
NR1H4
HHIPL2
UNC80		Yes	Yes
LCP2
PGA5
CXCL14
STARD10
PGA3
KDM5D
HDGFL1		Yes		Yes
ANKS4B		Yes		Yes
SPRR2E		Yes		Yes
ISL1
CPQ
CRISP3
MAL2		Yes		Yes
CLEC3A
C1S
GSTM1
QRFPR
GABRR1
SLC17A1
PLXDC1
TMBIM1
HMX2
CT45A8		Yes					Yes
SRGN
LDHB
POU3F3
UGT2A3		Yes		Yes
RNF130
RGS1
OTOR		Yes					Yes
ADAMTS19
HEBP1
AICDA
PROK1
NEUROG2
SLCO1B3
ZFY
CTSZ
FST
HTRA1
RNF186
COL15A1
CT45A10		Yes						Yes
S100A4
SLC17A3
AZGP1
CTSL
C6orf58		Yes						Yes
KRT77
SALL3		Yes		Yes
OTP
AC004556.1		Yes		Yes				Yes
FXYD3		Yes						Yes
POSTN
CT45A1
C1R
DLX1
USP9Y
FOXA3
FLG2		Yes	Yes
HNF4A
SPATA31A6		Yes	Yes
MUC17
UNC79		Yes	Yes	Yes
CHRNA4
KIF5A
SLC24A3
TMEM246
MAP1B
GMFG		Yes						Yes
PIK3R6
ASCL1
C6orf222
LAYN
AP1M2
HOXD13
EVX1
LCE1C
NPTX2
MXRA5		Yes	Yes
SYT13
LGALS7B		Yes								Yes
ANXA10		Yes						Yes
PRSS23
ISX
FXYD5
TRIM22
[truncated: 18,064 more rows]

## Sheet: S8 - mProcrustes gene lists
Supplementary Data 8. mProcrustes model gene lists
Gene	List
A1BG	['APOH']
A2M	['A2M', 'ABAT', 'ABCA6', 'ADAMTS8', 'ADGRD1', 'ADH1B', 'AKAP12', 'C10orf54', 'C4BPB', 'CFI', 'CMKLR1', 'COL15A1', 'DAB2', 'EDNRB', 'EPHA3', 'ESR1', 'FRMD4B', 'FZD4', 'HMCN1', 'ITGA1', 'RHOJ', 'SERPING1', 'SPARCL1', 'SULF1']
A2ML1	['A2ML1', 'ANXA1', 'CAPNS2', 'CERS3', 'CNFN', 'DENND2C', 'FAM25A', 'GBP6', 'GRHL3', 'KRT13', 'KRT6B']
A4GALT	['A4GALT', 'ACE', 'ADIRF', 'AK4', 'AKT3', 'ANGPTL2', 'ANPEP', 'BOC', 'CDC42EP2', 'CDKN1C', 'DND1', 'EVC', 'FMOD', 'FRAT2', 'FSTL1', 'GLI3', 'GUCY1A3', 'IGFBP4', 'IGFBP7', 'NTNG2', 'PIEZO1', 'RAB7B', 'RFTN1', 'SERPING1', 'TEAD2', 'VIM', 'ZNF296', 'ZNF589']
A4GNT	['A4GNT', 'DZIP1L', 'GALNT18', 'MORN1']
AAAS	['AAAS', 'AGPAT1', 'ARHGDIA', 'ASNA1', 'AUP1', 'C15orf39', 'COPZ1', 'CTDNEP1', 'DDX41', 'DDX54', 'DUSP3', 'ERAL1', 'GNB2', 'GPS1', 'INO80E', 'MCAT', 'NCOR2', 'SGTA']
AACS	['AACS', 'ATP5B', 'CNPPD1', 'ETFDH', 'HMGCS1', 'HOOK2', 'MTCL1', 'RAD50', 'ZNF664']
AADAC	['AADAC', 'AGMO', 'AZGP1', 'PON1', 'SHMT1', 'TTC38']
AADACL2	['AADACL2']
AAED1	['AAED1', 'APBB1', 'ATL3', 'ATP6AP2', 'CEP120', 'CSGALNACT2', 'DPY19L1', 'EHD4', 'ETV3', 'FAM127A', 'GCLM', 'HABP4', 'KIF1BP', 'KIF5A', 'KLF10', 'KLHL29', 'MORC4', 'OXCT1', 'PAX9', 'SAV1', 'TMOD2']
AAGAB	['AAGAB', 'ADAM10', 'ALDH18A1', 'AMPD2', 'AP3B2', 'AREL1', 'ATF6', 'C5orf22', 'CERS6', 'CNST', 'DMXL2', 'DOCK9', 'DPH6', 'DROSHA', 'DYNC1H1', 'ETS1', 'FSD1L', 'GANAB', 'HNRNPA0', 'HNRNPH3', 'IQGAP1', 'KLHL2', 'MDC1', 'NAA50', 'PPIP5K1', 'ZKSCAN5']
AAK1	['AAK1', 'ABAT', 'ARHGAP18', 'ARHGAP5', 'ARL6IP5', 'ATP11C', 'BCL2', 'C19orf12', 'CAMSAP2', 'CCNYL1', 'CEP170', 'CPEB4', 'DLL1', 'EPB41L3', 'ERLIN2', 'IL1RAP', 'ITK', 'ITPR2', 'JAK1', 'JAKMIP1', 'ROCK2', 'SIK3', 'SWAP70', 'SYTL2', 'WDFY3']
AAMP	['AAMP', 'BTBD11', 'CDK16', 'CEBPZOS', 'DRG2', 'DTYMK', 'EIF2B4', 'FAM134A', 'FAM136A', 'GPS1', 'OLA1', 'SCLY']
AANAT	['AANAT', 'UBE2Z']
AAR2	['AAR2', 'ABHD2', 'BMS1', 'DHX35', 'DOCK8', 'DSE', 'DSN1', 'DYNLRB1', 'ELMO2', 'FMNL3', 'GID8', 'GMEB2', 'GSPT2', 'IFT52', 'MAPRE1', 'MCRS1', 'MLLT1', 'NCOA6', 'RAB1B', 'SNX33', 'TBCCD1', 'TEAD2', 'TTI1', 'ZNF2', 'ZNF566', 'ZNF77']
AARD	['AARD', 'BBS7', 'CEP135', 'INTS5']
AARS	['AARS', 'ACSF3', 'ACTR1B', 'ANKRD11', 'AP2M1', 'C4orf3', 'CAND1', 'CHMP1A', 'CLCN7', 'CMIP', 'DNAJA3', 'DYNC1LI2', 'FTO', 'GATSL2']
AARS2	['AARS2', 'AGO4', 'AL591806.1', 'CCDC127', 'CDC5L', 'CDKAL1', 'DDX21', 'FAM173B', 'GAK', 'GCN1L1', 'GSTCD', 'INCA1', 'LEAP2', 'LRCH1', 'MED20', 'MORC4', 'ZNF512B']
AARSD1	['AARSD1', 'AATF', 'CCT7', 'RFC2', 'RPL19']
AASDH	['APBB2']
AASDHPPT	['AASDHPPT', 'AGFG1', 'AGL', 'ANKRD13A', 'ANKRD32', 'ANKS1A', 'APC', 'ARHGAP29', 'ARL5A', 'ATF2', 'BBS10', 'BCL10', 'BCL9L', 'BRMS1L', 'C12orf73', 'C15orf41', 'C1D', 'CAMSAP2', 'CASP8AP2', 'CCDC102B', 'CCDC138', 'CCNG1', 'CD164', 'CDC5L', 'CDK2', 'CEP57', 'CEPT1', 'CFAP97', 'CLK4', 'CMTM1', 'CMTR2', 'CNOT6L', 'CPEB3', 'CSRNP3', 'CTDSPL2', 'CUL5', 'CWC15', 'CXorf23', 'CYP4V2', 'DGKD', 'DIS3L', 'EI…
AASS	['A2M', 'AASS', 'ABCA1', 'ACOX2', 'AGTPBP1', 'CEPT1', 'CFLAR', 'CTAGE5', 'ELL2', 'ELOVL6', 'ENPEP', 'ETS2', 'ETV3', 'FRYL', 'HIF1A', 'IRF2BPL', 'SH3D19', 'TGFBR3', 'WDR19', 'ZNF800']
AATF	['AARSD1', 'AATF', 'ALYREF', 'CENPM', 'NME1-NME2', 'NUP85', 'OXLD1', 'POLR2J', 'PSMC3IP', 'PYCARD', 'SART1', 'SHKBP1', 'SNF8']
AATK	['AATK', 'ADAP1', 'ARAP3', 'BCL9L', 'CAPN1', 'FA2H', 'GPC6', 'JAG2', 'KDM6A', 'MAML3', 'MYRF', 'PPP1R16B', 'SEC14L5', 'SLC45A3', 'ZFP36L1']
ABAT	['ABAT']
ABC7-42404400C24.1	['ABC7-42404400C24.1', 'ATXN1', 'MYLK', 'SYT15']
ABCA1	['ABCA1']
ABCA12	['ABCA12', 'ADGRG1', 'C1QTNF6', 'CEP41', 'FBXL2', 'GSTCD']
ABCA2	['ABCA2', 'ARL4C', 'CLDN11', 'ENPP2', 'ERMN', 'FA2H', 'SUN2']
ABCA3	['ABCA3']
ABCA4	['ABCA4', 'APP', 'ARHGEF17', 'CLDN23', 'CTSF', 'DTX4', 'EFNB2', 'FOXC1', 'FRMD4B', 'FRZB', 'GPC4', 'NEO1', 'SERPINA3', 'TFPI']
ABCA5	['ABCA5', 'APPBP2', 'CEP70', 'CHIC1', 'CRIM1', 'DLG1', 'FAM21C', 'FURIN', 'GOLT1B', 'HOOK1', 'KLHL11', 'KPNA4', 'LLGL1', 'MKLN1', 'MOSPD2', 'USP20']
ABCA6	['ABCA6', 'CFH', 'F13A1']
ABCA8	['ABCA6', 'ABCA8', 'ABI3BP', 'ADAM33', 'ANK2', 'ATP1A2', 'C1QTNF7', 'C7', 'CCL14', 'CELF2', 'ESR1', 'FBLN5', 'GDF10', 'GFRA1', 'IGF1', 'PKNOX2', 'SDPR', 'SEMA3B', 'SFRP1', 'SPARCL1', 'TCF21', 'TMEM100', 'TNXB']
ABCA9	['ABCA6', 'ABCA9', 'NHSL2', 'SPARCL1', 'TGFBR2', 'ZNF483']
ABCB1	['ABCB1', 'ARRB1', 'CALCRL', 'DPEP1', 'ETS1', 'FBN1', 'KCNK5', 'LRRK2', 'MCTP1', 'OSMR', 'ST8SIA6']
ABCB10	['ABCB10', 'BUB3', 'C14orf142', 'C18orf25', 'CHD1L', 'CUL5', 'DCAF6', 'DENND1B', 'ELK4', 'EPAS1', 'ETS1', 'FUNDC1', 'GNAI3', 'HELZ', 'HMGCS1', 'KCTD3', 'KIAA0556', 'MAP3K1', 'TAF5L']
ABCB4	['ABCB4', 'ACSM5', 'ALDH1L1', 'ANGPTL6', 'APOE', 'ARG1', 'ASB4', 'ASPG', 'CTH', 'PDE2A']
ABCB6	['ABCB6', 'ARHGEF10L', 'ARHGEF11', 'EPS8L2']
ABCB7	['ABCB7', 'AP5M1', 'AQR', 'ASPH', 'CCNL2', 'CSNK2A1', 'CUL4B', 'DCLRE1B', 'DENND4C', 'DPY19L3', 'DYNC1I2', 'EHMT2', 'EIF3A', 'EPB41', 'ERCC2', 'G2E3', 'HSPA4L', 'IARS2', 'IPO7', 'MANBA', 'NNT', 'PFKM', 'PHKA2', 'STAG2', 'TMEM192', 'VPS41', 'ZNF770']
ABCB8	[]
ABCB9	['ABCB9']
ABCC1	['ABCC1', 'BRCA1', 'CHIC1', 'IGF1R', 'IMPDH2', 'KIAA0020', 'PIK3C2B']
ABCC10	['ABCC10', 'CAPN10', 'CCHCR1', 'COA3', 'DYNLT1', 'GTPBP2', 'IDH3G', 'MRPS18A', 'RPP21', 'SNRPC', 'TOMM6', 'TRIM27', 'XPO6', 'ZBTB17']
ABCC2	['ABCC2', 'AGAP6', 'ANKRD44', 'ANKRD61', 'AQP11', 'ATP8B2', 'CCDC18', 'CDKL1', 'CLCN3', 'CYP4F3', 'DCAF5', 'ERLIN1', 'GCLC', 'IRAK4', 'KIAA1109', 'LDB1', 'LIG4', 'MXD1', 'NFATC2IP', 'OSGIN1', 'STK38', 'SYNGAP1', 'ZNF107']
ABCC3	['ABCC3', 'ARHGAP22', 'B3GALT4', 'CYP27A1', 'HEBP1', 'HSD3B7', 'LGALS3', 'MMP9', 'OSGIN1', 'SMAD3', 'SNX33']
ABCC4	['ABCC4', 'CCNYL1', 'CD47', 'CFAP221', 'CSGALNACT1', 'DCDC2', 'EPB41', 'FABP5', 'GLIS3', 'IFNAR2', 'KIT', 'LHFP', 'TMEM87B']
ABCC5	['ABAT', 'ABCC5']
ABCC6	['ABCC6', 'BMP4', 'BMPER', 'C1orf21', 'CNN3', 'GPC6']
ABCC9	['ABCC9', 'AR', 'CAAP1', 'CACHD1', 'CAP2', 'CRISPLD2', 'CSRNP3', 'EBF2', 'EYA4', 'FLRT2', 'GPC6', 'GPRASP1', 'GRIP1', 'IL1R1', 'INMT', 'KCNE4', 'MAN1A1', 'MB21D1', 'NID1', 'NUAK1', 'SLC44A5']
ABCD1	['ABCD1', 'BAK1', 'PARP14']
ABCD2	['ABCA8', 'ABCD2', 'AIF1', 'ANKRD44', 'APBB1IP', 'ARHGAP31', 'ARHGEF3', 'ASB2', 'ATP9A', 'ATXN1', 'BCL2', 'C1orf204', 'CC2D1B', 'CCL4', 'CD226', 'CD28', 'CD4', 'CD69', 'CD79B', 'CDC42SE2', 'CELF2', 'CFP', 'CLIP4', 'CRTAM', 'CSF2RB', 'DPYD', 'EBI3', 'ELMO2', 'FCRL6', 'FGD5', 'GHR', 'GZMM', 'HACD4', 'IGF2R', 'IKZF3', 'IRF4', 'IRF8', 'ITM2A', 'KCTD12', 'KLF6', 'KLRG1', 'KLRK1', 'LCP1', 'MARCH1', 'ME…
ABCD3	['ABCD3', 'C12orf29', 'C4orf46', 'CDK6', 'CEP128', 'CFAP97', 'DDAH1', 'EDEM1', 'ENOPH1', 'F11R', 'FNBP1L', 'HNRNPR', 'HS2ST1', 'KCTD3', 'LEF1', 'LMAN1', 'MDM4', 'NAA40', 'NCKAP1', 'SELT']
ABCD4	['ABCD4', 'CRK', 'SUPT7L']
ABCE1	['ABCE1', 'NAA15']
ABCF1	['ABCF1', 'ADAR', 'AP2B1', 'BAG6', 'BYSL', 'C17orf49', 'C6orf62', 'CCHCR1', 'CLTC', 'CUL7', 'DDX42', 'DTNBP1', 'FKBPL', 'FTSJ3', 'GNL1', 'KLHDC3', 'LSM2', 'MEA1', 'NFKBIL1', 'OTUD7B', 'PAFAH1B1', 'PPT2', 'RNF5', 'RPP21', 'RRP36', 'SNRPC', 'SOX12', 'TAF11', 'TEAD2', 'TRIM26', 'TRIM27', 'TRIM39', 'TRIP12', 'UBOX5', 'VPS52', 'XPO5', 'ZNF76']
ABCF2	['ABCF2', 'CDC42BPB', 'CSRNP2', 'CUL1', 'DCAF8', 'DNAJB6', 'FOXK2', 'MED1', 'MSH2', 'MTPN', 'PSMD11', 'PSMD2', 'PSME3', 'USP5', 'XPO5', 'YWHAG']
ABCF3	['ABCF3', 'ADAM10', 'ALG3', 'AP2M1', 'AP5B1', 'ARFGAP1', 'BSN', 'C11orf58', 'C1orf109', 'CALU', 'CHD1', 'CLTC', 'COG7', 'COLGALT1', 'COPB2', 'CPD', 'CUL9', 'DBT', 'DCUN1D1', 'DDX42', 'DIP2B', 'DLG1', 'EIF3A', 'EIF4E', 'EIF4G2', 'EPB41L5', 'FAM86B1', 'FIGNL1', 'FITM2', 'FOXN3', 'FXR1', 'G3BP2', 'GPD1L', 'GSDMC', 'HSPE1-MOB4', 'IFRD1', 'INPP5F', 'IPO5', 'ITCH', 'KIF3A', 'KMT2C', 'LAMB2', 'LIMCH1', …
ABCG1	['ABCG1', 'ADAM9']
ABCG2	['A2M', 'ABCG2', 'KLHL14', 'S1PR1', 'SLC1A2', 'SLC2A9', 'SLCO2B1', 'TGFBR3', 'TSPAN7']
ABHD10	['ABHD10', 'ABHD13', 'ARHGAP5', 'CCDC88A', 'GOLGB1', 'GULP1', 'MSANTD4']
ABHD11	['ABHD11', 'CLDN3', 'MUC3A', 'RP9', 'TMEM54']
ABHD12	['ABHD12', 'APMAP', 'APOE', 'CAPG', 'CYP27A1', 'RAB1B', 'RRAS']
ABHD13	['AASDHPPT', 'AASS', 'ABHD13', 'ACBD3', 'AGPS', 'ALG11', 'ARF6', 'ARGLU1', 'ARHGAP5', 'ARL5B', 'ASAP2', 'ATG5', 'B3GNT2', 'BBS1', 'BBX', 'BIVM', 'BLM', 'BRMS1L', 'C18orf25', 'C2orf44', 'C5orf22', 'CCDC117', 'CCNG1', 'CDC42BPA', 'CDC5L', 'CHAMP1', 'CHD8', 'CLN5', 'CLPX', 'CMAS', 'COX18', 'CSAD', 'CXorf23', 'DCAF7', 'DDX20', 'DDX5', 'DHX15', 'DMXL1', 'DPY19L4', 'DPY30', 'DYNC1H1', 'EBLN2', 'EDEM3',…
ABHD14A	['ABHD14A', 'KIAA1407', 'RNF103', 'TEX264', 'WBP1']
ABHD14B	['ABHD14B', 'SUCLG2', 'TUBB4A']
ABHD15	['ABHD15', 'ACADVL', 'CPEB4', 'CRKL', 'CYB561A3', 'DENND3', 'HIVEP2', 'KDELR3', 'MR1', 'SLC39A1']
ABHD16A	['ABHD16A', 'ABHD2', 'ANKRD6', 'ATRN', 'BBS12', 'CMIP', 'CTAGE5', 'DGKD', 'ERMARD', 'EVC', 'FAM214A', 'GFPT1', 'GRIPAP1', 'KCTD21', 'KCTD7', 'LMO2', 'PPIL1', 'RETSAT', 'RING1', 'RNF144B', 'SLC45A4', 'VPS45']
ABHD16B	[]
ABHD17A	['ABHD17A', 'DOHH', 'FAAP20', 'FBXL15', 'HDGFRP2', 'HMG20B', 'PGLS', 'SCAND1', 'TMEM160', 'ZNF414', 'ZNHIT2']
ABHD17B	['ABHD17B', 'CD4', 'GAB1', 'GLO1', 'GRIP1', 'KLHL9', 'LBH', 'MEX3B', 'NFXL1', 'PLCL1']
ABHD17C	['ABHD17C', 'ASPH', 'GCLM', 'KCNK1', 'KLHL8', 'MAP2K1', 'OXCT1', 'SLC12A2', 'TBL2']
ABHD2	['AAGAB', 'ABHD2', 'ATRN', 'DENND4A', 'HACD3', 'LINS', 'LRIG1', 'TMCC1']
ABHD3	['ABHD3', 'CEP152', 'CSGALNACT2', 'EPG5', 'FBXO33', 'GGPS1', 'GSKIP']
ABHD4	['ABCB6', 'ABHD4', 'ATP2C1', 'DNAJC3', 'F8', 'GDPD1', 'KIAA1467', 'MID2', 'PLEKHA5', 'STXBP1', 'SUOX', 'UNC13B', 'VPS45', 'ZDHHC17', 'ZNF785', 'ZSWIM4']
ABHD5	['ABHD5', 'AMACR', 'ARF3', 'C15orf41', 'CAPN1', 'CDC14A', 'CEBPZ', 'CLCN3', 'DARS2', 'DHX40', 'DZIP1L', 'F2R']
ABHD6	['ABHD6', 'ACOX2', 'AQP9', 'C2', 'FAM131A', 'GNAO1', 'PLIN2', 'RCAN1', 'RNF125', 'THAP10']
ABHD8	['ABHD8', 'CCDC92', 'CD99L2', 'NDRG2']
ABI1	['PARD3']
ABI2	['ABI2', 'AP3B2', 'BBX', 'LYST', 'MBOAT2']
ABI3	['ABI3']
ABI3BP	['A2M', 'ABI3BP', 'COL14A1', 'DCLK1', 'FBN1']
ABL1	['ABCC1', 'ABL1', 'BTBD3', 'CELSR1', 'DDHD2', 'FAM135A', 'FAM20B', 'FBXL7', 'GTF3C4', 'KIRREL', 'NID1', 'PDS5B', 'PRICKLE2', 'TRAM2', 'VSTM4']
ABL2	['ABL2', 'ADNP', 'AHCTF1', 'ANKRD52', 'ATP11A', 'BCKDHB', 'CDK12', 'CDS2', 'CFLAR', 'CSRNP2', 'DSTYK', 'EHD4', 'EIF3A', 'ETS1', 'ETV3', 'FAM117B', 'FAM126B', 'FAM177A1', 'FAM193A', 'FAM20B', 'FBN1', 'FHL3', 'FKBP14', 'GON4L', 'HEG1', 'IPMK', 'ISCA1', 'KATNAL1', 'KDM3B', 'KDM5B', 'KDM7A', 'KIAA1429', 'KIAA1551', 'KIAA1958', 'KIF2A', 'LAMC1', 'LBR', 'MAP10', 'MAP4K4', 'MED13', 'MSL2', 'NAV1', 'NUFI…
ABLIM1	['ABLIM1', 'ARHGEF12', 'ATE1', 'CCDC115', 'DOCK1', 'EFCAB14', 'HIF1AN', 'NBR1', 'NCOA1', 'PIK3C2A', 'RAB11FIP2', 'SECISBP2L', 'SLC29A2', 'SLK', 'STRN', 'TAB3', 'TMEM184A', 'ZDHHC6', 'ZFYVE9', 'ZMYND11']
ABLIM2	['ABLIM2', 'APP', 'BTBD3', 'CAMK1G', 'CAMK2B', 'DGKZ', 'DMTN', 'ITGAV', 'MFSD4', 'MICAL2', 'MMGT1', 'NEURL1', 'OSMR', 'SEPT8']
ABLIM3	['ABLIM3']
ABO	['ABO']
ABR	[]
ABRA	['CCDC141', 'GOLGA6L4']
ABRACL	['ABRACL', 'C8orf88', 'CENPN', 'CEP70', 'EXOSC9', 'FGD3', 'GMNN', 'H1FX', 'KCNAB2']
ABT1	['ABT1', 'CDKAL1', 'DHX16', 'GLO1', 'MRS2', 'PPT2', 'TBC1D22B', 'TFG', 'TMEM14C', 'UBOX5', 'ZSCAN9']
ABTB1	['ABTB1', 'AEBP1', 'MYO1G']
ABTB2	['ABTB2', 'FN1', 'MET']
AC002310.13	['AC002310.13', 'RP11-318A15.7']
AC004076.7	['AC004076.7', 'AC004824.2', 'AL365202.1', 'BEND3', 'CCDC79', 'FAM98B', 'FLVCR1', 'NXNL2', 'TMEM212', 'ZNF606']
AC004076.9	['TTC14', 'ZNF233', 'ZNF345', 'ZNF404']
AC004158.1	[]
AC004231.7	['KIR3DL2']
AC004381.6	['AC004381.6', 'C12orf42', 'CDKN2C', 'LEF1']
AC004813.1	[]
AC004824.2	['AL365202.1', 'ATCAY', 'KIR3DL2', 'LENG8']
AC004953.1	['CRAMP1L']
AC006386.1	['AC006386.1', 'AC012005.3']
AC006449.1	['AC006449.1']
AC006449.2	['AC006449.1']
AC006547.14	['AC006547.14', 'AGAP4', 'ALG5', 'GIGYF1', 'LCAT', 'LENG8', 'MSANTD2', 'TRPC3', 'YTHDC1', 'ZHX1-C8orf76']
AC007040.11	['KIR3DL2']
AC007325.1	['AC007325.1', 'ARHGEF3', 'CELF2', 'IQSEC2', 'MTMR3', 'POM121L7']
AC007325.2	['AC007325.2']
AC007326.1	['AC007326.1']
AC007906.1	['AC007906.1', 'DMXL1', 'SNURF']
AC008686.1	['AC008686.1', 'AC008914.1', 'AC010287.1', 'AC073657.1', 'ADAR', 'AL645728.1', 'CFAP54', 'DENND4B', 'EMX2', 'FAM186A', 'GABPB2', 'GCM1', 'HTR3B', 'HYPK', 'JRK', 'KCNA7', 'KCTD19', 'KIAA0907', 'KIR3DL2', 'LHX4', 'MDM4', 'NPIPB11', 'NRDE2', 'ONECUT3', 'POU2F1', 'SLC4A1', 'TMEM78']
AC008810.1	['AC008810.1', 'AL135745.1']
AC008914.1	['AC008914.1', 'AL354828.1', 'AL365202.1', 'DAW1', 'EMX2', 'GCM1', 'KCNA7', 'KIR3DL2']
AC009022.1	[]
AC009060.2	['AC004158.1', 'AC004813.1', 'AC009022.1', 'AC009060.2', 'AC017081.1', 'AC073333.1', 'AC108925.1', 'AMDHD1', 'C2CD3', 'FKSG51', 'FKSG52', 'FKSG54', 'FKSG56', 'FKSG59', 'FKSG61', 'FKSG68', 'FKSG70', 'METTL21A', 'MRGPRX3', 'NEK5', 'RNASE10', 'TBPL2']
AC009950.1	['DAAM2', 'MICB']
AC010287.1	[]
AC011295.1	['AC011295.1', 'GOLGA6L4']
AC011476.12	['AC011476.12', 'AC011476.2', 'AC011476.22']
AC011476.13	['AC011476.13']
AC011476.15	['AC011476.13']
AC011476.2	['AC011476.12', 'AC011476.2', 'AC011476.22']
AC011476.20	['AC011476.13']
AC011476.21	['AC011476.13']
AC011476.22	['AC011476.12', 'AC011476.2', 'AC011476.22']
AC011476.4	['AC011476.13']
AC011476.5	['AC011476.13']
AC011476.8	['AC011476.13']
AC011476.9	['AC011476.12', 'AC011476.2', 'AC011476.22']
AC012005.3	['AC006386.1', 'AC012005.3']
AC012314.22	[]
AC012314.23	[]
AC012314.27	[]
AC012314.31	[]
AC012314.35	[]
AC013286.1	['AC013286.1', 'OR51J1', 'TRAJ25', 'TRAJ29']
AC016142.1	['AC016142.1']
AC016577.1	[]
AC017081.1	['AC004158.1', 'AC004813.1', 'AC009022.1', 'AC009060.2', 'AC017081.1', 'AC073333.1', 'AMDHD1', 'C2CD3', 'FKSG51', 'FKSG52', 'FKSG56', 'FKSG59', 'FKSG61', 'FKSG68', 'FKSG70', 'METTL21A', 'MRGPRX3', 'NEK5', 'RNASE10', 'TBPL2', 'USP49']
AC018755.18	['ABCF3', 'AC018755.18', 'APEH', 'COMMD3-BMI1', 'NEU1', 'TFE3']
AC022405.1	[]
AC022819.2	['AC022819.2', 'TRAJ2']
AC068533.7	['AC068533.7', 'SPOPL']
AC069368.3	['AC069368.3', 'ACER2', 'ATG9A', 'ATP5A1', 'CCAR2', 'CHD1', 'EIF5', 'ELMSAN1', 'FBXW2', 'FLNA', 'HMG20A', 'IGHMBP2', 'KIAA0430', 'STRAP']
AC073333.1	['AC004813.1', 'AC073333.1', 'AMDHD1', 'ATG3', 'DENND4B', 'FKSG61', 'FKSG68', 'FLVCR1', 'GABPB2', 'GPATCH4', 'INTU', 'KIAA0907', 'METTL13', 'RNASE10']
AC073610.5	['AC073610.5', 'FLJ20019']
AC073657.1	['AC004824.2', 'AC131263.1', 'AL591806.1', 'AL596220.1', 'AL645728.1', 'ATF7IP', 'C15orf62', 'C5orf42', 'C9orf72', 'CFAP54', 'EPC1', 'FAM71F2', 'KIF5B', 'KLK2', 'MASTL', 'MDM4', 'NANOG', 'NPIPB4', 'ONECUT3']
AC087350.1	['AC087350.1', 'AKAP9', 'ANKFY1', 'ARFGEF1', 'ATP2C1', 'ATXN7', 'B4GALT6', 'BFAR', 'BZW1', 'C18orf25', 'CASD1', 'CDADC1', 'CEP120', 'CMTR2', 'CTCF', 'CYB5R4', 'DROSHA', 'EML4', 'FASTKD3', 'HIPK1', 'ICE2', 'ZNF234']
AC090154.1	['AC004824.2', 'AC007326.1', 'AC090154.1', 'AC131263.1', 'ACRC', 'AGAP6', 'AHSA2', 'AL354828.2', 'AL365202.1', 'AL591806.1', 'ARGLU1', 'ATAD2B', 'ATF2', 'BRWD3', 'C4orf29', 'CA6', 'CCNT2', 'CDK3', 'CFAP54', 'CSAD', 'CXorf23', 'CYP1A2', 'FAM133B', 'FAM193B', 'FAM71F2', 'GPR75', 'HECTD2', 'IPMK', 'KATNBL1', 'KIR3DL2', 'LCOR']
AC092835.2	['AC092835.2', 'AKAP13', 'DMXL2', 'OSMR', 'WDR7']
AC092881.1	['ATF7IP', 'ATXN7', 'BAHD1', 'BDP1', 'CDC40', 'EIF4EBP2', 'EPB41', 'FAM206A', 'HEATR5B', 'HERC4', 'KDM2A', 'KLHL11', 'NFAT5']
AC104534.3	['BIN3', 'CTD-2510F5.6', 'DNAAF1', 'SULT1A3']
AC104981.1	['AC016142.1']
AC108925.1	[]
AC109829.1	['AC109829.1', 'CEP89', 'GLTSCR2', 'NR2C2AP', 'TMEM99']
AC110615.1	['AC110615.1', 'ACTR10']
AC118758.1	['AC118758.1', 'C7orf26', 'CLEC16A', 'DEXI', 'FAM3A', 'GAK', 'PDAP1', 'VAC14', 'WDR24']
AC129492.1	['AC129492.1', 'AGPS', 'ALOX12', 'ANKRA2', 'ATG9A', 'C5orf42', 'CCDC65', 'CNOT11', 'CSTF1', 'DCAF6', 'DDX47', 'FAM122A', 'FAM168B', 'GOLGA1', 'GTF2H2', 'HNRNPK', 'HTRA2', 'IFT81']
AC130310.1	['AC130310.1', 'AP006285.1', 'AP006285.2', 'KRTAP5-1']
AC131263.1	['AC004076.7', 'AC131263.1', 'AL365202.1', 'ANKRD28', 'ARAF', 'ATF7IP', 'BTBD9', 'CCDC146', 'CMTR2', 'CNEP1R1', 'GRIPAP1', 'HCAR1', 'KIAA1328', 'MORC4']
AC136616.2	['AC136616.2', 'IGHG2', 'IGHJ2', 'IGHV3-66', 'IGKV1-16', 'IGKV1-5', 'IGKV2-28']
AC141272.1	['AC141272.1', 'IGHG2', 'IGHJ2', 'IGHV1OR15-9', 'IGHV3-20', 'IGKV1-5', 'IGKV1-6', 'IGKV3-15', 'IGKV4-1', 'IGLV1-44']
AC145212.2	['AC145212.2', 'MAFIP']
AC233755.1	['AC233755.1', 'IGHV3-15', 'IGHV3-43', 'IGHV3-48', 'IGHV4-34', 'IGHV4-59']
AC233755.2	['AC233755.2', 'IGHJ2', 'IGHV1-18', 'IGHV1-69-2', 'IGHV2-26', 'IGHV3-11', 'IGHV3-43', 'IGKV1-16', 'IGKV1-17', 'IGKV3-15', 'IGKV3-7', 'IGKV3D-20', 'IGLV2-8', 'IGLV3-10', 'IGLV3-25']
AC234582.1	['AC234582.1', 'MUC1']
AC240274.1	['AC240274.1', 'NBPF1']
AC241585.2	['AC241585.2', 'AC245100.1']
AC243687.1	['ARHGAP11B', 'BLM', 'CCDC18', 'CENPK', 'CEP152', 'INCENP', 'KNSTRN', 'RFWD3', 'SPDL1']
AC243734.1	['AC243734.1', 'CHRNA7']
AC243829.1	['AC243829.1', 'CCL3', 'CCL4L2']
AC245100.1	['AC241585.2', 'AC245100.1']
AC253572.1	['AC253572.1']
ACAA1	['ACAA1', 'ANXA4', 'ATF5', 'ELOVL1', 'SOD1']
ACAA2	['ACAA2', 'GLUD1', 'HAAO', 'HAGH', 'IMPA2']
ACACA	['ACACA', 'ACLY', 'ALDH18A1', 'CTNND1', 'FASN', 'IRGQ', 'SLC16A1']
ACACB	['ACACB', 'ANGPT1', 'ARHGAP23', 'ATP2B4', 'CBX7', 'CCDC146', 'CRY2', 'EYA4', 'FAXDC2', 'FHL1', 'KATNAL2', 'LIFR']
ACAD10	['ACAD10', 'ACADSB', 'ACADVL', 'ATG14', 'B3GALNT2', 'C15orf41', 'C5orf22', 'CAMSAP1', 'CANX', 'CCDC146', 'CREBL2', 'CSDE1', 'CTD-2370N5.3', 'EPB41L2', 'EZH1', 'FRMD4B', 'GAFA3', 'GMFB', 'HCFC2', 'HDLBP', 'IFT122', 'JRKL', 'PRPSAP1', 'STAT6']
ACAD11	['ACAD11', 'AKAP1', 'ASB13', 'ATP13A3', 'ATP6V0A1', 'ATP8B2', 'CCPG1', 'EPAS1', 'FBXL3', 'GNAI2', 'GNPNAT1', 'HAS3', 'HPS3', 'HSD17B4', 'KAT2B', 'PAN2', 'PBLD', 'TENM1']
ACAD8	['ACAD8', 'ACADM', 'ACAT1', 'ATP5A1', 'AUH', 'BCKDHB', 'CAT', 'DLD', 'DNAJA3', 'GHITM', 'HADH', 'HADHB', 'IVD', 'MIPEP', 'MRPL49', 'MTCH2', 'MUT', 'NCAPD3', 'NDUFA10', 'NDUFS1', 'NDUFS2', 'NNT', 'PCCB']
ACAD9	['ACAD9', 'ARL5B', 'BCKDHB', 'CAT', 'CEP63', 'CFAP44', 'CUL9', 'DDX31', 'EIF2B5', 'FBXW8', 'GSTCD', 'IL1RAP', 'L3HYPDH', 'PLEKHH3', 'ZXDC']
ACADL	['ACADL']
ACADM	['ABHD3', 'ACADM', 'ACADSB', 'AGL', 'ALDH5A1', 'ARHGAP5', 'CCNL2', 'CD2AP', 'FAM53C', 'FNBP1L', 'GBAS', 'IFT88', 'LMBRD1', 'MTRR', 'PANK1', 'RGN', 'TOM1L1', 'ZNF569']
ACADS	['ACADS', 'BCAT2', 'ECHS1', 'EPHX2', 'GLYCTK', 'PXMP2', 'SLC25A39']
ACADSB	['ACADSB', 'ACBD5', 'C4BPB', 'CPNE8', 'CYFIP2', 'DCHS1', 'ECHDC1', 'HMGCS2']
ACADVL	['ABHD15', 'ACADVL', 'ALG1', 'B3GNT7', 'SLC35F6', 'TCIRG1', 'TNFRSF1A', 'USP5']
ACAN	['ACAN', 'GIPC3', 'HEYL', 'LZTS1', 'VWA1']
ACAP1	['ACAP1', 'AIF1', 'ARHGDIB', 'C5orf56', 'CCDC167', 'CNIH2', 'DEF6', 'EVL', 'FLT3LG', 'GRAP', 'LAT', 'LIMD2', 'LIME1', 'NUDT1']
ACAP2	['ARHGAP23', 'CCDC102B', 'CREB3L1', 'EHF', 'KCTD3']
ACAP3	['ACAP3']
ACAT1	['ACAA2', 'ACADM', 'ACAT1', 'ACO2', 'AUH', 'CAT', 'ECI2', 'FERMT2', 'GHR', 'LDHD', 'MTCH2', 'MTMR2', 'NADK2', 'NCOA4', 'NDRG2', 'NGDN', 'OAF', 'OGDHL', 'PANK1', 'PTER', 'QDPR']
ACAT2	['ACAT2', 'ATP8B3', 'BCL11B', 'C21orf58', 'C8orf88', 'CBX2', 'CDK6', 'CHFR', 'DCP2', 'DNMT3B', 'FAM72C', 'GFI1', 'GINM1', 'GPC2', 'HMGCS1', 'IDI1', 'INSIG1', 'LSS', 'MSMO1', 'MVK', 'RNF125', 'SC5D', 'STARD4']
ACBD3	['ACBD3', 'CUEDC1', 'ENAH', 'HSD17B4', 'TIPRL']
ACBD4	['ACBD4', 'INO80B', 'ORAI3', 'PCED1A']
ACBD5	['ACBD5', 'ACSL1', 'AFF1', 'AGPAT5', 'ALKBH5', 'ATP6V1A', 'ATP7B', 'CDC14B', 'CMTM1', 'CTNND1', 'DNMT1', 'EIF4A2', 'FAM107B', 'FAM114A1', 'GALC', 'GCNT2', 'H6PD', 'KCTD3', 'LPGAT1', 'PIK3CB', 'WDR11']
ACBD6	['ACBD6', 'C12orf4', 'CDC73', 'CDK5RAP1', 'DFNB31', 'DUSP12', 'EPRS', 'FBXO46', 'FLVCR1', 'GATAD2B', 'GOLGA6L4', 'GON4L', 'HELB', 'MRPL9', 'PIGC']
ACBD7	['ACBD7', 'ATF6B', 'BTAF1', 'CTNNB1', 'CUL9', 'DENND1B', 'DUSP16', 'EFCAB13', 'FBXL14', 'FGF7', 'FSD1L', 'GNAI2', 'GOLGA6L4', 'GPN3', 'KCNV1', 'KIAA0825', 'LHX4', 'LRRC57', 'LRRC8A', 'NPAP1', 'RABL2B', 'SHISA9', 'SLC25A36', 'USP54', 'WAC', 'WDR11', 'ZNF891']
ACD	['ACD', 'ENKD1']
ACE	['A2M', 'ACE', 'ITGA1']
ACE2	['ACE2', 'GSTA1']
ACER2	['ACER2', 'COBLL1', 'FERMT1']
ACER3	['ACER3', 'CCNT2', 'HERC4', 'HERC6', 'HOOK3', 'KIDINS220', 'LPP', 'MTMR9', 'NMI', 'PAK1', 'PHIP', 'PKN2', 'VPS51']
ACHE	['ACHE', 'MUC3A']
ACIN1	['CDC7', 'CEP83', 'CHD8', 'HNRNPA0', 'NFATC2IP', 'ZNF140']
ACKR1	['ACKR1', 'ANGPTL1', 'ASB2', 'ATP1A2', 'CCL14', 'CCL21', 'CHRDL1', 'CLEC3B', 'FHL1', 'RAMP3', 'SPARCL1']
ACKR2	['A2M', 'ACKR2', 'CD302', 'COBLL1', 'CYP8B1', 'ECM2', 'EGFR', 'ESR1', 'PCLO', 'RANBP3L', 'SOX5']
ACKR3	['ACKR3', 'CXXC4', 'GJA1']
ACLY	['ACLY', 'ACTR2', 'ADCK3', 'ADD3', 'ATP11A', 'B4GALT5', 'BAG5', 'BDP1', 'CBX1', 'CDC27', 'CFLAR', 'CSTF1', 'CYFIP1', 'DGKE', 'DHX37', 'DOPEY2', 'FASN', 'FLNA', 'PSME3']
ACMSD	['ACMSD', 'ALDOB', 'BBOX1', 'GLYATL1', 'MT1H', 'NAT8']
ACO1	['ACO1', 'APMAP', 'ARHGEF10L', 'ASAH1', 'CTSB', 'CTSS', 'CXCL16', 'FAM198B', 'GALT', 'GLI2', 'HTRA4', 'LTA4H', 'MITF', 'NRP2', 'PLEKHG3', 'PLXDC2', 'SDCBP', 'SH3PXD2B', 'SLC1A3', 'STEAP3']
ACO2	['ABCB8', 'ACAT1', 'ACO2', 'ALDOA', 'ATG4D', 'BOLA3', 'CALM3', 'COX10', 'CYCS', 'HADHA', 'HADHB', 'MRPS5', 'NARS', 'NDUFA1', 'NDUFA6', 'NDUFB3', 'NOMO3', 'PLEKHM1', 'SAMM50', 'SFI1', 'TUFM', 'VIMP', 'XPC']
ACOT1	['ACOT1', 'DHRS3']
ACOT11	['ACOT11', 'BCL2L15', 'C2CD5', 'CACNA1F', 'EPN2', 'EPPK1', 'LRRC75A', 'MGAM2', 'OPHN1', 'PDE4C', 'PXYLP1']
ACOT13	['ACOT13', 'CFAP36', 'CPEB4', 'DMXL2', 'GXYLT1', 'MUT', 'SLC25A43', 'TBRG1']
ACOT2	['ACADSB', 'ACOT1', 'ACOT2', 'ACY1', 'AGMAT', 'ALDH6A1', 'CES3', 'DHRS4', 'EPHX2', 'FAH', 'GSTZ1', 'SLC6A1', 'SRD5A3']
ACOT7	['ACOT7', 'CDKN2D', 'COX5A', 'PDXP', 'TIMM17B']
ACOT8	[]
ACOT9	['ACOT9', 'ADAM9', 'ATP9A', 'CALU', 'CYTH3', 'FAM198B', 'IFIT5', 'MMP14', 'MXRA5', 'REXO2', 'RPS6KA4', 'TMEM55A']
ACOX1	['ACOX1', 'ANKRD13C', 'C11orf54', 'CLIC4', 'COG6', 'CYP2B6', 'CYP4F3', 'ECHDC1', 'TTC38']
ACOX2	['ABAT', 'ACOX2', 'ADGRA2', 'ADH1B', 'ANGPT1', 'ASPA', 'ATP1A2', 'C2orf88', 'C8orf88', 'CES1', 'CHRDL1', 'COL4A6', 'DAAM2', 'FAXDC2', 'GNAL']
ACOX3	['ACOX3', 'ALCAM', 'ANTXR2', 'IL13RA1', 'LAP3', 'SLC20A1', 'UVSSA', 'ZCCHC2']
ACOXL	['ACOXL', 'DIDO1', 'DNMT3B', 'DRAXIN', 'LMOD3', 'NPIPB3', 'RBM33', 'TET3', 'ZNF251', 'ZNF587', 'ZNF623', 'ZNF707']
ACP1	['ACP1', 'ARHGAP5', 'COASY', 'DHX32', 'EPB41L5', 'FAM91A1', 'GCA', 'GLS', 'GPN1', 'IAH1', 'LMBRD1', 'MCEE', 'MOB4', 'MSH2', 'PIGF', 'PPHLN1', 'PRDX3', 'RAB10', 'SCLT1', 'SUMO1']
ACP2	['ACP2', 'ARRB1', 'C2', 'CMKLR1', 'CTSZ', 'EHD1', 'GAS2L1', 'IL13RA1', 'TMEM51', 'TOR4A']
ACP5	['ACP5', 'GPNMB', 'LYZ', 'TRPV2']
ACPP	['ACPP', 'ARHGAP18']
ACPT	['ACPT', 'C19orf48']
ACRBP	['ACRBP', 'ADCY7', 'FCHSD1', 'IQGAP2', 'MAP3K3']
ACRC	['AC090154.1', 'ACADSB', 'ACRC', 'AGAP5', 'AL591806.1', 'AMY2B', 'B3GALNT2', 'BET1', 'BGLAP', 'BRICD5', 'BRWD1', 'C8orf37', 'CCDC14', 'CFAP44', 'CLDN18', 'CPEB4', 'CSAD', 'DSN1', 'EPT1', 'FAM193B', 'FAM71F2', 'FASTKD2', 'FOXL2NB', 'GPD2', 'GSKIP', 'IL6ST', 'KCNA7', 'KIR3DL2', 'LENG8', 'METTL2A', 'OGT', 'PPM1D', 'TMEM199', 'ZCCHC11']
ACRV1	['ACRV1', 'SH2B1']
ACSBG1	['ACSBG1', 'AP4E1', 'ICA1L', 'MYLK3', 'OPRD1', 'PDCD7', 'PMS1', 'TIAF1', 'ZBTB8B', 'ZNF121']
ACSF2	['ACSF2', 'AJUBA', 'APOBEC3C', 'B3GNT8', 'C11orf45', 'CD40', 'CHAD', 'CYP4B1', 'FAT2', 'SLC4A4']
ACSF3	['AARS', 'ACSF3', 'CHMP1A', 'CHTF8', 'HADH', 'MPP1', 'NFATC3', 'RP11-343C2.11', 'ZC3H18']
ACSL1	['ACSL1', 'ADCY6', 'CES4A', 'CYP39A1', 'LYPD5', 'PTGER4', 'RNF144B', 'SIRPA']
ACSL3	['ABHD2', 'ACLY', 'ACSL3', 'ARHGAP5', 'ATAD1', 'ATP8B2', 'BBS4', 'BROX', 'CDKL5', 'CMTM1', 'CREBZF', 'DAZAP2', 'EDEM3', 'EHMT2', 'EIF2AK2', 'ERLIN1', 'FASN', 'HSD17B4', 'HSPA4', 'ITSN1', 'KLHL15', 'LAMA5', 'LGALS8', 'LRCH1', 'MON2']
ACSL4	['ACSL4']
ACSL5	['ACSL5', 'ADGRE5', 'APOL2', 'ARAP2', 'ARHGDIB', 'BLNK', 'ESR1', 'HLA-E', 'IL18', 'KIAA1462', 'MAN1A1', 'MMRN2', 'TNFRSF14']
ACSL6	['ACSL6', 'BCL11B', 'JAG1', 'SLC39A8', 'TRBJ1-4']
ACSM2B	['ACSM2B', 'ADH6', 'BAAT', 'CYP2E1', 'CYP8B1', 'DNASE1L3']
ACSM3	['ACSM3', 'OCIAD1', 'PTPRE', 'TMEM87A']
ACSM5	['ABCB1', 'ACSM5', 'AOC1', 'CXCL12', 'DOCK11', 'PIK3IP1', 'RAB29', 'TNFAIP2', 'VNN1']
ACSM6	['ACSM6', 'ADA', 'C8orf88', 'CAMK4', 'GATA3', 'GFI1', 'LDLRAD4']
ACSS1	['ACSS1', 'ALDH1A1', 'BCL2', 'BDH1', 'NFIC']
ACSS2	['ACSS2', 'ASAP2', 'EXT1']
ACSS3	['ACSS3', 'CDK6', 'CMBL', 'CTBP2', 'FRMD4B']
ACTA1	['ACTA1', 'ANKRD1', 'APOBEC2', 'CACNG1', 'CASQ2', 'CD24', 'CHRNA1', 'CKM', 'CRABP2', 'GJA1', 'HFE2', 'HRC', 'IQCD', 'KRT19', 'MEIS3', 'MYH3', 'SLN', 'TCF7L1']
ACTA2	['ACTA2', 'TAGLN']
ACTB	['AASS', 'ACTB', 'ANGPT2', 'AP5Z1', 'ATG4A', 'ATXN7L3', 'BTBD10', 'BUD13', 'CCNE2', 'CHFR', 'CHMP7', 'COLGALT1', 'CORO1C', 'CYFIP2', 'DDX26B', 'DDX41', 'DGKA', 'DUSP11', 'DUSP7', 'EML2', 'EXO5', 'FBXW2', 'FERMT2', 'FLNA', 'HIRA', 'HNRNPL', 'HRH2', 'IER5', 'ITPRIPL2', 'KDELR3', 'KLHL18', 'LOXL2', 'LRRFIP1', 'MAP4K4', 'MED15', 'MORF4L2', 'MYH9', 'PLAUR', 'PLEC', 'WDR1']
ACTG1	['ACTG1', 'ADAM10', 'ADD1', 'ANKRD13A', 'ARHGEF10', 'ATIC', 'BZW1', 'C11orf63', 'C18orf8', 'CALU', 'CBL', 'CFLAR', 'CHD4', 'CREB1', 'CTDSPL2', 'CTNNA1', 'DMWD', 'DNM2', 'EIF1', 'ETFDH', 'FAM156A', 'FUBP1', 'GLCCI1', 'GPBP1L1', 'GSTCD', 'INVS', 'IQGAP1', 'ITGA2', 'KANSL1', 'KANSL2', 'KANSL3', 'KRR1', 'LRP12', 'MED1', 'MMS22L', 'NDEL1']
ACTG2	['ACTG2', 'CNN1']
ACTL10	['ACTL10', 'FKBP1A']
ACTL6A	['ACTL6A', 'GMPS']
ACTN1	['ACTN1', 'AEBP1', 'CLIC4', 'FSTL1', 'LAMB1']
ACTN4	['ABCC9', 'ACTN4', 'ALOX12', 'AP2B1', 'CCDC180', 'DHX32', 'FAM206A', 'FAM63B', 'FAT1', 'FOSL2', 'HSPG2', 'LONRF1', 'LUC7L2', 'RB1', 'RNF219', 'TFRC']
ACTR10	['AC104534.3']
ACTR1A	['ACTR1A', 'CENPO', 'DCK', 'LEF1', 'MTA3', 'NCAPD2', 'NMT2', 'PLEKHM2', 'PRPS1', 'TBC1D19', 'TUBA1B']
ACTR1B	['AARS', 'ACTR1B', 'ASB13', 'C11orf49', 'C2CD5', 'CLCN7', 'CMTR1', 'DNAJB2', 'FAM168B', 'GART', 'HLCS', 'ILK', 'PDE9A', 'SETD4', 'ZNF513']
ACTR2	['ACTR2', 'ACTR3', 'ARHGAP18', 'ASAP2', 'CAPN2', 'DNMT1', 'FRMD4B', 'KLHDC1', 'LRP12']
ACTR3	['ACLY', 'ACTR3', 'AP2M1', 'ASAP2', 'ATP2A2', 'ATP2B4', 'ATP9B', 'CALM2', 'CANT1', 'CDH11', 'CEP170', 'CHST3', 'CTNND1', 'DMXL1', 'DNMT1', 'DPAGT1', 'ECHDC1', 'EXOC5', 'FOXN3', 'FUT11', 'HSD17B4', 'KDM1B', 'LASP1', 'MANBA']
ACTR3B	['ACTR3B', 'DLG3', 'NR6A1', 'STRIP2', 'YWHAG']
ACTR3C	['ACTR3C', 'ITGAV', 'LRRC61']
ACTR5	['ACTR5', 'CABLES2', 'CDK5RAP1', 'CEP250', 'CPSF1', 'CTNNBL1', 'DSN1', 'EIF2S2', 'EPN2', 'FUT2', 'FXYD3', 'IP6K2', 'MTURN', 'OAZ3', 'PDRG1', 'PGM2L1', 'RARG', 'RCN2', 'SLC18B1']
ACTR6	['AASDHPPT', 'ABHD13', 'ACLY', 'ACTR6', 'ANKRD44', 'AP2B1', 'AP3M1', 'API5', 'APPBP2', 'ATE1', 'BAZ1B', 'C11orf30', 'C6orf62', 'CAND1', 'CLDN12', 'CUL5', 'DBR1', 'DDX47', 'EFR3A', 'ERCC3', 'FAM35A', 'FAM49B', 'FBXO7', 'FUBP1', 'GALNT11', 'GANAB', 'GFPT1', 'GPD2', 'GUCD1', 'IPO8']
ACTR8	['ACTR8', 'ARMC8', 'ISY1', 'LSG1', 'METTL6', 'SLC35A5', 'TMEM115', 'UBP1', 'USP4', 'WDR82']
ACTRT3	['ACTRT3', 'ARHGEF17', 'CERS4', 'TDRP']
ACVR1	['ACVR1', 'AK4', 'ASAP2', 'B3GNT9', 'CDC42SE2', 'CHD7', 'CUEDC1', 'FZD7', 'LANCL1', 'MAP2', 'MED13', 'MEIS2', 'SGMS2', 'ZNF665', 'ZNF93']
ACVR1B	['ACVR1B', 'ATRN', 'CDH11']
ACVR1C	['ACVR1C', 'SH3RF1']
ACVR2A	['ACVR2A', 'ARHGAP5', 'ARHGEF10L', 'ARHGEF35', 'ATP9A', 'CBR4', 'CHD7', 'COL16A1', 'CROT', 'DARS', 'DNAJB4', 'EML5', 'EPHA4', 'EPHB4', 'FZD1', 'GAB1', 'GABARAPL1', 'GCA', 'GLCE', 'KATNA1', 'NRIP1', 'ORC2', 'PGAP1', 'PIK3C2A', 'RAB14', 'RNF144A', 'RNF38', 'SEPT10', 'pk']
ACVR2B	['ACVR2B', 'ADD3', 'AKT3', 'ANAPC4', 'ARIH2', 'ASAH2B', 'ATG3', 'BMI1', 'C9orf91', 'CBX5', 'CCDC14', 'CCNG2', 'CEP44', 'CHD2', 'CPSF7', 'CTBS', 'DCAF16', 'DENND1B', 'DENND6A', 'DHFRL1', 'DHX36', 'FAM60A', 'FRMD4B', 'FZD7', 'GATAD2B', 'GLTSCR1L', 'GOLIM4', 'GPR173', 'HPS3', 'JARID2', 'JRK', 'KMT2A', 'MAML1', 'PARD6B', 'PCMTD2', 'RAD54L2', 'RBSN', 'RICTOR', 'SMAD4', 'SOCS7', 'TET3', 'TNKS', 'TNRC6C…
ACVRL1	['A2M', 'ACVRL1', 'CD4', 'COL15A1', 'IL13RA1', 'JAM2', 'NES', 'RAMP3', 'SPARCL1']
ACY1	['ACAA1', 'ACOT2', 'ACY1', 'ADH6', 'AKR7A3', 'ALAS1', 'APOM', 'ECHS1', 'EPHX2', 'F10', 'GLTPD2', 'GLYCTK', 'GPD1', 'HAAO', 'HAGH', 'HMGCL', 'PKLR']
ACY3	['ACY3', 'PDZK1IP1', 'UGT2B7']
ACYP1	['ACYP1', 'ALG10B', 'ATP6V1G1', 'B4GALNT2', 'BRF1', 'C12orf76', 'CDC14A', 'CEP170B', 'CEP295', 'COX7B', 'DUS4L', 'EFCAB11', 'GEN1']
ACYP2	['ACYP2', 'AFAP1L2', 'BTG3', 'CAPZA2', 'CPNE8', 'EFHC1', 'FAM171B']
ADA	['ADA', 'BCL11B', 'CAMK4', 'ENTPD1', 'FAM111B', 'FAM72B']
ADAL	['ADAL', 'ADIPOR2', 'ALDH9A1', 'ANKRD46', 'ARPP19', 'BAHD1', 'CPEB1', 'EBAG9', 'FAM63B', 'GANC', 'LCMT2', 'LYRM7', 'MARC2', 'MRPS14', 'PASK', 'RWDD4', 'TUBGCP5', 'URB1', 'WASF3', 'ZNF569']
ADAM10	[]
ADAM11	['ADAM11', 'B3GNT4', 'CALY', 'CPNE7', 'DNM1', 'FADS6', 'KCNH3', 'KCNV1', 'KCTD17', 'NAPB']
ADAM12	['ADAM12', 'COL11A1', 'CPXM1', 'FN1', 'UNC5B']
ADAM15	['ABCB8', 'ADAM15', 'AP1M1', 'FBLN2', 'FLOT2', 'NOS3', 'RAB29', 'SLC39A14']
ADAM17	['ABCC4', 'ABHD2', 'AC131263.1', 'ADAM10', 'ADAM17', 'ADAMTS9', 'ADCY6', 'AGAP1', 'ARHGAP20', 'ATP2B4', 'CD276', 'CRIM1', 'DOCK1', 'EDEM3', 'EEA1', 'GATSL2', 'HPS3', 'KANSL1', 'LRP12', 'LRP6', 'MAP4K4', 'MAP9', 'METTL8', 'TNFRSF10B', 'YWHAQ']
ADAM19	['ADAM19', 'EPHB2', 'ROBO1']
ADAM20	['CTDSP1', 'NEDD4', 'ZFP2']
ADAM21	['ADAM21', 'CD276', 'FAM84B']
ADAM22	['ADAM22', 'FGFR1', 'HSD17B11']
ADAM23	['ADAM23', 'KIAA1462']
ADAM28	['ADAM28', 'ARPC1B', 'CEBPA', 'COL8A2', 'PLXDC2', 'RASSF5', 'SLC7A7']
ADAM33	['A2M', 'ABCA8', 'ACKR1', 'ADAM33', 'AOC3', 'BNC2', 'C1orf95', 'CLEC3B', 'COL16A1', 'DZIP1', 'EHD2', 'FAM129A', 'FBLN2', 'ITIH5', 'LAMA2', 'PGR', 'PRELP']
ADAM8	['ADAM8', 'IL18R1', 'LSP1', 'RUNX1']
ADAM9	['ABCG1', 'ADAM9', 'ADAMTS1', 'ANO6', 'ATP11C', 'C1GALT1C1', 'CALD1', 'CDC42BPA', 'CPEB2', 'FADS1', 'FAM84B', 'FAT1', 'HFE', 'HOPX', 'IDH1', 'KCTD11', 'LOXL2']
ADAMDEC1	['ADAMDEC1', 'ARMCX1', 'CD163L1', 'CD300A', 'CPM', 'DAPP1', 'DOK3', 'KCNE3', 'PLA2G7', 'STK17B']
ADAMTS1	['ADAMTS1', 'ADAMTS5', 'EHD2', 'ESR1', 'FBXL7', 'LAMB2', 'NID2', 'RBMS3']
ADAMTS10	['ADAMTS10', 'ADGRA2', 'BNC2', 'C15orf59', 'CALHM2', 'CCDC8', 'CLIP3', 'EMILIN1', 'EVA1A', 'EVC2', 'FAM212A', 'FBXL7', 'FXYD1', 'GLI3', 'KCNE4', 'LHFP', 'LYL1', 'NPR2', 'PABPC5', 'PRICKLE1', 'PTGIR', 'SCARF2', 'SSC5D', 'ZNF503']
ADAMTS12	['ADAMTS12', 'PLXDC1']
ADAMTS13	['ADAMTS13', 'ASIC3', 'BRICD5', 'CCDC154', 'CCDC57', 'CDK9', 'CFAP69', 'DFNB59', 'DPH7', 'LUC7L', 'MSH5', 'MST1', 'NOXA1', 'PROCA1', 'SAPCD1', 'SCNN1D', 'STAG3L5P-PVRIG2P-PILRB', 'TTLL3', 'WDR90', 'ZNF789']
ADAMTS14	['ADAMTS14', 'AHNAK2', 'ANGPT2', 'CACNA1C', 'CCL20', 'COL8A1', 'CSTF2', 'FN1', 'KCNN4', 'KRT19', 'PLAU', 'RUNX1', 'ZNF469']
ADAMTS16	['ADAMTS16', 'AEBP1', 'CCDC8', 'CD24', 'CERCAM', 'CERS4', 'COL7A1', 'EFS', 'EMILIN1', 'FLNC', 'FNDC1', 'GPM6B', 'ISLR', 'MAP1A', 'NTM', 'NXN', 'PCOLCE', 'PDGFA', 'SCNN1A', 'SSC5D']
ADAMTS17	['ADAMTS17', 'CAMK4', 'FAM111B', 'FNBP1', 'LEF1']
ADAMTS18	['ADAMTS18', 'SPRY1']
ADAMTS2	['ADAMTS2', 'COL1A2', 'COL6A3']
ADAMTS3	['ADAMTS3', 'AKAP2', 'ANK2', 'ANTXR1', 'ARHGEF26', 'CELF2', 'EFNB2', 'GINM1', 'KIAA1324L', 'KLHL4', 'LPAR1', 'MEF2C', 'NRP2', 'PCDH17', 'SASH1']
ADAMTS4	['ADAMTS4']
ADAMTS5	['ADAMTS5', 'CHRDL1', 'CNTN1', 'COL15A1', 'CPED1', 'DLC1', 'ELOVL2', 'FAM198B', 'FBXL7', 'GNAO1', 'NID2', 'OLFML1']
ADAMTS6	['ADAMTS6', 'CALD1', 'PMP22']
ADAMTS7	['ADAM12', 'ADAMTS7', 'BMPER', 'BVES', 'C1orf106', 'CD248', 'FOXF2', 'HECW2', 'ITGA5', 'LAMA4', 'MCAM', 'NOTCH3', 'SH2D3C']
ADAMTS8	['ADAMTS8', 'BHMT2', 'CACHD1', 'CHRDL1', 'CTSF', 'DTX4', 'FN1', 'GPR176', 'GRIK5', 'ITGA8', 'ITGB3', 'SORBS1']
ADAMTS9	['ADAMTS9', 'CDH11', 'COL15A1']
ADAMTSL1	['ADAMTSL1', 'FAT4', 'MAP1A', 'NHSL2', 'OLFML1', 'PTGIS', 'SHROOM4', 'SULF1']
ADAMTSL2	['ADAMTSL2', 'CCM2L', 'TMEM204']
ADAMTSL3	['A2M', 'ADAMTSL3', 'ATP1A2', 'DCLK1', 'LIFR']
ADAMTSL4	['ADAMTSL4', 'AGAP1', 'BMPR1A', 'CXCL16', 'DPYD', 'EPB41L3', 'GCNT2', 'GPR141', 'HRH2', 'MYADM', 'MYOF', 'RCAN2', 'TIMP2']
ADAP1	['AATK', 'ADAP1', 'AIM1L', 'CARNS1', 'HS3ST5', 'MBP', 'SHARPIN']
ADAP2	['ADAP2', 'CD14', 'F13A1', 'FES', 'HMOX1', 'RENBP', 'SLC7A7']
ADAR	['ADAR', 'ATP2B4', 'CELSR2', 'CYFIP1', 'GNAI1', 'ILDR1', 'ZNF281']
ADARB1	['ADARB1', 'ATP8B2', 'CYTH3', 'PLEKHG5', 'ROCK2']
ADARB2	['ADARB2', 'CA4']
ADAT1	['ACSL4', 'ADAT1', 'FBXW7']
ADAT2	['ADAT2', 'AGAP6', 'AHSA2', 'AKAP5', 'ANKRD32', 'CCNT2', 'CDK3', 'CLIP1', 'CWF19L2', 'DPY30', 'DUSP12', 'EPS15', 'FDX1', 'FMNL2', 'GOLGA6L4', 'KDM6A', 'KIAA1468', 'KMT2C', 'LENG8', 'LEO1', 'LYPLAL1', 'MARCH5', 'MDM4', 'MITD1', 'MPHOSPH6', 'PABPC1L', 'PNISR']
ADAT3	['ADAT3', 'MEIS1', 'MEX3D', 'RNF144A']
ADCK1	['ADCK1', 'C7orf26', 'PSMC1']
ADCK2	['ADCK2', 'CDK5', 'FASTK', 'GAK', 'HSPB1', 'LIMK1', 'MROH1', 'SYNGR3']
ADCK3	['AASDH', 'ACLY', 'ADCK3', 'AKAP10', 'ARHGAP5', 'C22orf23', 'CITED2', 'CIZ1', 'CSGALNACT2', 'EME2', 'EML4', 'EP300', 'FASTKD2', 'GOLPH3L', 'GPD1L', 'NADK2']
ADCK4	['ADCK4', 'ARNT2', 'CCDC97', 'EFCAB2', 'EVC', 'GGA2', 'GTF2F1', 'ITIH5', 'KDELR1', 'MAP2K5', 'MED29', 'MZF1', 'PRX', 'SLC35E1', 'SYMPK']
ADCK5	['ADCK5', 'CHAC1', 'COL18A1', 'DLL4', 'FKBP10', 'G6PC3', 'NPIPB5']
ADCY1	['ADCY1', 'CADM1', 'ECM1', 'ELAVL2', 'ISM1', 'NACAD', 'SEL1L3', 'VGF']
ADCY2	['ADCY2', 'AMPH', 'ANK2', 'CCDC80', 'LTBP1']
ADCY3	['ADCY3', 'ARHGEF2', 'SLC35F6']
ADCY4	['ACVRL1', 'ADCY4', 'ARHGAP23', 'CCM2L', 'ERG', 'FBXL7', 'FGD5', 'FLT4', 'HSPA12B', 'MMRN2', 'PDGFB', 'RASIP1', 'RHOJ', 'S1PR1', 'SH2D3C', 'SOX17']
ADCY5	['ADCY5', 'CSPG4', 'DSCAML1', 'GAL3ST1', 'PRIMA1']
ADCY6	['ADCY6', 'BTBD3', 'DKK3', 'FGD4', 'FSTL1']
ADCY7	['ADCY7', 'ANKRD44', 'AOAH', 'ATP2B4', 'GPRIN3', 'PREX1', 'PRRX1', 'SLCO2B1']
ADCY9	['ADCY6', 'ADCY9', 'ARHGEF9', 'ARPIN', 'ATRN', 'CACNA1C', 'CLSTN1', 'CPEB4', 'DOCK1', 'EPC2', 'EPN2', 'ICK', 'ITGB1', 'KAT6A', 'MON1B']
ADCYAP1R1	['ADCYAP1R1', 'ADGRB3', 'ANGPTL1', 'AOC3', 'BAALC', 'C20orf194', 'CADM3', 'CCL21', 'COLEC12', 'DCLK1', 'FAM129A', 'GNAO1', 'JAM2', 'METTL24', 'NAP1L3', 'PEG3', 'PLN', 'PTPRZ1', 'RNF150', 'SLIT3', 'ZFPM2']
ADD1	['ABHD2', 'ABHD5', 'ABR', 'ADD1', 'AP2M1', 'ARHGEF12', 'ATP6V0A1', 'BACH1', 'BTRC', 'CANT1', 'COQ9', 'CTNNB1', 'CYFIP1', 'DAB2IP', 'DCAF7', 'DENND4C', 'DICER1', 'DIP2C', 'DKK3', 'ERGIC1', 'EVC', 'EXOC7', 'FAM188A', 'FBXO31', 'FLNA', 'GALNT2', 'GFM2', 'GIGYF2', 'GNAI3', 'GOLIM4', 'HMG20A', 'KANSL3', 'LPP', 'LRP1', 'MALT1', 'MAP3K3', 'MPDZ', 'NAB1', 'RGS12', 'SMAD1', 'SPTBN1', 'STAT5B', 'TBC1D1', '…
ADD2	['ADD2', 'PRELP', 'TNS1']
ADD3	['ADD3', 'CLIC4', 'FERMT2', 'IGF1R', 'WDFY3']
ADGRA2	['ADGRA2', 'ANKRD50', 'AR', 'CDH11', 'CNTN4', 'CPED1', 'DAB2', 'FBLN5', 'GAS7', 'IGFBP7', 'KCNE4', 'NID1']
ADGRA3	['ADGRA3', 'CPE', 'ESRRG', 'GALC', 'GPD1L', 'LTBP1', 'MRFAP1', 'NCKAP1', 'PCDHGB2', 'PEG3']
ADGRB1	['ADGRB1', 'FADS1', 'JPH1']
ADGRB2	['ADGRB2', 'ARHGEF17', 'ATP8B2', 'GLI3', 'KALRN', 'MAN1C1', 'NHSL2', 'PDLIM4', 'PHLDB2', 'TSPYL5']
ADGRB3	['ADAM33', 'ADCYAP1R1', 'ADGRB3', 'ANK2', 'BSN', 'C7', 'CDO1', 'CLIP3', 'DACT3', 'FAM155A', 'GABRB3', 'GDAP1', 'GNAO1', 'HSPB6', 'IL33', 'JAM2', 'JPH4', 'KIAA1644', 'MAMDC2', 'MEIS2', 'NAP1L3', 'NPY1R', 'NRXN1', 'PEG3', 'RGMA', 'RIMS2', 'SFRP1', 'SPARCL1']
ADGRD1	['ADGRD1', 'FBLN1', 'PMP22', 'SPARCL1']
ADGRE1	['ADGRE1', 'AIM2', 'CLEC7A', 'CSF2RB']
ADGRE2	['ADGRE2', 'AOAH', 'AQP9', 'ARNTL2', 'BST1', 'CDH11', 'CLEC7A', 'DPYSL3', 'FMNL1', 'GLI3', 'PTAFR']
ADGRE3	['ADGRE3', 'CASS4', 'CSF3R', 'FCGR3B', 'FFAR2', 'LILRA5', 'TREML2']
ADGRE5	['ADGRE5', 'AFAP1L2', 'ARHGAP23', 'C10orf54', 'CALHM2', 'CCDC184', 'CSF1', 'ELK3', 'EMILIN1', 'ERG', 'PITPNM2', 'SFXN3', 'TK2', 'TNFRSF1A', 'ZBTB7B']
ADGRF1	['ADGRF1', 'SSX1']
ADGRF3	['ADGRF3', 'ARHGAP19', 'BRCA1', 'CHMP7']
ADGRF5	['ADGRF5', 'CDH5', 'KDR']
ADGRG1	['ADCY6', 'ADGRG1', 'ANXA3', 'APOL6', 'CAMSAP2', 'CTBP2', 'DAAM2', 'DISC1', 'DOC2B', 'EHF', 'FZD6', 'KCTD12', 'MAP4K4', 'MAP7', 'PPL', 'PTPN6', 'TJP2']
ADGRG2	['ADCY5', 'ADGRG2', 'IL17REL', 'PCDHAC1', 'SEMA3D']
ADGRG5	['ADGRG5', 'HIPK1']
ADGRG6	['ADGRG6', 'AOAH']
ADGRL1	['ADGRL1', 'NDST1']
ADGRL2	['ADAMTS1', 'ADGRL2', 'AKT3', 'AMPH', 'ANKRD6', 'ARHGAP23', 'ARHGEF25', 'C8orf4', 'CDK14', 'CHMP4C', 'CNTNAP1', 'COL25A1', 'CPE', 'DCLK1', 'F2R', 'FOXP4', 'GLI2', 'GPR162', 'HIC1', 'SLC45A1']
ADGRL3	['ADGRA2', 'ADGRL3', 'ADGRV1', 'ANKRD33B', 'BACE2', 'CAV2', 'EDNRA', 'FAT3', 'ITGA8']
ADGRL4	['ADGRL4', 'ARHGEF15', 'BCL6B', 'CD34', 'CDH5', 'CLEC14A', 'CXorf36', 'ECSCR', 'EMCN', 'FLT1', 'GPR4', 'KDR', 'LDB2', 'MYCT1', 'NOTCH4', 'ROBO4', 'TEK', 'TIE1']
ADGRV1	['ADGRV1', 'EDNRA', 'MPPED2']
ADH1A	['ADH1A', 'ADH1B', 'ADH1C', 'ALB', 'ANGPTL3', 'APOC2', 'APOF', 'CHRDL1', 'CPS1', 'CYP2E1', 'CYP39A1', 'CYP3A4', 'CYP4A11', 'DGAT2', 'DMGDH', 'FABP4', 'PLIN1']
ADH1B	['A2M', 'ADH1B', 'FMO2']
ADH1C	['ADH1B', 'ADH1C', 'CFI']
ADH4	['ABCB4', 'ADH6', 'AKR1C4', 'APOC4-APOC2', 'APOH', 'BMPER', 'CRHBP', 'CYP2D6']
ADH5	['ADH5', 'CLIC4', 'ELK4', 'FAM200A', 'RWDD4']
ADH6	['ACSM2B', 'ADH1C', 'ADH6', 'AGMAT', 'APOH']
ADI1	['ADI1', 'AKR1C4', 'CBS', 'ECI2', 'F11', 'HAAO', 'KHK', 'PHYH', 'PTK2']
ADIG	[]
ADIPOR1	['ADIPOR1', 'AFAP1', 'ENPP4', 'F11R', 'FAM20B', 'GAB3', 'GCLM', 'GDAP1', 'LPGAT1']
ADIPOR2	['ADGRA3', 'ADIPOR2', 'FRMD6', 'HMGCS1', 'KATNAL2', 'PPM1L']
ADIRF	['A4GALT', 'ADIRF', 'CPAMD8', 'LTBP4', 'MYL9', 'SEMA3D', 'TGFB1I1', 'VASN']
ADK	['ADK', 'AGPS', 'ANP32A', 'ANXA7', 'ATE1', 'BPNT1', 'C1orf109', 'CASK', 'CCNYL1', 'CDC42BPA', 'CDS1', 'CNIH1', 'CRK', 'DDX50', 'ETF1', 'EVI5', 'FAM188A', 'FAM204A', 'GINM1', 'GLRX', 'GLRX3', 'GXYLT1', 'HNRNPC', 'LIN54', 'LMBRD1', 'PAK1', 'PPP5C', 'TRIM29']
ADM	['ADM', 'VEGFA']
ADM2	['ADM2']
ADM5	['ADM5', 'AGER', 'AMH', 'FAM90A26', 'PAQR6', 'TREX2']
ADNP	['AAK1', 'ABAT', 'ADNP', 'ALMS1', 'ANP32E', 'ARHGAP44', 'ARID1B', 'ATF7IP', 'BBS5', 'BCL2', 'BCORL1', 'BMI1', 'CBFA2T2', 'CCDC186', 'CCDC85A', 'CCNT1', 'CCZ1', 'CDKAL1', 'COG5', 'CRAMP1L', 'CREBBP', 'CUL4B', 'DISC1', 'DROSHA', 'DSTYK', 'FAM168A', 'FAM214A', 'FBXO21', 'FNIP2', 'FRS2', 'GATAD2B', 'GNE', 'GTF2H3', 'HACD3', 'HELZ', 'HOOK3', 'INCENP', 'IRGQ', 'ITCH', 'ITGAV', 'JARID2', 'KANSL1', 'LDB1…
ADNP2	['ACADSB', 'ADNP2', 'AHCYL2', 'ASAP2', 'BBS4', 'CASC4', 'CCAR2', 'CCSER2', 'CMYA5', 'CNNM4', 'COBLL1', 'DDX46', 'DMXL1', 'ERCC6L2', 'FAM122A', 'FMR1', 'GABPB2', 'GORAB', 'ITGA2', 'KIAA0196', 'KLHL28', 'NCK2', 'NRIP1', 'TPGS2']
ADO	['ABI2', 'ADO', 'ANO9', 'AP3S2', 'C5orf51', 'CCDC47', 'CLUAP1', 'CPSF6', 'DDX21', 'DDX50', 'DENND4A', 'EGR2', 'EHHADH', 'FERMT2', 'FKBP14', 'GPAM', 'GPD2', 'HK1', 'HNRNPA3', 'IL1RAP', 'LMTK2', 'MBIP', 'MFN1', 'NDUFS1']
ADORA1	['ADORA1']
ADORA2A	['ABCD2', 'ADORA2A', 'ANAPC15', 'C3orf52', 'C8orf88', 'CCDC23', 'CD4', 'CD79B', 'CENPV', 'CHST2', 'CMKLR1', 'DOCK10', 'DOCK11', 'EBI3', 'LCP1', 'LSP1', 'NOL4L', 'PIK3CD', 'SH2D3C', 'SPOCK2']
ADORA2B	['ADORA2B', 'MRPL17', 'SPECC1']
ADORA3	['ADAP2', 'ADORA3', 'AIF1', 'ALOX5', 'ARHGDIB', 'CD300A', 'CMKLR1', 'CSF3R', 'EBI3', 'FAM49A', 'FCGR2B', 'FOLR2', 'GAPT', 'GNA15', 'LCP1', 'NCF2', 'PIK3AP1', 'SLC9A9', 'SLCO2B1', 'TBXAS1']
ADPGK	['ADCY6', 'ADPGK', 'ARHGAP18', 'EPB41L2', 'FAM135A', 'GATAD2A', 'IQGAP1', 'KIF5C', 'MID2']
ADPRH	['ADPRH', 'ARHGAP31', 'SERPINA1', 'TBC1D9']
ADPRHL2	['ATP6V0B', 'B4GALT2', 'EBNA1BP2', 'ELOVL1', 'GPATCH3', 'HECTD3', 'PQLC2', 'PRDX1', 'RPS6KA1']
ADRA2A	['ADRA2A', 'JAM2', 'PODN', 'SOD3', 'SYNPO2']
ADRA2C	['ADRA2C', 'FAM107A', 'GYPC', 'IGFBP4', 'IRX3', 'ISYNA1', 'LDLRAD1']
ADRB2	['A2M', 'ABCA8', 'ABCA9', 'ABCB4', 'ACSL5', 'ADRB2', 'ANGPTL6', 'AQP9', 'C2', 'CD14', 'CD302', 'CECR2', 'CLEC1B', 'DBH', 'DNASE1L3']
ADRBK1	['ADRBK1', 'AGAP2', 'ARHGAP4', 'ARHGEF18', 'ATP8B3', 'BCL2L1', 'CBFA2T3', 'CCDC109B', 'CENPO', 'CRLF3', 'CSK', 'CTD-2207O23.3', 'DGKE', 'DOCK8', 'E2F2', 'GPC2', 'KCNA3', 'LBH', 'MARK2', 'PRKCD']
ADRBK2	['ADRBK2', 'ARHGAP23', 'CELSR1', 'CHSY1', 'CNOT10', 'DISC1', 'DKK3', 'FBN1', 'FMNL3', 'G3BP1', 'GSPT1', 'HSPG2', 'INPP4A']
ADRM1	['ADRM1', 'ARFGAP1', 'CTNNBL1', 'DYNLRB1', 'EIF2S2', 'GID8', 'GMEB2', 'MRGBP', 'NCAPH2', 'NOSIP', 'PRPF6', 'PSMB3', 'RAE1', 'RBM42', 'RNF114', 'RTFDC1', 'TAF4', 'TOMM34', 'TPD52L2', 'YTHDF1']
ADSL	['ADSL', 'CHAF1A', 'DRG1', 'IDH2', 'PDSS1', 'RAN', 'RGS14', 'SMARCB1', 'TOMM22']
ADSS	['ACADSB', 'ADSS', 'AGPAT5', 'ALMS1', 'ATF7IP2', 'B3GALNT2', 'BCL9', 'CASK', 'CD46', 'CHST1', 'CPSF2', 'DEDD', 'DESI2', 'DIMT1', 'FBXO28', 'HMGCS1', 'HSDL2', 'LRRC16A', 'METTL13', 'MYO6', 'NRIP1', 'PABPC1L', 'PIK3C2A', 'PRKX', 'RBM17']
ADSSL1	['ADSSL1']
AEBP1	['AEBP1', 'LBH', 'SPARC']
AEBP2	[]
AEN	['AEN', 'C15orf41', 'EDA2R']
AES	['AES', 'C11orf68', 'C19orf70', 'CAPNS1', 'COPE', 'DAZAP1', 'EPS15L1', 'HDGFRP2', 'IDUA', 'LEMD2', 'MARK4', 'ORAI3', 'PGP', 'RANBP3', 'SGTA', 'SH2B1']
AFAP1	['AFAP1', 'ARAP2', 'FBLN1', 'IRF8', 'MPDZ']
AFAP1L1	['AFAP1L1', 'COL5A3', 'DCHS1', 'EPS8', 'FERMT2', 'FSTL1', 'KLF13', 'LAMA4', 'MYOF', 'TCF4', 'TM4SF18']
AFAP1L2	['AFAP1L2', 'DZIP1', 'FAT1', 'GLIS3', 'GPRC5B', 'HEPH', 'LBH', 'LHFP', 'MEF2C', 'PLAU', 'RAB31']
AFF1	['AFF1', 'ARFIP1', 'ARHGAP12', 'ATG4A', 'ATP10D', 'BBS12', 'C19orf12', 'CCNG2', 'CFAP97', 'CNOT6L', 'CNTN4', 'CRYBG3', 'CTNND1', 'CYLD', 'DNM1L', 'EDEM3', 'EPB41L2', 'FNDC3B', 'FRMD4A', 'FRMD4B', 'GAB1', 'GSTCD', 'IDS', 'INSIG2', 'KIF1B', 'LDOC1L', 'NCOA1', 'PIK3C2A', 'PUM1', 'TEAD1']
AFF3	['AFF3']
AFF4	[]
AFG3L2	['ACSF2', 'AFG3L2', 'ARFGEF1', 'ARID5B', 'ATP2A2', 'CALCOCO2', 'CTDP1', 'FAM45A', 'ISCA1', 'IST1', 'LACTB2', 'MARC2', 'OSBPL1A', 'PANK1', 'PIAS2', 'RNMT', 'SPIRE1', 'SUCLA2', 'TMEM192', 'TMEM62']
AFMID	['ABCC6', 'AFMID', 'CHST9', 'CXXC4', 'DOK4', 'ERI2', 'FN1', 'ITGA5']
AFTPH	['ACYP2', 'AFTPH', 'C4orf32', 'ELOVL6', 'FAM171B', 'FNIP2', 'FRA10AC1', 'INSIG2', 'MFSD6', 'STK4']
AGA	['AGA']
AGAP1	['AGAP1', 'NCKAP1']
AGAP2	['ABRACL', 'AGAP2', 'ARHGEF6', 'ATP2A3', 'ATP8B3', 'CASD1', 'CBFA2T3', 'CCRL2', 'CDC73', 'CEP128', 'CES2', 'CHRNB2', 'CHST2', 'CPLX2', 'DEF6', 'DPP4', 'EDARADD', 'FRAT1', 'GPC2', 'GPRIN3', 'HACD4', 'HEXIM1', 'KIF21B', 'MAP4K1', 'NEURL1', 'PCED1B', 'PDXP', 'PRKCH', 'PRR5L', 'SCN8A', 'SEPT5', 'SHANK1', 'STX1B', 'TMC8']
AGAP3	['AGAP3', 'EFS', 'IFNGR2', 'PVRL1']
AGAP4	['ACRC', 'AGAP4', 'AGAP5', 'AGAP6', 'AGAP9', 'AGO4', 'AMY2B', 'ARHGAP27', 'ARID4A', 'ARL14EP', 'ATG2B', 'B4GALNT2', 'B4GALNT4', 'BRICD5', 'C20orf96', 'C5orf24', 'CA5A', 'CCDC154', 'CCDC57', 'CDK11B', 'CEBPZ', 'CHD7', 'CHTOP', 'CSAD', 'DAAM1', 'DNAJC1', 'DNAJC9', 'DNASE1L2', 'DNMT3B', 'ELK4', 'ENOPH1', 'EXOC6', 'EZH1', 'FAM13B', 'FAM193B', 'FKTN', 'GNRH1', 'H3F3A', 'HDGF', 'HELZ', 'HMGB1', 'IDI1',…
AGAP5	['AGER', 'AMY2B', 'CCDC154', 'CDRT4', 'CSAD', 'FBXL8', 'FGF7', 'PLA2G6']
AGAP6	['ABCC2', 'AC090154.1', 'AGAP6', 'AGAP9', 'AHSA2', 'AL049794.1', 'AL354828.2', 'ANKRD11', 'ANKRD36B', 'ASAH2B', 'BMPR2', 'C10orf32', 'CA6', 'CCDC130', 'CCDC57', 'CCER2', 'CCNE2', 'CD2AP', 'CDC42SE1', 'CDRT4', 'CFAP44', 'CFAP54', 'CLHC1', 'CPT1B', 'CSAD', 'DDX50', 'DUSP28', 'ETV3', 'EXOC6', 'FAM111A', 'FAM216A', 'FAM227A', 'FAM71F2', 'FLVCR1', 'FRMD6', 'GABBR1', 'GOLGA6L4', 'HIATL1', 'INTS6', 'JAR…
AGAP9	['AGAP9', 'BMP2K', 'C12orf73', 'CFAP70', 'CGRRF1', 'CSAD', 'CYP2R1', 'FAM193B', 'FAM227A', 'HSP90AA1', 'KCTD3', 'LENG8', 'NPIPB5', 'PLA2G6']
AGBL2	['AGBL2', 'CFAP54', 'FAM227A', 'KIAA1407', 'SREK1', 'ZNF83']
AGBL3	['AGBL3', 'ARL5B', 'ATP5S', 'C9orf41', 'CSPP1', 'DCDC2', 'DCP2', 'GLIS3', 'GMNN', 'INTU', 'IPMK', 'KIF3A', 'KRBOX4', 'MAP2K7', 'MTERF1', 'NPAP1', 'PRPF40B', 'PTPDC1', 'RALGPS2', 'RNF138', 'SENP7', 'TBC1D12', 'TBCEL', 'TRIM65', 'ZNF160', 'ZNF320']
AGBL4	['AGBL4', 'CCNA1', 'CDS1', 'DNAH7', 'EPHB6', 'KIAA0319', 'MRAP2', 'MRPL33', 'NCDN', 'PTPN3', 'TBC1D32', 'XK']
AGBL5	['AGBL5', 'C5orf34', 'CLCC1', 'E2F2', 'FBXO36', 'MORN4', 'WDR31']
AGER	['AGER', 'AHSA2', 'ARHGAP33', 'CA4', 'CLDN18', 'CLIC5', 'CSAD', 'DTX3', 'ERBB3', 'FAM193B', 'GMNN', 'GPIHBP1', 'LY6G5B', 'NGFRAP1', 'PEBP4', 'PLA2G1B', 'PRRT2', 'SFTPA1', 'SFTPC', 'SLC4A3', 'TEAD2', 'TNNC1', 'TREX2', 'TRIM45', 'ZGLP1']
AGFG1	['AGAP1', 'AGFG1', 'CACNA1D', 'EIF2AK2', 'FMNL3', 'HAT1', 'ID2', 'ITGAV', 'NCKAP1', 'TAF13']
AGFG2	['ADCY7', 'AGFG2', 'AHR', 'ARHGAP1', 'ATP8B2', 'ATXN1L', 'BAHD1', 'C6orf62', 'CCDC64', 'CCDC85A', 'CDKN1B', 'COBL', 'COLGALT1', 'ENGASE', 'EPB41L2', 'ERCC5', 'FAM122A', 'FAM193A', 'FBXO31', 'HERPUD2', 'HIF1AN', 'LAMA5', 'MAGT1', 'NEDD9']
AGGF1	['ACOX1', 'ACVR1B', 'AGGF1', 'APPBP2', 'BACH1', 'BAZ1A', 'C11orf58', 'CAND1', 'CDC23', 'CEP97', 'CPSF2', 'CRYBG3', 'CYLD', 'DUSP18', 'EFEMP1', 'EIF2AK2', 'ENDOD1', 'EPB41L4A', 'FAM169A', 'FRMD6', 'FZR1', 'GFM2', 'HDAC9', 'IQGAP2', 'KANSL2', 'KATNAL1', 'MRPL46', 'NEDD4', 'PHAX', 'TNPO1', 'TRAPPC13', 'TRIM23']
AGK	['ACSL4', 'AGK', 'ALPK1', 'CHCHD3', 'CRYBG3', 'CTTNBP2NL', 'FAM133B', 'FLNA', 'IARS', 'LRRCC1', 'MTPN', 'TTC26']
AGL	['AGL', 'ATAD1', 'ATF7', 'ATP8A1', 'CA13', 'CPEB2', 'CPEB4', 'CUL5', 'DNAAF2', 'EDEM1', 'FRRS1', 'GNAQ', 'GSAP', 'IKZF2', 'KATNBL1', 'L2HGDH', 'PRKAA2']
AGMAT	['ACADSB', 'ACOT2', 'AGMAT', 'ASGR1', 'ATP10B', 'AZGP1', 'BHMT', 'CUBN', 'FMO1', 'FMO5', 'GATM', 'GLYCTK', 'GOLT1A', 'GPD1', 'GPT', 'HNF4G', 'KLB', 'MME', 'PKLR', 'VIL1']
AGMO	['AGMO', 'AMOTL2', 'APOH', 'ARG1', 'AZGP1', 'EPHA2', 'ID4', 'MEOX2', 'PON1', 'SLC6A13']
AGO1	['AASS', 'ABHD5', 'AFAP1', 'AGO1', 'APC', 'ARFGEF1', 'ARID4A', 'ASH1L', 'ATF7IP2', 'BBS10', 'BIVM-ERCC5', 'BTBD19', 'BTBD9', 'C1orf216', 'CASC3', 'CDK12', 'CDK8', 'CROCC', 'DCAF7', 'DDX42', 'DHX33', 'DOCK9', 'FAM135A', 'FAM156A', 'FAM168A', 'FBXL18', 'FBXO21', 'FIGNL1', 'FOXJ3', 'GDPD1', 'IL17RA', 'KIF13A', 'KIF1B', 'KMT2A', 'LEF1', 'LINS', 'LSM11', 'MADD', 'MBTPS1', 'MED23', 'PUM1']
AGO2	['DDR2', 'EPAS1']
AGO3	['HSPG2']
AGO4	['ABCB1', 'AGO4', 'APLF', 'CALCOCO1', 'CD2AP', 'CFAP44', 'CHSY1', 'CLMP', 'CPOX', 'DENND4B', 'DGKH', 'ECHDC1', 'EEF2K', 'EPB41', 'ETS2', 'FKBP5', 'HBP1', 'IPO7', 'LTBP1', 'MCF2L', 'PARP12']
AGPAT1	['AGPAT1', 'BAG6', 'BAK1', 'BYSL', 'COPZ1', 'GNL1', 'LEMD2', 'LSM2', 'MRS2', 'MTCH1', 'NCDN', 'NFKBIL1', 'NR1H2', 'PBX2', 'PHC2', 'PPARD', 'PPIC', 'PPT2', 'RING1', 'RNF5', 'RRP36', 'TRIM26', 'ZBTB9']
AGPAT2	['AGPAT2', 'ARRDC1']
AGPAT3	['AATK', 'AGO4', 'AGPAT3', 'AIM1', 'ALDH2', 'ANK3', 'ATP6V1A', 'BCL9L', 'C21orf91', 'CANX', 'CAPN1', 'CLCF1', 'EPRS', 'FZD2']
AGPAT4	['ADGRA2', 'AGPAT4', 'AOC3', 'ARHGEF25', 'ARRB1', 'BCAM', 'BHMT2', 'CAV2', 'CCDC88C', 'CCND3', 'CLIC2', 'CLIP3', 'CNPY3', 'CXCL12', 'DBNDD2', 'DFNA5', 'DNM3', 'DPYSL2', 'DPYSL3', 'EDNRA', 'EFEMP2', 'EFHC1', 'EGLN3', 'EHD2', 'ELFN1', 'FAM167A', 'FRMD4A', 'FRMD4B', 'FZD7', 'GALNT18', 'GAS6', 'GJA1', 'GLIS2', 'GPBAR1', 'GYPC', 'HACD4', 'HEPH', 'KANK3', 'PHC2', 'SBSPON', 'SCUBE3', 'SEMA3E']
AGPAT5	['ACBD5', 'AGPAT5', 'ALG10', 'ATM', 'CLDN12', 'HSPA13', 'MTMR9']
AGPAT6	['AGPAT6', 'ARHGEF10', 'ARNTL2', 'DMTN', 'EFEMP1', 'FMN2', 'FRMD6', 'SHTN1']
AGPAT9	['AGPAT9', 'NRP1', 'PLSCR4']
AGPS	['ACLY', 'AGPS', 'AK9', 'ANK3', 'ANKRD50', 'ANO9', 'ANP32E', 'ARID4B', 'ARMC9', 'ARNTL', 'C2orf42', 'C4orf46', 'CAPN1', 'CCDC112', 'CCDC69', 'CCNYL1', 'CEP57L1', 'COQ7', 'FBXO11', 'FERMT2', 'FOPNL', 'GALNT4', 'GAN', 'GAS2L3', 'GLS', 'GNA13', 'GPATCH2', 'GPR75-ASB3', 'GSPT2', 'HECA', 'IVNS1ABP', 'KLHL5', 'LGR4', 'MANEA', 'MARCH7', 'MBNL3', 'MID2', 'NCKAP1', 'RAB6A', 'SEPT10', 'SNX6', 'UBA5', 'UGDH…
AGR2	['AGR2', 'AGR3', 'BCAS1', 'C1orf116', 'CAPN8', 'CTSE', 'KRT19', 'MUC13', 'PIGR', 'PRR15L', 'S100A14']
AGR3	['AGR3', 'ARHGEF38', 'BCL2L15', 'C16orf89', 'CAPN8', 'CTSE', 'FOLR1', 'FOXA3', 'GJB1', 'HNF1B', 'ICA1', 'NAPSA', 'PEBP4', 'PGC', 'PIGR', 'SFTA2', 'SLC34A2']
AGRN	['ADAMTS4', 'AGRN', 'AHNAK', 'APLN', 'APP', 'ARHGAP29', 'ARL6IP4', 'ASL', 'ATRN', 'BMPER', 'C1orf21', 'CCND1', 'CHST3', 'CPE', 'CRABP2', 'CSF2RA', 'ERBB2', 'F7', 'FRAS1', 'GJB7', 'IFNGR2', 'ITGB1', 'PCDH18', 'STRN4']
AGRP	['AGRP', 'MCEMP1', 'RETN']
AGT	['ABCC6', 'AGT', 'CCDC3', 'CLDN1', 'CRIP1', 'CX3CL1', 'CYGB', 'ELN', 'ENTPD2', 'FN1', 'FOXF2', 'MRGPRF']
AGTPBP1	['AGTPBP1', 'ARHGAP23', 'ARHGEF6', 'BAZ1A', 'BRD3', 'C5orf30', 'CSGALNACT2', 'DIEXF', 'EDEM3', 'ELL2', 'FAT4', 'IMPDH1', 'PIK3C2A', 'USP20']
AGTR1	['AGTR1', 'MAP6', 'PSD', 'SNAI2']
AGTRAP	['AGTRAP', 'ARRB1', 'C2', 'CD14', 'FTH1', 'GAMT', 'GAS2L1', 'HAPLN3', 'HSD3B7', 'NFAM1', 'RAB20', 'RASSF4', 'RER1', 'SERPINA1']
AHCTF1	['AC092835.2', 'ADSS', 'AGAP4', 'AHCTF1', 'ARHGAP32', 'ARL5A', 'ATP6V1A', 'ATP8A1', 'C1GALT1', 'C5orf42', 'CCNG2', 'CDK6', 'CDK8', 'COA6', 'CTNND1', 'DAPP1', 'DICER1', 'EIF2AK2', 'ELK4', 'FAM208B', 'FNIP2', 'FOXJ2', 'HMBOX1', 'HSPA4', 'KLF12', 'MAPK9', 'MKL2', 'ZNF507']
AHCY	['AHCY', 'CDK5RAP1', 'EIF2S2', 'PDRG1', 'RPS21']
AHCYL1	['AHCYL1', 'ANP32E', 'EPB41L1', 'NCKAP1']
AHCYL2	['AFAP1L1', 'AHCYL2', 'ARHGAP19', 'ARL15', 'C1GALT1', 'CACNA2D2', 'CD276', 'COL21A1', 'EHF', 'EIF4A2', 'ENPP2', 'FAM160B2', 'IGDCC4', 'KSR1', 'MSN', 'SSH1']
AHDC1	['AHDC1', 'ARHGEF17', 'BTBD3', 'DNAH10OS', 'EVC', 'GPR161', 'GPRASP1', 'HHAT', 'KLHDC1']
AHI1	['ADAT2', 'AHI1', 'AK9', 'ARID1B', 'BMP2K', 'CCDC125', 'CCSAP', 'CCSER2', 'CEP350', 'CEP97', 'COG7', 'CRLF3', 'ECHDC1', 'EEF1E1', 'FAM20B', 'FIG4', 'GPD2', 'GZF1', 'IFT81', 'IFT88', 'KIAA1919', 'KPNA5', 'LINS', 'MMS22L']
AHNAK	['AHNAK', 'ATP2B4', 'EML1', 'HSPG2', 'KCNA3', 'MAP3K1', 'TEAD1']
AHNAK2	['AHNAK2', 'DBNDD2', 'EHD2', 'FN1', 'LGALS3', 'PERP', 'UNC5CL']
AHR	['AHR', 'ANXA1', 'SPRED1', 'YAP1']
AHSA1	['AHSA1', 'CCNK', 'EXD2', 'GPI', 'HSP90AA1', 'MAX', 'SNW1']
AHSA2	['ADAT2', 'AGER', 'AHSA2', 'AMY2B', 'CAMSAP2', 'CCDC84', 'CSAD', 'FAM193B', 'GMNN', 'KIR3DL2', 'MAPK8IP3', 'MYO15B', 'PLA2G6', 'TTC14']
AICDA	['AICDA', 'CA5A', 'KIR3DL2', 'PCDHB1', 'PDCD7', 'PPIAL4G', 'ZBTB8B']
AIDA	['ABCA5', 'ACBD5', 'AGTPBP1', 'AIDA', 'AP2B1', 'ARHGAP5', 'ARSB', 'BROX', 'C1orf115', 'C1orf198', 'C2CD3', 'C2orf49', 'C5orf28', 'CASP8', 'CAST', 'CFL2', 'DDX59', 'DDX60', 'DISP1', 'DPYSL2', 'ENAH', 'KRI1', 'LAMC1', 'LASP1', 'TAF5L']
AIF1	['AIF1', 'APBB1IP', 'CSF3R', 'F13A1', 'GMFG', 'PIK3AP1']
AIF1L	['AIF1L', 'GSTP1', 'TEAD2', 'TMEM45B', 'UGT2B7', 'ZSCAN16']
AIFM1	['AIFM1', 'APOO', 'DNAJC25', 'MMAA', 'NDUFA6', 'NDUFV2', 'PCCB']
AIFM2	['AIFM2', 'ECM1', 'FABP3', 'IRF1', 'ISM1', 'KDELR3', 'MGST2']
AIFM3	['AIFM3', 'CLDN10']
AIG1	['AIG1', 'CD164', 'CFAP36', 'COX11', 'CRIPT', 'CTNND1', 'DLGAP4', 'DPY30', 'DVL3', 'FBXO9', 'HAT1', 'KIF13A', 'LMBRD1', 'LYRM2', 'MMADHC', 'MRPS10', 'OLA1', 'PEX3', 'PLBD2', 'PREPL', 'SCARB2', 'SLC35A1', 'TPMT', 'ZSCAN9']
AIM1	['AIM1', 'DAPP1', 'PARP15', 'VNN2']
AIM1L	['AIM1L', 'GRHL3', 'KRT19']
AIM2	['AIM2', 'AOAH', 'APOL1', 'CD226', 'CD4', 'CD72', 'CLEC4E', 'CXCR2', 'FAM26F', 'GZMB', 'IFI27', 'RLTPR', 'UBD']
AIMP1	['AASDH', 'AGO4', 'AIMP1', 'ANKRD12', 'AP1AR', 'ARFGAP3', 'ARFIP2', 'ATL2', 'BBS7', 'BCL2L13', 'C12orf4', 'C4orf46', 'CAPN7', 'CCPG1', 'CDC37L1', 'CEP44', 'CEP83', 'CIRH1A', 'COPS4', 'CPSF6', 'CSAD', 'CTR9', 'CTTNBP2NL', 'CYP1A2', 'DDX31', 'DDX55', 'DHX36', 'DPY19L3', 'DYRK2', 'EXOC1', 'FAM114A2', 'FAM151B', 'G2E3', 'G3BP2', 'GEMIN5', 'GFPT1', 'GLIPR1L1', 'HEATR6', 'HNRNPR', 'ICE1', 'IRF2', 'ITCH…
AIMP2	['AIMP2', 'ATP5B', 'COASY', 'COQ9', 'EIF3B', 'OGDH']
AIP	['AIP', 'ARMC6', 'C12orf42', 'CBFA2T3', 'CD1A', 'CD1C', 'CDT1', 'CNTROB', 'CSNK2B', 'FSD1', 'GNA15', 'GNB1L', 'GPANK1', 'HIRIP3', 'HMGB3', 'KIF22', 'LIMD2', 'UBXN1']
AJAP1	['ADH1B', 'AJAP1', 'AOC1', 'BICC1', 'CREG1']
AJUBA	['AJUBA', 'EPS8L2', 'GLI3', 'KIRREL', 'NAV2', 'NTN4', 'PLS3', 'RARG']
AK1	['AK1', 'EMP1', 'GNG11', 'PHYHD1']
AK2	['AK2', 'BCAT1', 'CBS', 'GADD45A', 'GPC4', 'MED30', 'MRPL51', 'PDIA6', 'ZCCHC17']
AK3	['AK3', 'CAAP1', 'CASD1', 'CHRNB1', 'CHSY1', 'CMPK1', 'CMTR2', 'DDX19A', 'JAK2']
AK4	['AK4', 'CAP2', 'DENND5B', 'PGD', 'TEAD4', 'TUBA1C']
AK5	['ADAP1', 'AK5', 'ATP1B1', 'CPNE6', 'CRHBP', 'DLG2', 'DNAJA4', 'GDA', 'GRM3', 'KCNK1', 'KIRREL3', 'MAST3', 'MFSD4', 'NRGN', 'PEX5L', 'PPP2R2C', 'RASAL1', 'SLC35F3', 'SNCA', 'SPESP1']
AK6	['AK6', 'TAF9']
AK7	['AK7', 'IFT81']
AK8	['AK8', 'ANP32B', 'C9orf116', 'C9orf9', 'CDK20', 'RSPH1', 'TEX10']
AK9	['ADAT2', 'AGO4', 'AHI1', 'AK9', 'ARHGAP26', 'ARHGAP32', 'ARID1B', 'ARMC2', 'ASF1A', 'ATP6V0A2', 'ATXN1L', 'C11orf30', 'C18orf54', 'C6orf163', 'CAMK1D', 'CCDC88A', 'CCNC', 'CCP110', 'CDC40', 'CEP57L1', 'CFAP54', 'DCP2', 'ECHDC1', 'EEF2K', 'FAM135A', 'FAM63B', 'FIG4', 'GINM1', 'GKAP1', 'GPR180', 'HDAC2', 'ITGA6', 'KIDINS220', 'MANEA', 'MAP3K7', 'MCM9', 'MSANTD2', 'TCP11L2']
AKAP1	['ADAMTS9', 'AKAP1', 'ANKRD13A', 'ARPC5', 'C11orf58', 'CDKN2AIP', 'CSTF1', 'EHHADH', 'ERF', 'ITPR3', 'KIF1B', 'LRRC16A', 'MTMR4']
AKAP10	['ABI1', 'ADCK3', 'AGPAT5', 'AKAP10', 'AKAP11', 'ALKBH5', 'ANKFY1', 'ANKRD36B', 'ANKRD46', 'ARHGEF12', 'ARID4A', 'ATP9B', 'BCL2L2', 'BPGM', 'BROX', 'C8orf59', 'CDC5L', 'CDYL2', 'CELF2', 'CHD3', 'CHD6', 'CLASP2', 'DAAM2', 'DCUN1D5', 'DHX40', 'EDEM1', 'ETV3', 'FANCF', 'FASTKD1', 'FBXL14', 'GLCCI1', 'GNPDA2', 'KLF12', 'KLHL36', 'SMCR8', 'TPP2', 'UBR2', 'ULK2', 'ZNF624']
AKAP11	[]
AKAP12	['AFAP1L2', 'AKAP12', 'CCL2', 'FAM65B', 'FGD5']
AKAP13	['AAK1', 'ABHD2', 'ABL1', 'ACAP2', 'ADD1', 'AGO4', 'AHNAK', 'AIM1', 'AKAP13', 'ALPK1', 'APC', 'APPBP2', 'AREL1', 'ARHGAP35', 'ARID1B', 'ARL13B', 'ARPC5', 'ASB7', 'ATXN1', 'ATXN1L', 'C17orf80', 'C2orf42', 'C8orf37', 'CA5B', 'CACNA1C', 'CASC4', 'CASP8AP2', 'CBL', 'CCNG2', 'CDC27', 'CDC42BPA', 'CEP120', 'CEP68', 'CLCN6', 'CMIP', 'CNST', 'CPNE3', 'CRIM1', 'CRNKL1', 'CRTC3', 'CSNK1G1', 'CTB-133G6.1', …
AKAP14	['AKAP14', 'APOBEC4', 'C9orf171', 'CFAP126', 'DNAH12', 'FAM92B', 'GAS2L2', 'LRRC71', 'MAP3K19', 'ROPN1L']
AKAP17A	['ABHD13', 'AGAP6', 'AKAP17A', 'ANKRD11', 'APC', 'BRICD5', 'C9orf72', 'CCDC14', 'CDK17', 'CLK2', 'COA5', 'CSAD', 'CSNK1D', 'DCP1A', 'DCTN4', 'DDX3X', 'DENND1B', 'DNAJC27', 'DUSP7', 'EID2', 'ERCC3', 'FAM168B', 'GIGYF1', 'HNRNPH2', 'IVNS1ABP', 'LCAT', 'LENG8', 'MAPK8IP3', 'MED14', 'PLA2G6', 'ZNF219', 'ZNF276', 'ZNF335']
AKAP2	['AKAP2', 'AKT3', 'ETS1', 'FGD5', 'ZEB1']
AKAP3	['ADPRH', 'AKAP3']
AKAP5	['ABCD2', 'AKAP5', 'ARHGAP29', 'CPLX2', 'ELAVL2', 'GFOD1', 'GUCY1B3', 'MYZAP', 'RASAL1', 'SLC25A53']
AKAP6	['AKAP6', 'COBLL1', 'DZIP3', 'EGFR', 'KLF3', 'MYO10', 'NR3C2', 'SLC38A1']
AKAP7	['AEBP1', 'AKAP7', 'AXIN2', 'BCL7A', 'CEP78', 'CRLF3', 'DGKA', 'ELOVL5', 'LRP11', 'MMS22L']
AKAP8	['ADCY6', 'HSD17B4', 'HSPG2']
AKAP8L	['AKAP8L', 'DTNBP1', 'KHSRP', 'XAB2']
AKAP9	['FBN1', 'FERMT2', 'GNG12']
AKIP1	['AKIP1', 'ATG13', 'C11orf58', 'COMMD9', 'COPS8', 'DCTN1', 'DENND5A', 'GTF2H1', 'IKBKE', 'MAP4', 'MR1', 'MRPL17', 'NAP1L4', 'OSBPL5', 'PARVA', 'PML', 'PRR34', 'RAB11FIP5', 'TRIM68']
AKIRIN1	['AKIRIN1', 'B4GALT6', 'CCNYL1', 'CDCA7L', 'COPS4', 'DGKE', 'EML6', 'IFT81', 'JARID2', 'KIF3C']
AKIRIN2	['AKIRIN2', 'CDR2']
AKNA	['AKNA', 'ATP2A3', 'BIRC3', 'C3orf52', 'CARD11', 'CD1A', 'CDKN2C', 'DEF6', 'DGKE', 'DOCK8', 'DOK3', 'FAM111B', 'GPC2', 'GPSM3', 'IDNK', 'IL24', 'JAKMIP1', 'LIMD2', 'MAP4K1', 'MAST3', 'NFATC2', 'PDCD1', 'PSTPIP1', 'SCML4', 'UNC13D', 'ZBTB7A']
AKR1A1	['AGRN', 'AKR1A1', 'APP', 'FN1', 'LTBP3', 'PQLC2']
AKR1B1	['AKR1B1', 'DFNA5', 'LARP6']
AKR1B10	['AKR1B10']
AKR1B15	['AKR1B10', 'AKR1B15']
AKR1C1	['AKR1C1']
AKR1C2	['AKR1C1', 'AKR1C2']
AKR1C4	['A1BG', 'ADH1C', 'AKR1C4', 'APOC4-APOC2', 'APOH', 'APOM', 'CYP4A22', 'DNASE1L3', 'ECHS1', 'HAL']
AKR1D1	['AKR1D1', 'ANGPTL6', 'APOH', 'APOM', 'ARGLU1', 'ASPDH', 'C17orf105', 'C19orf80', 'CA5A', 'CFAP54', 'CH507-9B2.2', 'CYP2E1', 'DHODH', 'DIO1', 'KIAA1328', 'RP11-206C20.1', 'ZFP28']
AKR7A2	['AKR7A2', 'C1orf122', 'MORN1', 'TLN2']
AKR7A3	['ACY1', 'AGR2', 'AGR3', 'AKR7A3', 'BCL2L15', 'CAPN8', 'CRACR2B', 'CTSE', 'FOXA3', 'GPR35', 'LRRC66', 'MYRF', 'NR0B2', 'PRR15L', 'SLC44A4', 'SMIM22', 'SMIM24', 'UGT2B7']
AKT1	[]
AKT1S1	['AKT1S1', 'AP2S1', 'C19orf48', 'CAPNS1', 'EGLN2', 'MANBAL', 'NAA60', 'NR2F6', 'PTRHD1']
AKT2	[]
AKT3	['AKT3', 'MEF2C']
AKTIP	['AKTIP', 'APPL1', 'BBS12', 'BHLHB9', 'CAMK2G', 'CLCN4', 'CPEB3', 'CREG1', 'DENND1B', 'DPY19L3', 'ERRFI1', 'FAM13B', 'FOXP1', 'FTO', 'GCNT4', 'GOLIM4', 'HACE1', 'HIPK1', 'INTU', 'MLLT6', 'NHLRC2', 'PATL2', 'PLSCR4', 'PRDM8', 'RAPGEF5', 'ROCK2', 'SEC31A', 'SLC35F5', 'SPTAN1', 'ZMYND11']
AL021546.6	['AL021546.6', 'PRPF18']
AL023806.1	['A2ML1', 'AAED1', 'AC004076.7', 'AC090154.1', 'AGAP9', 'AL365202.1', 'AL645728.1', 'ALDH8A1', 'ANKRD50', 'ATXN1L', 'B4GALNT2', 'CCDC144A', 'CCDC169', 'CEP152', 'CEP170', 'CHIC1', 'CLDN18', 'CLHC1', 'CXorf23', 'DHX33', 'DYNAP', 'ELF1', 'FAM208B', 'FNBP4', 'FNIP1', 'GABRP', 'GADL1', 'GOLGA6L4', 'INTU', 'KBTBD2', 'KLHL9', 'LHFPL5', 'MAPK8IP3', 'MTMR4', 'NANOG', 'NBR1', 'NPAP1', 'NPIPB3', 'POM121L7'…
AL049794.1	['AC004824.2', 'ACOXL', 'AL365202.1', 'ATP9A', 'DNMT3B', 'FAM83H', 'NANOG', 'NUP62', 'PCMTD2']
AL133335.1	['AC016142.1']
AL135745.1	['AC008810.1', 'AL135745.1']
AL137164.1	['AL137164.1']
AL354822.1	['ACSS2', 'ADAMTS9', 'AEBP2', 'AKAP8', 'AL354822.1', 'ALG11', 'ANKRD10', 'ANKRD28', 'AP3M2', 'ARGLU1', 'ATP9B', 'BLOC1S6', 'BNIP2', 'BX004987.4', 'C1orf27', 'CA5A', 'CCPG1', 'CD46', 'CEP44', 'CFAP54', 'CREBZF', 'DDX42', 'DHX35', 'DNAJC14', 'ERBB2IP', 'FAM160A1', 'FAM91A1', 'GABBR1', 'GBE1', 'GPBP1', 'GTF2H3', 'GTF3C3', 'HCFC2', 'INO80D', 'INTS2', 'JAK2', 'KANSL1', 'KDSR', 'LIG4', 'LTN1', 'LUC7L3'…
AL354828.1	['AL365202.1']
AL354828.2	[]
AL365181.2	['AL365181.2', 'APOA1BP', 'APPBP2', 'APPL2', 'BTBD3', 'CRYZL1', 'DUT', 'GBAS', 'KIAA1614', 'MRPS14', 'SLC4A3', 'TMCO1']
AL365202.1	['KLHDC1', 'NANOG']
AL513523.1	['AL513523.1', 'AL513523.2']
AL513523.2	['AL513523.1', 'AL513523.2']
AL589743.1	['AL589743.1', 'B3GALNT1', 'BACE2', 'CTSF', 'CTSO']
AL591806.1	['AC004076.7', 'AC004824.2', 'AC090154.1', 'AC131263.1', 'AHSA2', 'AL365202.1', 'AL596220.1', 'CA6', 'CSAD', 'DENND4B', 'KIR3DL2', 'MDM4', 'TPH1', 'ZBTB7B']
AL592183.1	['AGO2', 'AL592183.1', 'ANKRD61', 'ANO9', 'ATP11A', 'BCOR', 'BMPR1A', 'CACNA1D', 'CMTR2', 'CTBP2', 'CTNND1', 'DDX17', 'DYRK2', 'ECD', 'GRID2IP']
AL596220.1	['AL591806.1']
AL645728.1	['AL365202.1', 'KIR3DL2', 'NANOG']
ALAD	['AFAP1L1', 'AFF1', 'ALAD', 'APC', 'ARID4A', 'BAZ1B', 'C1orf109', 'CCDC132', 'CCNG2', 'CCSER2', 'CEP350', 'CHD1', 'DESI2', 'DMXL2', 'EIF4E', 'FBXL14', 'FKTN', 'KBTBD4', 'MIS18BP1']
ALAS1	['ACAA1', 'ACY1', 'ALAS1', 'APOE', 'ATF5', 'ECI2', 'HMGCL', 'IL27', 'PCK2', 'SLC25A20', 'UGT2B7']
ALB	['ALB', 'APOH', 'AZGP1', 'F12']
ALCAM	['ALCAM', 'COL9A2', 'DAB2', 'DIAPH2', 'FAM198B', 'FBLN7', 'HAAO', 'IL13RA1', 'LTBP3', 'SOX6']
ALDH16A1	['AKT1S1', 'ALDH16A1', 'APBA3', 'C19orf48', 'MED25', 'NR1H2', 'TOP3B', 'TYK2']
ALDH18A1	['ALDH18A1', 'ANK3', 'ATP2A2', 'BRMS1L', 'MAGED1', 'MORF4L2']
ALDH1A1	['ACSS1', 'ALDH1A1']
ALDH1A2	['ALDH1A2', 'MYH11', 'MYLK']
ALDH1A3	['ALDH1A3']
ALDH1B1	['ALDH1B1', 'ANK2', 'BECN1', 'CAV2', 'CCND1', 'CHPF', 'COA7', 'CYTL1', 'EEF2K', 'EFEMP2', 'ELOVL1', 'ESD', 'FAM101B', 'FAM57A', 'LRSAM1', 'ZBTB7B']
ALDH1L1	['ALDH1L1', 'CPS1']
ALDH1L2	['ALDH1L2', 'BCAT1', 'BNC2']
ALDH2	['ALDH2', 'DBNDD2', 'HNMT', 'ORM2', 'RP11-162P23.2']
ALDH3A1	['ALDH3A1', 'KRT5', 'LAMB3', 'S100A14', 'ST6GALNAC2']
ALDH3A2	['ALDH3A2', 'CMBL', 'CNN3', 'CPE', 'DDAH1', 'FKBP9', 'FRAS1', 'IGSF11', 'THRA']
ALDH3B1	['ACVRL1', 'ALDH3B1', 'B3GNT3', 'CD68', 'CLEC7A', 'CPM', 'CTSZ', 'CYP2S1', 'DAB2', 'GALC', 'KRT80', 'PLEKHA6']
ALDH3B2	['ALDH3B2', 'BNIPL', 'CLDN4', 'CSTA', 'EPHA1', 'FXYD3', 'GJB5', 'GSDMC', 'KRT6B', 'KRT7', 'LGALS7B', 'RBBP8NL', 'TMPRSS13']
ALDH4A1	['ALDH4A1', 'GPD1', 'HAAO', 'KIAA1467', 'SLC7A8']
ALDH5A1	['ACADM', 'ACADSB', 'ALDH5A1', 'DHTKD1', 'FMO5', 'GLO1', 'GPLD1', 'RGN', 'SHMT1', 'UBASH3B', 'ZKSCAN4']
ALDH6A1	['ABAT', 'ACOX2', 'ALDH6A1', 'ALDH7A1', 'ATP6V0A1', 'AZGP1', 'CDC14B', 'COQ6', 'DMGDH', 'ETFDH', 'F11', 'HMGCR', 'IREB2', 'LEF1', 'MCCC2', 'PANK1']
ALDH7A1	['ABAT', 'ALDH7A1', 'ARHGAP21', 'CAPN2', 'CCNG1', 'EPB41L5', 'HSD17B4', 'ISOC1', 'LDOC1L', 'LNX1', 'SUOX', 'TMEM192', 'TMEM50B']
ALDH8A1	['AKR1C4', 'ALDH8A1', 'APOA2', 'CYP4A11', 'F12', 'GLYATL1', 'HPD', 'KLKB1', 'LYG1', 'MST1', 'NXNL2', 'PCDHA9', 'PROC', 'RPAP2']
ALDH9A1	['ABI2', 'ALDH9A1', 'ANP32E', 'ANTXR2', 'ATIC', 'B3GALNT1', 'C14orf159', 'C16orf70', 'CRTC3', 'CYB5D1', 'DAPK1', 'GEM', 'IL6R', 'IQGAP2', 'LPCAT2', 'MCCC2', 'PDZRN3', 'PIK3R1', 'SELENBP1', 'SESN3', 'SNX4']
ALDOA	['ACTN4', 'ALDOA', 'CCT4', 'DHCR7', 'ERO1L', 'FEZ2', 'HDDC2', 'HK2', 'NFS1', 'PFKP', 'PGK1', 'PKM']
ALDOB	['ACMSD', 'ALDOB', 'AQP9', 'BHMT', 'CYP4A11', 'CYP4F3', 'HNF4G', 'LGALS4']
ALG1	['ALG1', 'CDC25B', 'CNNM2', 'DAD1', 'DAGLB', 'DYNLL1', 'FKBP10', 'GSDMD']
ALG10	['ABCC4', 'ACBD3', 'AGPAT5', 'ALG10', 'ALG10B', 'ARIH1', 'ASAP1', 'ASB7', 'ATF1', 'ATP2A2', 'B3GALNT2', 'B4GALT6', 'BCL9L', 'BIRC6', 'BRAF', 'BTBD10', 'C10orf12', 'C16orf58', 'CAPN7', 'CAPRIN1', 'CASP8AP2', 'CCDC117', 'CCDC47', 'CCDC82', 'CDK12', 'CEP290', 'CLIP1', 'CPNE3', 'CSDE1', 'CTD-2583A14.10', 'CUL4A', 'DCAF7', 'DDI2', 'DDX46', 'DNAJC14', 'EHMT1', 'EIF4G1', 'EPB41', 'ERBB2IP', 'ERCC6L2', '…
ALG10B	['ACYP1', 'ALG10', 'ALG10B', 'BMPR2', 'CEP120', 'DMXL2', 'KAT2B', 'SLC35E2', 'SYNGAP1', 'ZNF136']
ALG11	[]
ALG12	['ADCY7', 'ALG1', 'ALG12', 'ATP13A3', 'BBS1', 'BRD1', 'BSG', 'C20orf194', 'C6orf89', 'CES2', 'ELMOD3', 'ELMSAN1', 'EP300', 'ETS2', 'GBA', 'GUCY1A3', 'HM13', 'IPO9', 'KLHDC2', 'LRIG1', 'MAGT1', 'MBTPS1', 'NCLN', 'PSMC4', 'TCF20', 'TNFRSF1A']
ALG13	['ALG13', 'BAZ1A', 'CAB39L', 'CARF', 'CTAGE5', 'DLAT', 'EXOC1']
ALG14	['ABCC9', 'ARHGEF26', 'ATP9A', 'FKBP9']
ALG2	['ACSL3', 'ALG2', 'ARAP3', 'ATG2B', 'ATXN7', 'BNIP2', 'C1orf43', 'CALM1', 'CEP97', 'CERS6', 'CPNE3', 'DIP2C', 'DSTYK', 'EDEM3', 'EMC2', 'FAF2', 'FEM1B', 'GGCX', 'GLE1', 'GPD2', 'GPR107', 'HADHB', 'HSPA5', 'IDS', 'IPPK', 'KLF10', 'MCCC2', 'MRPL50', 'NUDT9']
ALG3	['ALG3', 'DVL3', 'MRPL47', 'POLR2H']
ALG5	['ANO6', 'C2CD2', 'CHST11', 'GPM6B', 'KDELR2', 'NDFIP2', 'POMP']
ALG6	['AK9', 'ALG6', 'ANKRD13C', 'BIRC2', 'BTF3L4', 'CCDC121', 'CD2AP', 'CDC73', 'CEP57', 'CHFR', 'CNOT8', 'DCAF17', 'EHBP1', 'FECH', 'FOXJ3', 'GMEB1', 'GNAI3', 'HAT1', 'HBS1L', 'HECTD3', 'HIPK1', 'HS2ST1', 'HSPB11', 'ING3', 'IPO13', 'JARID2', 'LRRC42', 'MKNK1', 'MTOR', 'NFYC', 'ZMPSTE24']
ALG8	['ADCK5', 'ALG8', 'C11orf98', 'C8orf82', 'CCT7', 'DDRGK1', 'DHX8', 'FKBP10', 'FKBP2', 'G6PC3', 'GGT1', 'N6AMT2', 'NARS2', 'NSMCE1', 'PIGU', 'PPP1R7', 'PSMB3', 'TMEM126A']
ALG9	['ALG9', 'ARHGEF12', 'C7orf25', 'CCDC176', 'CDON', 'CMTM6', 'DROSHA', 'HIPK3', 'KDSR']
ALKBH1	['ALKBH1', 'APAF1', 'ARFGEF1', 'ATP2A2', 'CDC23', 'CIPC', 'CLINT1', 'CPSF2', 'CRNKL1', 'EHBP1', 'ERGIC2', 'FASTKD3', 'GTF2A1', 'HNRNPF', 'IPO7', 'KIF16B', 'LRRC8A', 'RCOR1', 'TMED8', 'TTLL5', 'UBR7', 'ZC3H14']
ALKBH4	['ALKBH4', 'ARF5', 'MEPCE', 'POLR2J', 'POP7', 'RFXANK', 'TMEM101']
ALKBH5	['AC092835.2', 'ALKBH5', 'BAG3', 'BTRC', 'DLG4', 'GAS2L3', 'KAT6B']
ALKBH7	['ALKBH7', 'AP003419.11', 'C19orf24', 'SHARPIN', 'UXT']
ALKBH8	['AGPS', 'ALKBH8', 'AMY2B', 'API5', 'ARHGAP5', 'ATM', 'B3GNT5', 'C4orf32', 'CEMIP', 'CPNE3', 'CRYBG3', 'EHF', 'ENDOD1', 'FBXO31', 'FBXO36', 'HSPG2', 'PCGF6', 'USP28']
ALMS1	['FAM169A', 'LAMC1']
ALOX12	['AC129492.1', 'ACTN4', 'AGFG2', 'AHCYL1', 'AHSA2', 'ALOX12', 'ANKRD52', 'ARID2', 'ASCC2', 'B3GALNT2', 'BPTF', 'C7orf25', 'CAPZA1', 'CCNJ', 'CDAN1', 'CDKN1B', 'CEP164', 'CEP170', 'DCLRE1B', 'DHX34', 'DSE', 'DYSF', 'ECD', 'ENTPD5', 'ERC1', 'ERMAP', 'ERV3-1', 'FAM178A', 'FAM208B', 'FLVCR1', 'FSCN1', 'G3BP2', 'GADL1', 'GPATCH2', 'HEATR5B', 'HECTD2', 'HIC2', 'IL1RAP', 'INO80D', 'INSIG2', 'IPO8']
ALOX12B	['ALOX12B', 'ALOXE3']
ALOX15B	['ALOX15B', 'CYP27A1', 'GPNMB', 'LYZ', 'NUPR1', 'PLEKHG3']
ALOX5	['ALOX5', 'CSF3R', 'DPEP2', 'FGR', 'GAPT', 'SERPINA1', 'SFTPB']
ALOX5AP	['ALOX5AP', 'APOBR', 'C3', 'IL1R1', 'LSP1', 'MFNG', 'MRC1', 'OLFML3', 'RUNX1', 'ZEB2']
ALOXE3	['ALOX12B', 'ALOXE3']
ALPK1	['ALPK1', 'ARAP2', 'BBS12', 'CARD6', 'CASP4', 'CCDC170', 'DAPK1', 'ENTPD1', 'EVL', 'FAM135A', 'IDE', 'IPPK']
ALPK2	['ADAM12', 'ALPK2', 'COL11A1', 'FN1', 'HS3ST3A1', 'INHBA', 'PRRX1', 'RND3', 'THBS2', 'VCAN', 'WISP1', 'ZNF469']
ALPK3	['ADGRA2', 'ALPK3', 'RAP2A']
ALPL	['ACOX2', 'ALPL', 'AQP9', 'CTH', 'ESR1', 'HCN2', 'HERC5', 'HMGCS2', 'IL6R', 'NGEF', 'OIT3', 'SH2D5', 'UPB1', 'ZNF490']
ALS2	['NCKAP1']
ALS2CL	['ALS2CL', 'FKBP9', 'NDRG2', 'RBMS3']
ALS2CR11	['ALS2CR11', 'ANGEL2', 'GTSF1', 'NUDCD1', 'RASD1']
ALS2CR12	['AGAP9', 'AL365202.1', 'ALS2CR12', 'APAF1', 'ARL1', 'ATE1', 'CA5A', 'CAB39', 'CBFB', 'CEP290', 'CFAP54', 'CRIPT', 'CWC15', 'CWC27', 'DCAF17', 'DDX55', 'EIF5B', 'ETNK1', 'KIAA0907', 'KMT2E', 'LARP4B', 'MDM4', 'NPAP1', 'RP11-206C20.1', 'RPAP2', 'TMEM212', 'ZNF724P']
ALYREF	['ADA', 'ALYREF', 'ANAPC15', 'C14orf80', 'CCDC137', 'CCDC167', 'CDT1', 'CENPM', 'GRN', 'HMGA1', 'HN1', 'LSM3', 'MXD3', 'NUDT1', 'NUP85', 'PSMC3IP', 'PYCARD', 'RBM8A', 'SIRT7']
AMACR	['ABHD5', 'ACVR1', 'AMACR', 'ARHGEF11', 'ARSB', 'ATP10D', 'ATP2C1', 'BMP2K', 'CD3EAP', 'CDH11', 'CLSTN3', 'CTTNBP2NL', 'DLG4', 'DPP9', 'EEA1', 'EHD4', 'FAN1', 'FBXO28', 'FEM1C', 'GNAI1', 'GOLPH3', 'GOLPH3L', 'HEG1', 'HERC3', 'HSPA8', 'KIFAP3', 'NDFIP1', 'NNT', 'PPP2CA', 'RAB29', 'SEC11C', 'SLC45A2', 'STAU2', 'UBR7']
AMBP	['AMBP', 'APOA2', 'RBP4', 'SERPINA5']
AMBRA1	['AMBRA1', 'C16orf62', 'CDS2', 'CRY2', 'DLG5']
AMD1	['AGO2', 'AMD1', 'C18orf25', 'C21orf91', 'CAAP1', 'CCT6A', 'CDC5L', 'DCLRE1B', 'DCUN1D1', 'DPYD', 'FAM53C', 'FBXO33', 'HINT3', 'HNRNPC', 'KANSL1L', 'LMBR1', 'MBIP', 'QKI', 'QRSL1', 'TCAF1', 'TTC30A']
AMDHD1	['AC004158.1', 'AMDHD1', 'FKSG68', 'HORMAD1', 'SLC6A1']
AMDHD2	['AMDHD2', 'CLIC1', 'EEF1E1', 'MITF']
AMELX	['AMELX']
AMER1	['AMER1', 'CDC42EP4', 'CHML', 'DYRK2', 'NFIC', 'SAP130', 'UGDH']
AMFR	['AMFR', 'KLHL9']
AMH	['ADM5', 'AMH', 'PAQR6']
AMICA1	['AMICA1', 'DOK2']
AMIGO1	['AMIGO1', 'GPRASP1']
AMIGO2	['AMIGO2', 'NFATC2', 'PCED1B', 'PLXDC2']
AMMECR1	['AMMECR1', 'C5orf42', 'EPB41L3']
AMMECR1L	['ABL1', 'ADPGK', 'AFF1', 'AGO4', 'AMMECR1L', 'ANKFY1', 'APLF', 'APOOL', 'ARHGAP21', 'ASH1L', 'ATAD2B', 'ATXN7L1', 'B4GALT5', 'BAZ2B', 'BCOR', 'BICD2', 'BRPF1', 'BTAF1', 'C5orf28', 'C7orf25', 'CAMKK2', 'CBL', 'CCNJ', 'CDC14A', 'CDS2', 'CELSR1', 'CFLAR', 'CNOT6', 'DCTD', 'DGKD', 'DIP2A', 'DNHD1', 'DOPEY2', 'ENTPD4', 'EPB41L4A', 'EPB41L5', 'EVC', 'EXOC6B', 'FAM160B1', 'FAM20B', 'FAM98A', 'FAT1', 'G…
AMN	['ACKR3', 'AMN', 'CCDC68', 'KRT19', 'TFF1', 'UPB1']
AMN1	['AMN1', 'ASAP1', 'ERI2', 'FLI1', 'KIAA0907', 'SLC41A3']
AMOT	['AMOT', 'KANK1', 'RANBP3L', 'SMARCA1']
AMOTL1	['AMOTL1', 'CLDN1', 'FSTL1']
AMOTL2	['AMOTL2', 'APOD', 'BMP6', 'DOCK1', 'KDM6B']
AMPD2	['AMPD2', 'AP1G1', 'C1orf198', 'CAPZA1', 'CCDC88C', 'CEP120', 'DTX4', 'EPB41L3', 'ERVMER34-1', 'FAM124A', 'FREM2', 'RAN', 'SERBP1']
AMPD3	['ALPK1', 'AMPD3', 'CLCN7', 'CYB5R4', 'DSC2', 'ILK', 'MBNL1', 'ME2', 'NCEH1', 'OGT', 'PTPRJ', 'RHOQ', 'SC5D', 'SLC46A3', 'SLFN5', 'STIM1', 'TMOD2', 'TRIP6', 'ZNF124']
AMPH	['A2M', 'ADGRL2', 'AMPH', 'CLIP3', 'CPLX2', 'FAM129A', 'FAT1', 'FBXL7', 'FXYD6', 'GAS7', 'GREB1', 'KIRREL', 'PEG3', 'RUNX1T1']
AMY2A	['AMY2A', 'CEL', 'CELA3B', 'CLPS', 'CTRC', 'CTRL', 'CUZD1', 'PLA2G1B']
AMY2B	['AMY2B', 'EXTL2', 'ZMAT1']
AMZ1	['AMZ1', 'PTP4A3']
AMZ2	['AMZ2']
ANAPC1	['ANAPC1', 'NUP205']
ANAPC10	['AGO3', 'AKAP5', 'ANAPC10', 'ANKRD13C', 'ARFIP1', 'ATF7', 'ATG12', 'BCL10', 'BPGM', 'BTF3L4', 'C12orf60', 'C16orf87', 'C4orf29', 'CALD1', 'CCDC93', 'CENPJ', 'CHIC2', 'CLK4', 'CLOCK', 'CNOT6', 'COX10', 'CPSF3', 'CSNK2A1', 'CSTF3', 'CUL3', 'DDX47', 'DENND6A', 'DNAJA3', 'DNAJC28', 'DUSP11', 'EFCAB7', 'EIF4E', 'EIF4G3', 'ESCO1', 'ETAA1', 'ETF1', 'FASTKD2', 'FBXO8', 'FOPNL', 'GABPA', 'GDAP2', 'GNPAT'…
ANAPC11	['ANAPC11', 'AP1S1', 'AP2S1', 'ARL16', 'ARL6IP4', 'ASPSCR1', 'ATP5D', 'BOLA2B', 'BRMS1', 'C19orf43', 'COA3', 'COX4I1', 'EXOSC4', 'FAM195B', 'FAM207A', 'GALK1', 'GRN', 'HGS', 'LSM7', 'MRPL27', 'MRPL51', 'MRPL52', 'MRPL54', 'MRPL55', 'MRPS11', 'MYEOV2', 'NDUFA11', 'NDUFB11', 'POLR2J', 'ROMO1', 'STRA13', 'TMEM160', 'YDJC']
ANAPC13	['ANAPC13', 'ANKRD46', 'COPG1', 'COPZ1', 'DVL3', 'EHHADH', 'FNBP1L', 'KDELR2', 'MAP3K13', 'METTL23', 'NDUFA5', 'NET1', 'PRKAG2', 'TCTN3', 'VDAC3']
ANAPC15	['ABRACL', 'ANAPC15', 'ANXA2R', 'APOA1', 'CD1A', 'CDKN2C', 'CKLF', 'DUT', 'EEPD1', 'LAMTOR1', 'SDSL', 'STRA13']
ANAPC16	['AHSA2', 'ANAPC16', 'C11orf58', 'C15orf65', 'CENPK', 'CREM', 'CWC25', 'FAM175A', 'GULP1', 'MTDH', 'NBEAL1', 'NCOA4', 'PNKD']
ANAPC2	['ANAPC2', 'GTF3C5', 'HCFC1', 'NDOR1', 'NELFB', 'PPP1R26', 'RAB1B', 'RABL6', 'SCAF1', 'TMEM203', 'USP20', 'WDR24']
ANAPC4	['ANAPC4', 'ANKRD50', 'ANO6', 'AP1AR', 'ATF7IP', 'BTBD9', 'BTN2A1', 'CNTRL', 'DYNLT3', 'EED', 'EID2B', 'FAM63B', 'FBXO46', 'FOXN2', 'GLCCI1', 'GOPC', 'INTS8', 'OSBPL3', 'RASD1', 'STX18', 'TADA2B', 'TRMT13']
ANAPC5	['ACAD9', 'AKAP9', 'ANAPC5', 'ARHGAP32', 'ATF6', 'B4GALT6', 'BCKDHB', 'CAPRIN1', 'CDC37L1', 'CFLAR', 'CLIC4', 'CPNE3', 'DYNC1H1', 'ELK1', 'EPAS1', 'FAM111A', 'FAM21A', 'FBXW8', 'G3BP2', 'GARNL3', 'HNRNPH2', 'IQCG', 'KLF13', 'KLHL9', 'STRAP', 'TOP2B']
ANAPC7	['ANAPC7', 'ANKRD52', 'ARL1', 'ATF7IP2', 'CBX1', 'CDC23', 'COPS8', 'DVL3', 'EIF2S1', 'GATSL2', 'GEMIN5', 'GPN3', 'IARS', 'INCENP', 'MRPL42', 'NACC2', 'STRAP']
ANG	['ANG', 'RNASE4', 'RP11-903H12.5']
ANGEL1	['ANGEL1', 'CENPJ', 'CPEB3', 'E2F2', 'EPB41L3', 'FKBP5', 'PCMTD2', 'PPIP5K1']
ANGEL2	['ATF7IP', 'CAMSAP2', 'DCUN1D5', 'DOCK8', 'FBXO21', 'FRMD6', 'GALNT3', 'LAMC1', 'RCOR3']
ANGPT1	['ALDH1A2', 'ANGPT1', 'CLIC6', 'CPED1', 'DAAM2', 'FAM198B', 'FBLN1', 'FBXL7', 'FBXO17', 'GATM', 'GUCY1A3', 'NR2F1', 'PDGFRA', 'VCAM1']
ANGPT2	['ABCC9', 'ACKR3', 'ADAMTS14', 'ADCY5', 'ANGPT2', 'BCAT1', 'COL15A1', 'DUSP7', 'EFNA5', 'EFS', 'ESM1', 'KCNE3', 'MCAM']
ANGPTL1	['ACKR1', 'ANGPTL1', 'ANK2', 'BCHE', 'C7', 'CCL21', 'GYPC', 'ISLR', 'SPARCL1']
ANGPTL2	['AEBP1', 'ANGPTL2', 'ASPN', 'BGN', 'CCDC80', 'CD248', 'CDH11', 'CTGF', 'DKK3', 'DLC1', 'DPYSL3', 'EBF4', 'EVC2', 'FBN1', 'FIBIN', 'FILIP1L', 'FMOD', 'FN1', 'GLI3', 'HGF', 'IGFBP7', 'LOX', 'NID2', 'NTM', 'PCOLCE', 'PDLIM3', 'PDPN', 'PODN', 'PXDN', 'SPARC', 'TBX15', 'TSHZ3']
ANGPTL3	['ADH1A', 'ALDH2', 'AMBP', 'ANGPTL3', 'APOC4-APOC2', 'ASGR1', 'ATF5', 'CYP8B1', 'DCXR', 'DMGDH']
ANGPTL6	['ABCB4', 'ALDH1L1', 'ANGPTL6', 'CD14', 'CPS1', 'ESR1', 'GLYATL1']
ANGPTL7	['ANGPTL7', 'ATP1A2', 'CADM3', 'DACT3', 'LDB3', 'PLP1']
ANK2	['AFF3', 'ANK2', 'AR', 'ARMCX1', 'BNC2', 'COL14A1', 'DPYSL3', 'DZIP1', 'GNAO1', 'GPC6']
ANK3	['ANK3', 'NFIA']
ANKAR	['ANKAR', 'KANSL1L', 'KDELC2', 'MRPS31']
ANKDD1A	['ALMS1', 'ANKDD1A', 'ARPIN', 'C17orf80', 'C2orf50', 'CRTC3', 'CSNK1G1', 'INO80', 'KATNAL2', 'KCND1', 'KIAA0556', 'NDUFAF1', 'OPHN1', 'PKD2', 'PPM1K', 'SP1', 'TAF1B']
ANKDD1B	['ANKDD1B', 'AUTS2', 'ISPD', 'LAMA5', 'LEPROT', 'NDFIP1', 'PTPRE', 'SAV1', 'SIX4', 'SUMF1']
ANKEF1	['ANKEF1', 'ASPH', 'CFAP53', 'DMTF1', 'MYO10']
ANKFY1	['ANKFY1', 'APAF1', 'APC', 'ARHGAP19', 'ARHGAP5', 'C1GALT1', 'CNKSR3', 'CYFIP1', 'DAG1', 'DCAF7', 'DLG4', 'DSG2', 'EPS8', 'FAM160A1', 'FLII', 'GALNT4', 'GATSL2', 'IQCG', 'MAP3K1', 'MPDZ', 'RPA1', 'SACM1L']
ANKH	['ANKH', 'ANTXR1', 'ATXN1', 'C6orf120', 'CALD1', 'CAP2', 'CCDC158', 'CDH11', 'COL8A1', 'CPNE8', 'CRKL', 'CUL5', 'DOCK4', 'ECM2', 'ERC1', 'F2R', 'FMNL2', 'GOLIM4', 'GTPBP10', 'HMCN1', 'IGIP', 'IL17RD', 'ITPRIPL2', 'KDELC1', 'LAMB2', 'LARP1', 'LEPR', 'MYH10', 'PMP22', 'PRRX1', 'RAB31', 'SDC2']
ANKHD1	['ADCY6', 'ANKHD1', 'ASB8', 'ATF7IP', 'CAMSAP2', 'CASD1', 'CCDC91', 'CELSR1', 'CELSR2', 'CEP120', 'CHSY1', 'CLDN12', 'CNOT8', 'CRBN', 'CRYBG3', 'CTTNBP2NL', 'EEF2K', 'IK', 'LRRC37B', 'MARCH6', 'RICTOR', 'ZFP62']
ANKHD1-EIF4EBP3	['ANKHD1-EIF4EBP3', 'C1GALT1', 'C22orf29', 'CASD1', 'DCLRE1B', 'DYSF', 'NPM1']
ANKIB1	['ABI2', 'ACVR1B', 'ADAM10', 'AHCTF1', 'AKAP13', 'AKAP9', 'ALG12', 'ANKIB1', 'ANKRD50', 'ANKRD6', 'ARMCX3', 'ARNT', 'ARPC5', 'ASH1L', 'ATF1', 'ATR', 'ATRN', 'ATXN7', 'BBS1', 'BCORL1', 'BPNT1', 'C5orf28', 'C5orf34', 'CALCOCO2', 'CAV2', 'CBLL1', 'CCDC126', 'CCNG2', 'CDK13', 'CEBPZ', 'CEP162', 'CEP95', 'CEPT1', 'CHM', 'CNOT7', 'CTDP1', 'CUX1', 'CWC27', 'DAP', 'DAZAP2', 'DNAJB4', 'DOCK7', 'DOLPP1', '…
ANKK1	['ANKK1', 'ATG16L2', 'LCAT', 'LENG8']
ANKLE1	['ANKLE1', 'BRCA1', 'DDX31', 'DHX37', 'FAM133B', 'FANCG', 'GNL2', 'HNRNPF', 'HSPA14', 'INCENP']
ANKLE2	['AGO2', 'AKAP8', 'ALG10', 'AMPD2', 'ANKLE2', 'ATXN2', 'C9orf64', 'CAMKK2', 'CC2D1B', 'CCSER2', 'CDK12', 'CDK2AP1', 'CKAP4', 'CPSF3', 'DENR', 'EPC1', 'ETNK1', 'FBXO46', 'FKRP', 'GPN3', 'GPR75-ASB3', 'HNRNPA0', 'IST1', 'KBTBD2', 'LEO1', 'MRPL42', 'PRDM4']
ANKMY1	['ANKMY1', 'ENGASE', 'KLF13', 'LHX4', 'MDM4', 'PAPOLG', 'PRDM15', 'SMCR8', 'SOX15', 'SUZ12', 'TMEM168', 'USP49']
ANKMY2	['ANKMY2', 'APPBP2', 'CCDC126', 'CLCN4', 'FERMT2', 'GPRASP2', 'MBLAC2']
ANKRA2	['ANKRA2', 'ANKRD36', 'AP2A1', 'ARHGAP29', 'BPTF', 'C1GALT1', 'C5orf51', 'CCSER2', 'CFAP44', 'COG7', 'CYSLTR1', 'DBR1', 'DIP2C', 'DIXDC1', 'DNAJB4', 'DPY19L1', 'ELK1', 'FBXO21', 'HAS3', 'KRBA2', 'LGR4', 'LRP10', 'LRP12', 'RAD17']
ANKRD1	['ANKRD1', 'HSPB7']
ANKRD10	['AHSA2', 'ANKRD10', 'ARFIP1', 'ATP11A', 'C14orf79', 'CALD1', 'CARF', 'CASZ1', 'CCDC62', 'CETN3', 'CREB3L4', 'CSNK1E', 'CSTF3', 'CUL4A', 'EFNA4', 'EVI5', 'FAM193B', 'GABPB2', 'GALNT4', 'GIGYF1', 'GOLGA6L4', 'PTBP2', 'SMAD9']
ANKRD11	['ANKRD11', 'ARHGAP23', 'ARMCX1', 'ATXN1L', 'C10orf32', 'C16orf72', 'CLEC16A', 'CPNE2', 'DDX3X', 'DEF8', 'FTO', 'JAK1', 'KPNA6', 'LYRM2', 'MYO1D', 'ZCCHC14', 'ZNF276']
ANKRD12	['AFF4', 'ALMS1', 'ANKRD12', 'APC', 'APPBP2', 'ARFGEF2', 'ARID1A', 'ASB8', 'ASH1L', 'ATF2', 'ATG2B', 'ATG4C', 'ATP8A1', 'ATRX', 'C18orf25', 'C1GALT1', 'C20orf194', 'CCNG2', 'CDC14A', 'CEP120', 'CEP162', 'CEP170', 'CHD6', 'CLCC1', 'CREBRF', 'CRYBG3', 'CSGALNACT2', 'CYB5R4', 'CYFIP1', 'DCAF5', 'DCAF6', 'DDX5', 'DDX59', 'DENND4A', 'DIP2C', 'DLG1', 'DNAJC14', 'EHBP1', 'EPB41L3', 'ERCC6L2', 'ERLIN1', …
ANKRD13A	['ANKRD13A', 'ANO6', 'DIP2C', 'EDEM3', 'ELMSAN1', 'FAM135A', 'HPS3', 'HSPG2', 'JMJD1C', 'LRP6', 'LRRK2', 'OSBPL11', 'QKI']
ANKRD13B	['ANKRD13B', 'DTX4', 'GABBR1', 'PDGFA', 'PRR36']
ANKRD13C	[]
ANKRD13D	['ANKRD13D', 'C11orf73', 'ORAOV1', 'PPP1R35', 'SNRNP70', 'SNRPB', 'SNRPB2', 'SNRPD1', 'XPO6']
ANKRD16	['AGER', 'ANKRD16', 'ATP5C1', 'DNPH1', 'FBXO18', 'FNTA', 'INHA', 'RPP38', 'SLC4A3', 'ZNF467']
ANKRD17	['ADGRA2']
ANKRD18A	['ADCY9', 'ANKRD18A', 'BX004987.4', 'COL4A5', 'CPSF7', 'EGFR', 'GATAD1', 'GOLGA2', 'IRF2BP2', 'LONP2', 'LUC7L3', 'MORC4', 'OCRL', 'PABPC4L', 'PAX9', 'PTGR2', 'RBMS3', 'SBDS', 'SMAD5', 'SNN', 'SPATA6', 'SPEF2', 'SPG11', 'TIGD7', 'TRIM52']
ANKRD2	['ANKRD2', 'CAPG', 'CPEB1', 'CYP27A1', 'HERC5', 'KCNK13', 'NLRP9', 'OR7E24', 'OSGIN1', 'PDPN', 'SLC43A1']
ANKRD20A1	['AGO4', 'ANKRD20A1', 'AREL1', 'ARHGEF11', 'ARHGEF12', 'AVL9', 'CARF', 'CREBBP', 'FAM172A', 'FAT1', 'GLTSCR1L', 'KMT2D', 'LRBA', 'MTX3', 'TRPM7', 'ZNF225', 'ZNF518B', 'ZNF550']
ANKRD22	['ANKRD22', 'LIPM']
ANKRD23	['ANKRD23', 'HFE2', 'LDB3', 'NEB', 'SLN', 'TNNI1', 'TTN']
ANKRD24	['ANKRD24', 'CELF6']
ANKRD26	['ZNF331']
ANKRD27	['ANKRD27', 'CHMP4C', 'COG6', 'DPY19L3', 'FYTTD1']
ANKRD28	['AAGAB', 'ADD3', 'ANKRD28', 'ARHGAP5', 'ATF7IP2', 'BAZ1A', 'CAPZA2', 'ENGASE', 'FCHO2', 'ITGB1', 'KLHL23', 'LMBR1']
ANKRD29	['ANKRD29', 'BCL11B']
ANKRD31	['ACACA', 'ANKRD31', 'BCL7A']
ANKRD32	['AC092835.2', 'ADAT2', 'ANKRD32', 'ANO6', 'APC', 'ASB16', 'ATG2B', 'B4GALT5', 'C5orf42', 'CCDC18', 'CCNJ', 'CRLF3', 'CSNK1A1', 'DROSHA', 'EDRF1', 'EFCAB5', 'ELMOD2', 'ERBB2IP', 'ERCC6L2', 'FAM45A', 'FBXO45', 'FGD4', 'FRMD6', 'HNRNPR', 'KLHL11', 'MATR3', 'NEDD1', 'SMC1A']
ANKRD33B	['ABCA6', 'ACACB', 'ANKRD33B', 'CMKLR1', 'DCLK1', 'DDR2', 'NFKBIZ', 'PRDM8']
ANKRD34A	['ADAMTS3', 'ANKRD34A', 'ATXN7L3', 'AXL', 'BCAT1', 'CADM1', 'CDH11', 'CNTNAP1', 'DKK3', 'DNM1', 'FEZ1', 'FZD6', 'KCNV1', 'KCTD17', 'LOXL3', 'RAB31', 'SLC38A6', 'TRPC3', 'VOPP1']
ANKRD35	['A2M', 'ANKRD35', 'DPT', 'EMP3', 'GRIK5', 'PODN']
ANKRD36	['ASAP2', 'ATP8A1', 'DOCK8', 'GAS2L3']
ANKRD36B	['ACRC', 'AHSA2', 'ANKRD36', 'ANKRD36B', 'APCDD1', 'ARHGAP33', 'ATF2', 'BTN2A2', 'C12orf65', 'C4orf27', 'CCDC130', 'CDK3', 'CEP152', 'CEP44', 'CLEC2D', 'DIS3L2', 'DMTF1', 'DNM1L', 'EEA1', 'EPC1', 'EXOC1', 'FAM102B', 'FAM193B', 'FAM90A1', 'FBXW7', 'GMCL1', 'GMFG', 'GNRH1', 'GRAP', 'INO80D', 'LAT', 'LENG8', 'MAPK8IP3', 'MSH5', 'PABPC1L', 'PADI4', 'PDGFA', 'POGZ', 'PRKCG', 'RGS10', 'SLMO1', 'SMPD3',…
ANKRD36C	['ETS1']
ANKRD39	['ANKRD39', 'CHMP6', 'ME3', 'MYL6B']
ANKRD40	[]
ANKRD42	['ANKRD42', 'APP', 'CETN3', 'CREBRF', 'DYNC2H1', 'GPM6B', 'IDS', 'LRRC46', 'TAX1BP3', 'TMEM256-PLSCR3']
ANKRD44	['ABCC2', 'AIM1', 'ANKRD44', 'ATXN1', 'CALD1', 'CARD6', 'CD69', 'CLIC2', 'CR1', 'CROT', 'DPYD', 'EPB41L2', 'ESR1', 'FAS', 'FBXO33', 'GNG2', 'IL7', 'IL7R', 'INPP4B', 'IRF8', 'LRRC8C', 'NRROS', 'PLXNC1', 'RAB8B', 'SFMBT2', 'SH2B3', 'UBR5', 'WIPF1']
ANKRD45	['ANKRD45', 'IQCG', 'MNS1', 'USP13', 'VTA1']
ANKRD46	['AKAP10', 'ANKRD46', 'BHLHB9', 'CPEB3', 'CPOX', 'DPY19L4', 'FAR1', 'GLCCI1', 'GNA14', 'IFT81', 'ITSN2']
ANKRD49	['ADNP2', 'AKAP10', 'ANKRD49', 'ARPP19', 'ASB7', 'ATF6', 'BRWD3', 'C16orf72', 'CASP8', 'CBFA2T2', 'CCDC97', 'CCP110', 'CEP295', 'CEP44', 'CGGBP1', 'CHD7', 'CNOT2', 'CSRNP2', 'CTDSPL2', 'CTPS2', 'DCAF5', 'DDX26B', 'ERMARD', 'EXOC1', 'FAM175A', 'FAM21A', 'FAN1', 'FGFR1OP2', 'GALNT7', 'GATAD2B', 'GNPNAT1', 'GPATCH11', 'GRIPAP1', 'GSAP', 'HAUS3', 'HIC2', 'HIPK1', 'IFIT5', 'IST1', 'JRKL', 'KCTD6', 'KD…
ANKRD50	['AASDH', 'ANKRD50', 'ANTXR1', 'ARHGAP5', 'ATP2B4', 'CDH11', 'CHAMP1', 'CHD1', 'COX18', 'CSPP1', 'CTTNBP2NL', 'DDX18', 'DIP2C', 'DNAH2', 'EDEM3', 'EPAS1', 'FAT4', 'FSTL1', 'GLS', 'GUCY1A2', 'HEPH', 'HERC3', 'ITGAV', 'JAM3', 'KLF3', 'LAMB2', 'LRP6', 'MED13L']
ANKRD52	['EPS8']
ANKRD53	['ANKRD53', 'CCDC8', 'CLIC6', 'CTF1', 'EFEMP2', 'GSTP1', 'MPP2', 'NAALADL1', 'NACAD', 'S100A16', 'SALL2', 'SHF', 'SMARCD3', 'SMIM10']
ANKRD54	['ANKRD54', 'CBY1']
ANKRD55	['ANKRD55', 'CD1C', 'CD1D', 'MYD88', 'PYGL']
ANKRD6	['ANKRD6', 'ATP2B4', 'CPQ', 'CXCL16', 'EPHA4']
ANKRD61	['AC010287.1', 'AL592183.1', 'ANAPC4', 'ANKRD61', 'APAF1', 'ATG2B', 'ATP6V0A2', 'ATRX', 'B3GALNT2', 'BLOC1S6', 'C5orf42', 'C7orf60', 'CCNJ', 'CD300LD', 'CDAN1', 'CDK13', 'CENPQ', 'CEP95', 'CLASP2', 'COG8', 'CSTF2T', 'CTD-2370N5.3', 'CUL5', 'CXorf23', 'DCAF17', 'DDX18', 'DENND4B', 'DHX34', 'DNHD1', 'EBLN2', 'EFCAB10', 'ESF1', 'ETFDH', 'FAM160B1', 'FAM179A', 'FAN1', 'FBXL3', 'FEM1C', 'FRS2', 'GEN1'…
ANKRD65	['AMOTL1', 'ANKRD65', 'CLIP4', 'EHD2', 'FILIP1', 'GYPC', 'HSD17B6', 'IGFBP4', 'RHOB']
ANKRD9	['ANKRD9', 'C15orf59', 'C19orf70', 'CHCHD10', 'DEXI', 'DOHH', 'ESRRA', 'GAS2L1', 'VBP1']
ANKS1A	['ADCY6', 'ANKS1A', 'CCDC146', 'CRYBG3', 'ERC1', 'FOXO3', 'FURIN', 'MBOAT1', 'SH3BGRL2', 'YAP1']
ANKS1B	['ANK3', 'ANKS1B', 'C9orf16', 'DLG2', 'FAM161B', 'MPND', 'STUB1', 'VTI1B']
ANKS3	['ANKS3', 'B9D2', 'P2RY11', 'PARP8']
ANKS6	['ANKS6', 'BAHCC1', 'CHD4', 'CRTC3', 'CTDSPL2', 'EZH1', 'FSD1L', 'HNRNPC', 'KLF13']
ANKZF1	['ANKZF1', 'C15orf52', 'DNAJB2', 'IFT81', 'SSB']
ANLN	['ANLN']
ANO1	['ANO1', 'ATP2B4', 'COL14A1', 'DKK3', 'DTX4', 'EBF2', 'EDNRA', 'EFEMP1', 'LRP4', 'PVRL3', 'SYNPO2', 'SYT1']
ANO10	['ANO10', 'ANOS1', 'ANXA5', 'APCDD1', 'CLDN23', 'CYB561', 'CYP1B1', 'EHD2', 'FSTL1', 'GRHL1', 'MAP4K4', 'TEX264', 'TMBIM1', 'ZNF618']
ANO5	['ANO5', 'ANO6', 'CDC42EP3', 'CHRDL1', 'CNTN1', 'DDIT4L', 'DUSP26', 'FAT3', 'FERMT2']
ANO6	['ANO6', 'E2F5']
ANO7	['ANO7', 'CBFA2T3', 'FCGBP', 'SPDEF']
ANO8	['ACER2', 'ANO8', 'BRMS1L', 'C1orf109', 'C22orf23', 'CA5B', 'FCHO2', 'GOLGA6L4', 'RGL3', 'SS18', 'SYNGAP1', 'TBC1D8', 'TIAF1', 'ZNF396', 'ZNF491']
ANO9	['ANO9', 'NFATC2']
ANOS1	['ANOS1', 'CNTN4', 'DPYD', 'FAM105A']
ANP32A	['ANP32A', 'C2orf44', 'CBX1', 'CENPO', 'CSK', 'CYFIP2', 'DNAJC9', 'DONSON', 'FAAP24', 'FAM216A', 'FAM49B', 'GMEB1', 'HMGCS1', 'HNRNPH3', 'MFAP1']
ANP32B	['AK8', 'ANP32B', 'CCDC109B', 'CCR9', 'CD1A', 'CDKN2C', 'CENPV', 'CHAF1A', 'COMMD4', 'DDX39A', 'ELOVL4', 'FAM64A', 'FRG1', 'H2AFX', 'HAUS1', 'LDLRAD4', 'NCBP1', 'NELFB', 'PRPF4', 'REXO4', 'RPL35', 'RPL7A', 'SET', 'TEX10', 'TTF1', 'WDR5']
ANP32E	['ACSL4', 'ADAMTS17', 'ANKRD27', 'ANP32E', 'APBB1IP', 'ATG4C', 'ATP8B3', 'B3GALNT1', 'BRCA1', 'C12orf65', 'C1orf109', 'C1orf131', 'C5orf34', 'CCDC88A', 'CDK7', 'CELF1', 'CEP19', 'CEP290', 'CEP78', 'CTC-534A2.2', 'CTD-2207O23.3', 'DENND4B', 'EPN2', 'ESF1', 'FLVCR1', 'GABPB1', 'GALNT4', 'GCNT4', 'GGNBP2', 'GPC2', 'GPR19', 'GPR89B', 'HIPK3', 'HMGN5', 'HNRNPLL', 'HUNK', 'IFT172', 'LRRCC1', 'MOB3B', '…
ANPEP	['ANPEP', 'CXCL12']
ANTXR1	['ADAM12', 'ANTXR1', 'COL16A1', 'DIO2', 'FLRT2', 'FN1', 'ISLR']
ANTXR2	['AEBP1', 'AEBP2', 'ALDH9A1', 'ANTXR2', 'APOL6', 'ARAP3', 'ARNTL', 'ASAP2', 'AZI2', 'C10orf32', 'C1QTNF1', 'C6orf106', 'CAP2', 'CCDC39', 'CCDC85A', 'CDH11', 'CHPT1', 'CLIP4', 'CLMP', 'CPED1', 'CREB3L1', 'CREBRF', 'DACT1', 'DDR2', 'DPY19L1', 'DYNC1LI2', 'EIF4B', 'EML1', 'FAM114A1', 'FAM198B', 'FAM65A', 'FGD1', 'FILIP1L', 'FLNA', 'FLT4', 'FOSL2', 'FRYL', 'FSTL1', 'GDAP2', 'GDPD1', 'GUCY1A3', 'GUCY1…
ANXA1	['ANXA1', 'BCAT1', 'DKK3', 'FBN1', 'GJB2', 'KRT6B', 'PLS3', 'TNFRSF12A']
ANXA11	['ANXA11', 'BCL11B', 'EHD2', 'GPC2', 'HNMT', 'IFITM2', 'KCNQ1', 'MYL12A']
ANXA13	['ANXA13', 'TPGS2', 'YBEY']
ANXA2	['ALOX5', 'ANXA2', 'EVA1A', 'KRT19', 'PLAUR', 'TNFRSF12A']
ANXA2R	['ANXA2R', 'APBB1IP', 'APOL3', 'CCDC107', 'CCND3', 'CD69', 'CPLX1', 'FAM129C', 'GMFG', 'GZMM', 'KLRB1']
ANXA3	['ANXA3', 'MAL2']
ANXA4	['ALDH1B1', 'AMOTL1', 'ANXA4', 'CAPN1', 'CELSR2', 'COLCA2', 'CPNE7', 'CPNE8', 'DAB2', 'EPS8L2', 'ITGB8', 'KITLG', 'MB21D1']
ANXA5	['ANO10', 'ANXA4', 'ANXA5', 'ARHGEF17', 'CPNE8', 'CYTH3', 'DOCK5', 'ECHDC1', 'EFNB2', 'EMC7', 'FAM105A', 'GK', 'GPR176', 'HTRA2', 'JUN', 'KCTD11', 'LPAR1', 'MECP2', 'NTM', 'SNX10', 'SULF2', 'TPM4']
ANXA6	['ANXA6', 'CAV1', 'DES', 'EMP3', 'GNG2']
ANXA7	['AAK1', 'AFAP1L1', 'AGFG2', 'ANO9', 'ANXA7', 'ARHGAP23', 'ASAP2', 'CDC14B', 'CHD1', 'CLCC1', 'CLSTN3', 'DDB1', 'DNAJB12', 'DOCK1', 'DYNC1I2', 'EIF2B2', 'EXD2', 'FAM149B1', 'FAM188A', 'FBXO11', 'GALNS', 'GRK4', 'GTF3C6', 'HIGD1A', 'ITCH', 'KIAA1551', 'KIF1BP', 'KNTC1', 'SAR1A', 'TMEM245']
ANXA8	['ANXA8', 'ANXA8L1', 'CPA4', 'GABRP', 'ITGB6', 'KRT17', 'KRT6B', 'KRT7', 'PKP1', 'ST6GALNAC2', 'TRIM29', 'VTCN1']
ANXA8L1	['ANXA8', 'ANXA8L1', 'ITGB6', 'KRT5', 'KRT6B', 'PKP1']
ANXA9	['ANTXR1', 'ANXA9', 'ASH1L', 'CA5B', 'CCDC64', 'CITED2', 'COG5', 'CPNE2', 'EBF4', 'ELL2', 'EPB41L3', 'EPB41L4A', 'ITGA3', 'KAZALD1', 'LOXL4', 'LRIG3', 'PDGFRA', 'RHOBTB1', 'SELENBP1']
AOAH	['ADGRG6', 'ANOS1', 'AOAH', 'C2', 'C3', 'CD80', 'GNG2', 'GPR141', 'IL7R', 'SERPINA1']
AOC1	['AOC1', 'ASS1', 'BBOX1', 'BCL2L15', 'LGALS4', 'MUC13']
AOC3	['A2M', 'AOC3', 'SPARCL1']
AOX1	['AOX1']
AP000322.53	['AP000322.53', 'AVPR1A', 'CEP112', 'EIF4G3', 'SLC25A36', 'SNTB1', 'TBCEL', 'ZNF841']
AP000349.1	['AP000349.1', 'AP000349.2']
AP000349.2	['AP000349.1', 'AP000349.2']
AP000866.1	[]
AP003419.11	['AIF1']
AP006285.1	['AC130310.1', 'AP006285.1', 'AP006285.2', 'KRTAP5-1']
AP006285.2	['AC130310.1', 'AP006285.1', 'AP006285.2', 'KRTAP5-1']
AP1AR	['AHCYL2', 'AP1AR', 'CCDC39', 'ERAP1', 'LIN54', 'NDRG1', 'WDFY3']
AP1B1	['AKT2', 'ALKBH5', 'AP1B1', 'ATP6AP1', 'ATP6V0A1', 'CLSTN1', 'CNEP1R1', 'DYNC1I2', 'GANAB', 'PTBP1', 'SNRNP40']
AP1G1	[]
AP1G2	['AP1G2', 'APEX1', 'EAPP', 'FKBP3', 'GMPR2', 'MAPK8IP3', 'NEDD8', 'SEZ6L2', 'TOX4', 'ZFHX2']
AP1M1	['ACTR1A', 'ANXA11', 'AP1M1', 'ATXN7', 'CHERP', 'CLN3', 'CNNM3', 'CRTC1', 'CYB5R3', 'DNAJC13', 'E2F4', 'ELK4', 'FAM32A', 'FNDC5', 'GNA11', 'KAT7', 'KLF12', 'LEF1', 'MAT2B', 'MPP1', 'MTA3', 'NCLN', 'OSBPL5', 'RAB22A', 'RLTPR', 'ZNF184', 'ZNF583']
AP1M2	['AP1M2', 'CCDC64B', 'CLDN3', 'CLDN4', 'CRB3', 'GPRC5A', 'KRT23', 'MISP', 'MPZL3', 'TMEM125']
AP1S1	['AK2', 'ANAPC11', 'AP1S1', 'GNB2', 'ICT1', 'MRPL51', 'MRPS34', 'PDGFA', 'POLR2J', 'POP7', 'PPP4C', 'SCNN1A', 'TMEM8A', 'TOMM34', 'TRIM16', 'VPS25', 'WBSCR22', 'XRCC6']
AP1S2	['AKT3', 'AP1S2', 'CASK', 'CLIC2', 'FCHO2', 'ITK', 'MAP3K3', 'PLAU', 'SLC2A5']
AP1S3	['AP1S3', 'DOCK10', 'SEMA4B']
AP2A1	['ABI1', 'AKAP8', 'ANO8', 'AP1B1', 'AP2A1', 'ASAP2', 'ATP2A2', 'ATP5J2-PTCD1', 'BRD8', 'CLCN3', 'CNP', 'DOCK6', 'EIF2AK2', 'ELK1', 'ERLEC1', 'FAM83B', 'FOXK1', 'GNAS', 'IARS', 'IPP', 'KLF10', 'LUC7L2', 'NUCB1']
AP2A2	['AP2A2', 'FKBPL']
AP2B1	['ACADSB', 'ACTN4', 'ADAMTS16', 'AP2B1', 'ARHGEF12', 'BACE2', 'C9orf64', 'CALU', 'CELSR1', 'DROSHA', 'FSCN1', 'LHX4', 'LPP', 'MAGEE1', 'NF1', 'TMEM178B']
AP2M1	['ACSL5', 'ANKMY2', 'AP2M1', 'CALU', 'CAP1', 'CNEP1R1', 'FUT11', 'GATSL2', 'GLUD1', 'LAMB2']
AP2S1	['AKT1S1', 'AP2S1', 'ATP5E', 'BAD', 'BAX', 'C19orf43', 'C9orf16', 'CAPNS1', 'CCDC167', 'CHMP2A', 'CLPP', 'FAM207A', 'FLAD1', 'HSD17B10', 'KRTCAP2', 'LSM4', 'MLST8', 'MRPL51', 'MRPL52', 'MRPL54', 'MRPS11', 'MRPS12', 'MYEOV2', 'NDUFA3', 'NDUFB11', 'NDUFB7', 'NDUFS6', 'NDUFS8', 'NRSN2', 'PLD3', 'PSENEN']
AP3B1	['AEBP2', 'AGGF1', 'AP3B1', 'APC', 'ARHGAP29', 'ATL3', 'ATMIN', 'ATP5SL', 'ATP6V1E1', 'BZW1', 'C12orf60', 'C5orf24', 'CDK7', 'CH507-9B2.9', 'CTBP2', 'DDX3X', 'DHX29', 'DNAJA3', 'EEF2K', 'EIF1AX', 'ELF1', 'EXTL2', 'FAF2', 'FAM53C', 'FAM92A1', 'FBXO21', 'FBXO9', 'GPBP1', 'KLHDC10', 'LRRC8A', 'MCCC2', 'MFN1', 'MNT', 'NFKBIZ', 'NFX1', 'RAD17', 'TBCA', 'TRAPPC13']
AP3B2	['AP3B2', 'ATM', 'CDCA7', 'CELF3', 'DLGAP3', 'FMN2', 'GAB3', 'LAMA5', 'NETO2']
AP3D1	['CCT6A', 'CDK8', 'CHST15', 'HSD17B4', 'NACC1', 'TARS']
AP3M1	['ABCC4', 'ACBD5', 'AP3M1', 'ATP6V1A', 'BMPR2', 'BTRC', 'CLIC4', 'COX18', 'DLG5', 'EDEM3', 'FBXO28', 'INCENP', 'KATNAL1', 'LINS', 'NCKAP1', 'PIK3CB']
AP3M2	['AFAP1', 'AP3M2', 'ATP8B1', 'BCL9', 'CCDC149', 'CDCA7', 'DHRS1', 'EPB41L4A', 'FOXJ2', 'GPRC5B', 'IRGQ', 'KIF3A']
AP3S2	['ABI1', 'AP3S2', 'BCL2L13', 'C11orf58', 'C18orf25', 'CBFB', 'DZIP3', 'EVC2', 'EVI5', 'FEM1B', 'GALNT4', 'GTF3C4', 'HBS1L', 'HDAC4', 'HSD17B4', 'JAK2', 'KBTBD4', 'KIF1B', 'LRBA', 'MPDZ']
AP4B1	['ACOT11', 'AP4B1', 'BCL11B', 'CTTNBP2NL', 'DNAJB13', 'FMNL3', 'LHFPL2', 'MBOAT2', 'NFATC3', 'PRKCQ', 'SSBP2', 'VWA5A']
AP4E1	['ADCY6', 'AP4E1', 'AQR', 'ARHGEF11', 'C2orf49', 'C5orf34', 'C5orf42', 'CAB39L', 'DENND4B', 'DMXL2', 'DOCK9', 'DPP8', 'DYNC1H1', 'EDEM3', 'FAM135A', 'FASTKD3', 'FEM1B', 'FNDC3B', 'FYTTD1', 'GEMIN2', 'IQGAP1', 'ITPR2', 'KLHL11', 'LIN52']
AP4M1	['AP4M1', 'C20orf96', 'EIF3E', 'FBXL13']
AP4S1	['AP4S1']
AP5B1	['ANKRD13A', 'AP5B1', 'MADD', 'MAP3K1', 'MPP1', 'RHOQ']
AP5M1	['EPB41L3', 'EVC', 'FAM169A']
AP5S1	['AP5S1', 'DDRGK1', 'PSMF1']
AP5Z1	['AP5Z1', 'ARFGAP1', 'CASK', 'CDK5R1', 'CHFR', 'CHMP1A', 'CLCN7', 'CTDP1', 'CYFIP2', 'DNAAF5', 'FANCG', 'FZR1', 'GMEB1', 'GNB4', 'GOLT1B', 'HARBI1', 'HBS1L', 'HSPA4', 'IRAK4', 'MAP1B', 'MAP4', 'SNX8']
APAF1	['ALS2CR12', 'APAF1', 'APOOL', 'ARID1A', 'ATP9B', 'B4GALNT2', 'BCOR', 'CAMK2G', 'CFLAR', 'COBLL1', 'CREB3L2', 'DEK', 'DRAXIN', 'EDEM1', 'FCHO2', 'FNBP1L', 'FNTB', 'FZR1', 'GAN', 'GAS2L3', 'KCTD3', 'KDM1B', 'MALT1', 'MKL2', 'NAA25', 'NADK2', 'PAPOLG', 'POLE', 'PPP1R12A', 'RASAL2', 'ZC3HAV1L']
APBA1	['AKAP5', 'AMPH', 'APBA1', 'ARHGEF10L', 'EVC2', 'FBXL16', 'INADL', 'RIMS2']
APBA2	['ADAMTS12', 'AEBP1', 'ANTXR1', 'APBA2', 'CDH11', 'CPZ', 'CTSK', 'GGT5', 'GPR176', 'LTBP2', 'MMP19', 'MRC2', 'MXRA5', 'PCOLCE', 'PDPN', 'PRRX1', 'RAB31', 'SYNDIG1', 'VASN', 'VCAN', 'WISP1']
APBA3	['ALDH16A1', 'APBA3', 'CSGALNACT1', 'FARSA']
APBB1	['AKT3', 'APBB1', 'BOC', 'EML1', 'FERMT2', 'FEZ1', 'FGFR1', 'GNAO1', 'NPTXR', 'REEP2', 'RUNDC3A', 'SALL2', 'SLC22A17']
APBB1IP	['APBB1IP', 'CCL19', 'FCN1']
APBB2	['AEBP1', 'APBB2', 'BGN', 'KIRREL', 'MAP1A', 'RAB31']
APC	['ADCY6', 'AFAP1L1']
APC2	['ADCY7', 'ANO8', 'APC2', 'ATP5J2-PTCD1', 'C5orf22', 'CASD1', 'CEP63', 'DCAF8', 'DLG1', 'GTF2A1', 'IGF2BP3', 'LPCAT1', 'PTPRS', 'RAB11B', 'TSSK6']
APCDD1	['APCDD1', 'APP', 'ARPIN', 'B3GALNT1', 'EHD2', 'FAM210B', 'LENG8']
APCDD1L	['APCDD1L', 'CCDC80', 'FN1', 'GFPT2', 'HPGD', 'JPH2', 'KIAA1522', 'LRRC4C']
APEH	['AAGAB', 'AC018755.18', 'APEH', 'CAPN1', 'COX18', 'CPSF2', 'ERMP1', 'GATSL2', 'GRSF1', 'LAMB2', 'LRP12', 'PSMD2', 'THUMPD3']
APEX1	['AP1G2', 'APEX1', 'BYSL', 'CD3EAP', 'DAD1', 'FKBP3', 'GMPR2', 'IPO4', 'PA2G4', 'PFAS', 'PPRC1', 'PRMT5', 'PSMB5', 'TMEM97', 'WDR12', 'ZNF219']
APEX2	['APEX2', 'ARAF', 'ATP6AP1', 'C3orf62', 'CCDC22', 'CXorf40B', 'HDAC8', 'MAGED1', 'MCTS1', 'UBA1', 'UBE2M', 'YTHDF2']
APH1A	['APH1A', 'CLDN12', 'F11R', 'GSTA4', 'SETDB1', 'VPS45']
APH1B	['APH1B', 'BMF', 'CEPT1', 'ENAH', 'FNDC5', 'NRCAM']
API5	['AAGAB', 'AASDH', 'ACADM', 'AKAP9', 'AKT3', 'ALG10', 'ALS2', 'API5', 'ARFGEF1', 'ARHGAP19', 'ARHGAP21', 'ARHGEF9', 'ARMC2', 'ARPP19', 'ASAP2', 'ASB7', 'ATF1', 'BAZ2B', 'BEND3', 'BOD1L1', 'BZW1', 'C16orf72', 'C21orf140', 'CAND1', 'CANX', 'CASC3', 'CASD1', 'CCDC69', 'CCDC91', 'CCP110', 'CCPG1', 'CDK8', 'CDYL', 'CDYL2', 'CENPO', 'CEP112', 'CKAP5', 'CLCN3', 'CLOCK', 'CNOT6L', 'CNST', 'COPB1', 'COX18…
APIP	['ACLY', 'ACTB', 'APIP', 'BBS10', 'CHMP7', 'CLIC4', 'CUL9', 'HNRNPL', 'INPP5F', 'MSANTD4', 'TMEM2']
APITD1	['APITD1', 'COX11', 'CYP51A1', 'HS2ST1', 'IFT22']
APITD1-CORT	['APITD1', 'APITD1-CORT', 'IFT22']
APLF	['APLF', 'CUEDC1', 'DZIP3', 'FUT4', 'GOLIM4']
APLN	['APLN', 'CDH13', 'CNN3', 'CRABP2', 'DLL4', 'EPHA2', 'ESM1', 'JPH2', 'LAMA4', 'MEIS3', 'OLFML2B', 'PLXDC1']
APLNR	['AFAP1L1', 'APLNR', 'CALCRL', 'COL15A1', 'ENG', 'ERG', 'HECW2', 'HEG1', 'HSPA12B', 'NHSL2', 'PCDH17', 'RAMP3', 'RASGRP3', 'RHOJ', 'VASH1']
APLP1	['ABCA2', 'ADAP1', 'AMOTL1', 'APLP1', 'ARHGEF17', 'ARHGEF25', 'ATP8B2', 'BNC2', 'BOC', 'CAPN13', 'CLIP3', 'DDR2', 'EBF4', 'FBXL7', 'GLI3', 'GYPC', 'HLX', 'HYOU1', 'MAL', 'MAP1B', 'NACAD', 'NHSL2', 'NXN', 'PALM', 'PPP1R14A', 'RAB40B', 'RTN3', 'SEC14L5', 'SRCIN1', 'VAT1L']
APLP2	['APLP2', 'ATRN', 'CENPBD1', 'EDA', 'EVC', 'KIF13A', 'LAMB2', 'USP28']
APMAP	['AMOTL1', 'APMAP', 'DSP', 'FUCA2', 'GABARAPL1', 'GALC', 'HLX']
APOA1	['ADH1A', 'AIP', 'AP003419.11', 'APOA1', 'APOH', 'AQP9', 'C9orf16', 'EVL', 'HMGCS2', 'SLC13A5', 'VTN']
APOA1BP	['AKT1S1', 'AL365181.2', 'APOA1BP', 'BOLA1', 'COA6', 'CRTC2', 'DAP3', 'FLAD1', 'HAX1', 'HDGF', 'JTB', 'KRTCAP2', 'LAMTOR2', 'LINC00493', 'MAD2L1BP', 'MGST3', 'MLST8', 'MRPL24', 'MTX1', 'PI4KB', 'PMF1', 'PPOX']
APOA2	['AMBP', 'APOA2', 'APOE', 'CPN2', 'CYP2D6']
APOBEC2	['APOBEC2', 'CHST9', 'DUSP26', 'FXYD2', 'SRL', 'TNNT3']
APOBEC3A	['APOBEC3A']
APOBEC3B	['APOBEC3B', 'INO80C']
APOBEC3C	['APOBEC3C', 'APOBEC3D', 'APOBEC3G', 'ARHGAP23', 'ARHGDIB', 'CTF1', 'DOK4', 'FGFR2', 'GAS7', 'GATA3', 'GATM', 'GJA1', 'GLIPR2', 'GNAL', 'GNG2', 'GPRASP1', 'IFI16', 'LFNG']
APOBEC3D	['APOBEC3D', 'FXYD5', 'IKZF3', 'IL27RA', 'INPP5D', 'PIK3CD', 'RLTPR', 'ZFP69B']
APOBEC3F	['APOBEC3F', 'ASB2', 'B2M', 'BAX', 'BCAT1', 'KIAA0930', 'PARVB']
APOBEC3G	['APOBEC3G', 'SRGN']
APOBEC3H	['APOBEC3G', 'APOBEC3H', 'CCL5', 'IL4I1', 'PIK3CD', 'PRR33', 'ZBP1']
APOBEC4	['AKAP14', 'APOBEC4', 'C15orf26', 'C1orf189', 'C7orf57', 'C9orf171', 'CCDC37', 'CCDC42B', 'CDHR3', 'CDHR4', 'CFAP52', 'DNAH12', 'SNTN']
APOBR	['ADAP2', 'ADORA3', 'AIF1', 'APBB1IP', 'APOBR', 'C2', 'CCL5', 'CCRL2', 'CD244', 'CD300A', 'CD68', 'CLIC2', 'CSF3R', 'CTSS', 'DAPP1', 'DOK3', 'FBP1', 'FCGR2B', 'FFAR4', 'FGR', 'FUT7', 'GAPT', 'GMFG', 'HLA-E', 'ICAM1', 'NCF2', 'PIK3R6', 'PLD4', 'S100B', 'SLC15A3']
APOC1	['APOC1', 'APOE']
APOC2	['ACSM5', 'APOC2', 'APOC4-APOC2', 'APOE', 'APOF', 'APOM', 'ARG1', 'C19orf80', 'CYP8B1', 'DHODH', 'ENPP7']
APOC4	[]
APOC4-APOC2	['ADORA3', 'APOA2', 'APOC2', 'APOC4-APOC2', 'CDCP1']
APOD	['AMOTL2', 'APOD', 'CHRDL1']
APOE	['APOA2', 'APOC1', 'APOC4', 'APOE', 'CAPG', 'CDO1', 'GADD45G', 'HSD17B14', 'IL18', 'KLHDC8B', 'LY96']
APOF	['ADH1A', 'APOA2', 'APOC4-APOC2', 'APOF', 'ASPDH']
APOH	['APOH', 'CHGB']
APOL1	['ADAM19', 'APOL1', 'BATF', 'CMKLR1', 'GBP2', 'GBP4', 'HLA-F', 'HSD3B7', 'RTP4', 'SCARB2']
APOL2	['AGAP1', 'APOL2', 'ARHGDIB', 'ARL6IP5', 'B3GALT4', 'C19orf12', 'C5orf56', 'CLEC2B', 'DPYD', 'EPB41L3', 'GNA15', 'HLA-E', 'IKBKE']
APOL3	['ADAM19', 'AIF1', 'ANXA2R', 'APOL1', 'APOL3', 'BCL11B', 'C5orf56', 'CCL19', 'CD72', 'CLDN5', 'DEF6', 'DPYSL2', 'FAM65B', 'FLT3LG', 'GBP4', 'GPSM3', 'GYPC', 'GZMB', 'IFITM1', 'RARRES3', 'SECTM1']
APOL4	['APOL4', 'CD276']
APOL6	['APOL6', 'FCRL6', 'GBP2', 'IL18RAP', 'MYLK', 'RARRES3']
APOLD1	['APOLD1', 'EDNRB', 'KCNE4', 'NEDD9', 'PLCL1', 'RGS5']
APOM	['ADH6', 'AGMAT', 'AGT', 'AKR1C4', 'APOA1', 'APOH', 'APOM', 'BHMT', 'CES3', 'CH507-152C13.1', 'CIDEB', 'CLCF1', 'CMTM7', 'CTF1', 'CYP4A11', 'EPHX2', 'F10', 'GATA6', 'HES1', 'HMGB3', 'HMGCS2', 'LAT', 'SLC44A4', 'ZSCAN1']
APOO	['AIFM1', 'APOO', 'ARF1', 'ATG4D', 'ATP5H', 'ATP5J', 'COQ3', 'COX7B', 'CXorf40A', 'CYC1', 'FH', 'MAD2L1BP', 'NDUFA1', 'NDUFA12', 'NDUFA8', 'NDUFA9', 'NDUFB3', 'VBP1']
APOOL	['AKAP13', 'AKAP9', 'APAF1', 'APOOL', 'ARAP2', 'ARHGAP5', 'ARHGEF9', 'ATP8A1', 'B4GALT6', 'C9orf64', 'CALU', 'CCDC171', 'CCNL1', 'CDC14B', 'CEP97', 'CHD6', 'CHUK', 'CLCN5', 'COA7', 'CPEB4', 'CPSF2', 'CUL4B', 'DCAF12', 'DROSHA', 'ERCC6L2', 'FBXO8', 'FRS2', 'HERC3', 'KLHL11', 'MAPK9', 'TMLHE']
APOPT1	['APOPT1', 'CDC34']
APP	['ACSS3', 'AGMO', 'AGRN', 'AL589743.1', 'APP', 'ARSJ', 'BSG', 'C11orf63', 'CALCRL', 'DZIP1', 'EPAS1', 'FAM198B', 'FEZ1', 'GSE1', 'ITGB1', 'SPATS2L', 'TSPYL4']
APPBP2	['APPBP2', 'BTRC', 'C11orf63', 'C18orf25', 'CARD10', 'CELSR1', 'CHAMP1', 'CRY2', 'DNAH10OS', 'EFCAB6', 'EFCAB7', 'FUS', 'FUT4', 'GGCX', 'HEATR6', 'KLHL9', 'LRIG3', 'PRKAR1A', 'STXBP4', 'TANC2']
APPL1	['AHCYL2', 'AKAP6', 'APPL1', 'BARD1', 'BCL9L', 'EIF4G3', 'EMB', 'FNDC3B', 'GPD2', 'KDM1B', 'NEK4', 'TOP2B']
APPL2	['ADD3', 'ANKRD13A', 'ANO6', 'APAF1', 'APPL2', 'ARID1A', 'ATAT1', 'ATL2', 'ATP2C1', 'BMPR1A', 'BPTF', 'BTBD3', 'CAPN2', 'CCDC102B', 'CD46', 'CDH24', 'CRY1', 'CTR9', 'CUX1', 'DAPP1', 'DCHS1', 'DNMT1', 'EDRF1', 'EIF4G2', 'EPB41L5', 'ETV3', 'EVC', 'FBXW8', 'FNBP1L', 'FOXJ2', 'FOXJ3', 'GZF1', 'HFE', 'HIF1A', 'HSPE1-MOB4', 'IFT81', 'JMY', 'KIAA1614', 'KLHL15', 'KMT2C', 'KMT2D', 'KSR1', 'MDC1', 'MFN1',…
APRT	['APRT', 'C9orf16', 'ELMO3', 'LRRC29', 'SYNGR3', 'TCEB2', 'TRAPPC2L']
APTX	['APTX', 'DCTN3', 'DNAJA1', 'GTF3C5', 'PSMD11', 'PTGES2', 'RNF149', 'SNRPA1', 'STOML2', 'TOMM5']
AQP1	['A2M', 'AQP1', 'C16orf89', 'CAV1', 'COL14A1', 'IGF2', 'SLC34A2', 'SPARCL1', 'THY1']
AQP11	[]
AQP3	['AQP3', 'LSP1']
AQP7	['AQP7', 'CIDEC', 'FP325317.1', 'GPX3', 'HSPB6', 'ITIH5']
AQP9	['A1BG', 'ACSL5', 'ADRB2', 'AQP9', 'BCL2A1', 'C5AR1', 'CLEC4E', 'CYP2E1', 'DEPDC7', 'FCGR3B', 'MARCO', 'NCF2', 'TNFAIP6']
AQR	['AQR', 'CASD1', 'CCDC121', 'CTDSPL2', 'DAPP1', 'DGKE', 'EVC', 'FAM98B', 'FAN1', 'GOLIM4', 'KLHL11', 'LCMT2', 'TP53BP1', 'ZBTB14', 'ZNF510', 'ZNF770']
AR	['ANK2', 'AOC3', 'AR', 'ARHGAP20', 'ATP1B2', 'BNC2', 'BVES', 'FGF2', 'FOXP2', 'JAM3', 'PEG3', 'RUNX1T1', 'TNS1']
ARAF	['ADCY6', 'APEH', 'ARAF', 'ATP6V0A1', 'BTBD9', 'CIZ1', 'ERVW-1', 'GCC1', 'GCN1L1', 'GRIPAP1', 'HDAC3', 'NUCB1', 'PITPNM1', 'RP11-343C2.11', 'TBC1D24', 'TMEM127', 'TRMT2B', 'UNC45A', 'UPRT', 'VPS51']
ARAP1	['ARAP1', 'ARHGAP31', 'CORO7', 'DNASE1L1', 'ESRRA', 'FAM198B', 'HNMT', 'IL13RA1', 'LTBP3', 'MARCKS', 'ORAI3']
ARAP2	['AASDH', 'ABCD2', 'ACSL5', 'AKAP13', 'ALPK1', 'ANKRD36', 'ANKRD44', 'APOOL', 'ARAP2', 'ATAD2B', 'ATXN2', 'ATXN7', 'BPGM', 'C5orf56', 'CSGALNACT2', 'CYB5R4', 'CYLD', 'CYSLTR1', 'DAPP1', 'DOCK10', 'DPYD', 'FCHSD1', 'FEM1B', 'FOXN2', 'GBP2', 'GLCCI1', 'GPRIN3', 'GTPBP1', 'HELZ', 'IL7', 'INPP4B', 'KIAA1429', 'KLHL9', 'NIPAL1', 'PRRG4', 'RBM43']
ARAP3	['ARAP3', 'BCAR1', 'DYSF', 'FAM198B', 'MYO1B']
ARC	['ADCY1', 'ARC', 'CADM1', 'ECM1', 'FOSL1', 'GYPC', 'LIMS2', 'PFKP', 'TM4SF1', 'VGF']
ARCN1	['ADAM9', 'ADIPOR1', 'ADIPOR2', 'ALMS1', 'ANO6', 'AQR', 'ARCN1', 'ARHGAP23', 'ARHGAP32', 'ATF1', 'BIRC2', 'C7orf60', 'CAPZB', 'CHORDC1', 'CISD2', 'COG5', 'CRY1', 'EPT1', 'EXOC5', 'FDXACB1', 'GNPTG', 'HNRNPA3', 'HYOU1', 'IFT46', 'LBR', 'MED30', 'MRPL13', 'NCOA7', 'RAPGEF4', 'SERINC3', 'SETD3', 'SRPR', 'SYVN1', 'USP28', 'ZW10']
AREG	['AREG', 'EREG']
AREL1	['FILIP1']
ARF1	['ABHD5', 'AIDA', 'ANO6', 'APOO', 'ARF1', 'BROX', 'C1orf27', 'CANX', 'CCNY', 'CD46', 'CES2', 'CNIH4', 'COA6', 'COPA', 'CTAGE5', 'CYB5R3', 'DARS2', 'DLST', 'DSE', 'DUSP10', 'ELF4', 'EPS8', 'FAM20B', 'H3F3A', 'HSPG2', 'LARP4B', 'RUSC1', 'TRIM11', 'ZNF672']
ARF3	['ARF3', 'ATP6V1A', 'CCZ1', 'CDH11', 'CREB3', 'DAPP1', 'GPRIN1', 'IGSF3', 'USP5']
ARF4	['ARF4', 'ARL13B', 'ATF7IP', 'ATP11B', 'C22orf23', 'CNN3', 'COPG1', 'DUSP11', 'ENTPD7', 'EPS15', 'GOLIM4', 'HBP1', 'RBM15B', 'TFG']
ARF5	['ADCK2', 'AIFM1', 'ARF5', 'ATP5J2', 'BRAT1', 'HIGD2A', 'IFI27L2', 'LAGE3', 'LAMTOR2', 'MOSPD3', 'MRPL11', 'MTFP1', 'NDUFA1', 'NDUFA6', 'NDUFA8', 'PRADC1', 'PSMG3', 'SSNA1', 'TAZ', 'TMEM160', 'TMUB1', 'WBSCR16']
ARF6	['ARF6', 'ASCC2', 'BAZ1A', 'CCT6A', 'CDC40', 'CEBPG', 'CHMP1B', 'CTDSPL2', 'CUL7', 'DDX31', 'DDX60', 'DLST', 'DPM1', 'FBXO28', 'FBXO34', 'FLI1', 'MEX3C', 'TEP1']
ARFGAP1	['ABCF3', 'ABHD16A', 'AP5Z1', 'ARFGAP1', 'ARHGEF12', 'ATP10D', 'BCL9L', 'BRD9', 'BTBD2', 'CANT1', 'CCAR1', 'CLCN7', 'CMTR1', 'COLGALT1', 'DENND4B', 'DHX35', 'DOCK1', 'EIF4G3', 'ELP2', 'ETS1', 'GANC', 'GID8', 'GPATCH1', 'GRWD1', 'HMGXB4', 'HTRA2', 'ILF3', 'INCENP', 'MCM7', 'MICALL1', 'NELFCD', 'NEU1', 'NUP107', 'PGS1', 'PIGQ', 'PRKAB1', 'R3HDM2', 'RTFDC1', 'SLC35E1', 'TAF4', 'TOP1', 'TRPC4AP', 'TT…
ARFGAP2	['AMBRA1', 'AP5B1', 'ARFGAP2', 'ATG13', 'HCFC1', 'METTL5', 'NDUFS3', 'NUMA1', 'RAB1B', 'STX5', 'WDR13']
ARFGAP3	['ABHD4', 'AKAP10', 'ARFGAP3', 'BMPR1A', 'CD2AP', 'CDC37L1', 'CITED2', 'CPEB1', 'CTBP2', 'GANC', 'GLYR1', 'GSTCD', 'ZC3H7B']
ARFGEF1	['AFAP1L1', 'ARHGAP23', 'ASAP2']
ARFGEF2	['DOCK6']
ARFGEF3	['ARFGEF3', 'HID1', 'TOX3']
ARFIP1	['ADAT2', 'ARFIP1', 'ARHGEF26', 'ATP6V1A', 'ELOVL6', 'FERMT2', 'KIAA1462', 'MFAP3L', 'RNASEH2B', 'STK26', 'TRIM2', 'WDFY3']
ARFIP2	['ARFIP2', 'ARL5B', 'CACUL1', 'CALU', 'TRIM3']
ARFRP1	['ARFRP1', 'ARHGDIA', 'C11orf68', 'CD151', 'CLIC1', 'LAMTOR1', 'MFSD10', 'OGFR', 'POLR2G', 'PRR12', 'RFNG', 'ZGPAT']
ARG1	['AGMO', 'APOC1', 'ARG1', 'ASPG', 'ATF5', 'CLEC1B', 'CYP39A1']
ARG2	['AK4', 'ARG2', 'RDH11']
ARGFX	['ARGFX', 'FAM186A', 'KIR3DL2', 'LHFPL5', 'NPAP1', 'PROX2', 'TRAPPC3L', 'ZNF233']
ARGLU1	['ABHD13', 'ADCY6', 'AHI1', 'ARGLU1', 'ASB16', 'ASPH', 'ATP2B4', 'BAZ1A', 'BMPR1A', 'CEP170', 'CMTM6', 'CTTNBP2NL', 'DAAM1', 'DHX40', 'DIP2A', 'DMTF1', 'DOCK9', 'DUSP16', 'EPT1', 'EVC', 'FAM73A', 'FSIP2', 'GAS2L3', 'GDF9', 'IGDCC4', 'IMPACT', 'IMPG1', 'KANSL1', 'KIAA1328', 'MLLT6', 'MTX3', 'MYSM1', 'NNAT', 'STK36', 'TSTD2', 'USP49', 'ZC3H13', 'ZFYVE16']
ARHGAP1	['ABCC9', 'ACVR1', 'AKAP11', 'AP3B2', 'ARHGAP1', 'ATN1', 'BEGAIN', 'C19orf44', 'CDC42BPB', 'CDC42SE1', 'CIC', 'DCLRE1B', 'FAT1', 'FTO', 'GHR', 'GIT1', 'ITGA1', 'ITGA2', 'ITGA3', 'KIAA0430', 'LMBRD2', 'MARK2', 'MMP14', 'UEVLD', 'VPS37C']
ARHGAP10	['ADGRE5', 'ADH1B', 'AEBP1', 'AGT', 'ARHGAP10', 'CRIP1', 'DGKG', 'FLNA', 'IFITM2', 'IGFBP4', 'LATS2']
ARHGAP11A	['ARHGAP11A', 'AUNIP', 'AURKA', 'AURKB', 'CDKN3', 'CKAP2', 'FBXO5', 'GSG2', 'KIF2C', 'KPNA2', 'MAD2L1', 'NCAPG2', 'PRR11', 'SKA3']
ARHGAP11B	['ACLY', 'ARHGAP11B', 'BLM', 'CCDC18', 'CLINT1', 'CPSF6', 'DEK', 'DROSHA', 'ETFDH', 'INCENP', 'MCM7']
ARHGAP12	[]
ARHGAP15	['ARHGAP15', 'RCSD1']
ARHGAP17	['AP4B1', 'ARHGAP17', 'OLFML2B']
ARHGAP18	['AFAP1', 'ARHGAP18', 'ATAD2B', 'CDC14A', 'COL15A1', 'CPED1', 'DOCK9', 'ENTPD1', 'FAM198B', 'FERMT1', 'FPGT', 'GNS', 'KCTD12', 'SLC41A2']
ARHGAP19	['ARHGAP19', 'TANC1']
ARHGAP20	['ARHGAP20', 'CLIP3', 'DCLK1', 'DPYSL3', 'GPRASP1']
ARHGAP21	['ARHGAP21', 'CDC42BPA']
ARHGAP22	['ARHGAP22', 'B3GNT8', 'CCDC8', 'EIF3M', 'GRIN2D', 'MMP9', 'MYL9']
ARHGAP23	['ADCY5', 'ARHGAP23', 'C20orf194', 'CALD1', 'CD109', 'COL4A6', 'DISC1', 'FBN1', 'GALNT12', 'KIRREL']
ARHGAP24	['AMOTL1', 'ARHGAP24', 'C1orf21', 'CLCF1', 'EHD2', 'FILIP1L', 'FMOD', 'HLF', 'HNF1B', 'LIN7A', 'MRO', 'SLC4A4']
ARHGAP25	['ARHGAP25', 'SASH3']
ARHGAP26	['ACBD5', 'AK9', 'ARAP2', 'ARAP3', 'ARFIP1', 'ARHGAP26', 'ATP7A', 'CHUK', 'ENTPD7', 'EPB41L2', 'GDAP2', 'ITGA6', 'MARCH6', 'NKAP', 'PDE4C', 'PICALM', 'PLA2G10', 'SH3RF1', 'SHROOM4', 'STAT3', 'STK35', 'TC2N', 'TIGD4', 'TJP3']
ARHGAP27	['AGAP4', 'AREL1', 'ARHGAP27', 'ARHGAP4', 'CDK5RAP2', 'FUT2', 'GGCX', 'GPRC5B', 'HBP1', 'ITPR3', 'KLHL28', 'LPCAT3', 'MYO1D', 'NEMF', 'NYAP1', 'SH2B3', 'SMARCC1', 'USP15', 'ZNF251']
ARHGAP28	['ARHGAP28']
ARHGAP29	['AGPAT9', 'ARHGAP29', 'CAB39L', 'CALCRL', 'CAV1']
ARHGAP30	['ARHGAP30', 'CORO1A', 'CYTH4', 'DOCK2', 'IL16', 'ITGAL', 'PTPRC', 'SASH3', 'SPN', 'TRAF3IP3', 'VAV1']
ARHGAP31	['ADAM19', 'ADPRH', 'ARHGAP31', 'EDARADD', 'FAM198B', 'GNG2', 'IFI16']
ARHGAP32	['ACBD3', 'ACTG1', 'AHCTF1', 'AP3M2', 'ARHGAP32', 'ARID1A', 'BCL9L', 'CCDC186', 'CDK17', 'CELF1', 'COL16A1', 'CSGALNACT2', 'CTNND1', 'CUL5', 'DAPK1', 'DIP2B', 'DLG1', 'DLG4', 'FAM76A', 'FEM1B', 'GFPT1', 'GOLGA7', 'HRH1', 'ITSN2', 'KDM5B', 'KMT2A', 'KMT2C', 'LMTK2', 'LRRC8B', 'PRDM10', 'RNF169', 'SIK2', 'SNX19', 'SPAG9', 'STARD9', 'TANC1', 'TBCEL', 'UBE4A', 'USP28', 'ZNF507']
ARHGAP33	['ACAP3', 'ANKK1', 'ANKRD13B', 'ARHGAP33', 'ARRDC5', 'C21orf58', 'CCDC142', 'CCER2', 'CDCA7', 'CENPN', 'CHAF1A', 'CNTRL', 'CSAD', 'CXCR4', 'DPF1', 'GALNT7', 'GLYATL1', 'GNRH1', 'GRAP', 'KIAA0895L', 'LENG8', 'MAST1', 'PAQR4', 'PRR36', 'RAP1GAP', 'XRCC3']
ARHGAP35	['APC2', 'ARHGAP35', 'CASK', 'CDC42BPA', 'INSR']
ARHGAP39	['ACTR5', 'AGO2', 'ARHGAP39', 'ARHGAP44', 'ARHGAP8', 'CAMK2G', 'CASP2', 'CEP250', 'CHRM3', 'DNMT3B', 'EPN2', 'FAM102B', 'FAM83H', 'FANCE', 'FARP1', 'FUT2', 'GDPD1', 'HID1', 'KLHL17', 'LAPTM4B', 'LYPD3', 'MAMSTR', 'PPP1R16A', 'PUF60', 'TMEM17', 'TOMM34', 'ZNF517', 'ZNF623', 'ZNF696']
ARHGAP4	['APBB1IP', 'ARHGAP4', 'ARHGEF6', 'CAMK4', 'DOK3', 'GNG2', 'PCED1B']
ARHGAP42	['ARHGAP42', 'TMEM133']
ARHGAP44	['ARHGAP44', 'ARHGEF17', 'CPE', 'ERRFI1', 'FNBP1L', 'ITGA9']
ARHGAP5	['ARHGAP5', 'C9orf64', 'CALCRL', 'CDC73', 'CHAMP1', 'CYP4V2', 'DPY19L3', 'DSEL', 'ELF4', 'ENAH', 'FAM135A', 'FAM160A1', 'FBXO28', 'FNBP1L', 'GLUD1', 'HERC3', 'KIAA1324L']
ARHGAP6	['ARHGAP6', 'CD248', 'EFNB2', 'FGD5', 'PREX2', 'S1PR1', 'TCF21']
ARHGAP8	['ARHGAP8', 'CLDN4', 'MAL2']
ARHGAP9	['ARHGAP9', 'CD37', 'CORO1A', 'EVI2B', 'HCST', 'IL10RA', 'IL12RB1', 'LAPTM5', 'MYO1F', 'NCKAP1L', 'SASH3', 'SNX20', 'SP140', 'TNFAIP8L2', 'TRAF3IP3']
ARHGDIA	['ARFRP1', 'ARHGDIA', 'ARL6IP4', 'CAPNS1', 'CD151', 'CHMP6', 'CLASP1', 'CLIC1', 'F7', 'FAM127A', 'FAM195B', 'GCHFR', 'GPS1', 'GPS2', 'GTF3C1', 'HNRNPH1', 'MAML3', 'MFSD10', 'PEMT', 'POLR2G', 'PSMD11', 'TPM3']
ARHGDIB	['ARHGDIB', 'C10orf11', 'CSF3R', 'EHD2', 'GMFG', 'LCP1', 'MFNG', 'PTRF', 'SELL', 'TMC8']
ARHGDIG	['ARHGDIG', 'CHGA', 'CPLX1', 'RLTPR', 'SNAP25', 'SYP']
ARHGEF1	['ARHGAP4', 'ARHGEF1', 'CBFA2T3', 'CDK17', 'CEP170', 'CTD-2207O23.3', 'DEF6', 'DOCK8', 'DPP4', 'ELOVL4', 'ENAH', 'EPHB6', 'ERC1', 'FBXL14', 'FBXO28', 'FRAS1', 'FRS2', 'GATA3', 'ILF3', 'MDC1', 'WIPF1']
ARHGEF10	['ADGRL2', 'ARHGEF10', 'EDNRB', 'ENG', 'KIAA1217', 'KIRREL', 'LRRC32', 'TEAD2']
ARHGEF10L	['ARHGEF10L', 'DOCK5', 'DSC2', 'GLUL', 'KCTD12']
ARHGEF11	['ARHGEF11', 'C1orf106']
ARHGEF12	['ABLIM1', 'ADD1', 'AFAP1', 'AGAP1', 'APC', 'ARHGAP5', 'ARHGEF12', 'ASAP2', 'CFAP97', 'EDEM3', 'EIF4G3', 'FAM133B', 'FAM168A', 'FRMD3', 'HOOK1', 'JMJD1C', 'MKLN1', 'OPA1']
ARHGEF15	['ADGRL4', 'ARHGEF15', 'BCL6B', 'CD34', 'CDH5', 'CLEC14A', 'CXorf36', 'ECSCR', 'EMCN', 'GJA4', 'KDR', 'MYCT1', 'NOTCH4', 'ROBO4', 'TEK', 'TIE1']
ARHGEF16	['ARHGEF16', 'ARID3A', 'FZD5', 'GRB7', 'ZNF165']
ARHGEF17	['ARHGEF17', 'B3GALNT1', 'CUEDC1', 'DLC1', 'DYSF', 'ITGA1', 'LHFP', 'LRRC32', 'NOTCH3', 'TNS1']
ARHGEF18	['ARHGEF18', 'ATP8B3', 'CTD-2207O23.3', 'DOCK8', 'GALNT18', 'NUAK2', 'RUSC2', 'SLC4A2']
ARHGEF19	['ARHGEF19', 'FERMT1', 'GRAMD1C', 'MYOF', 'PLEKHG3', 'PRRG2']
ARHGEF2	['ARHGEF2', 'C10orf54', 'HVCN1', 'INPP5D', 'SLCO3A1', 'ST6GALNAC4', 'SV2A']
ARHGEF25	['ARHGEF25', 'CPE', 'CPEB1', 'DTX3', 'FERMT2', 'FGFR1', 'FN1', 'NES']
ARHGEF26	['ARHGEF26']
ARHGEF28	['ARHGEF28', 'JAG1', 'LGALS3BP']
ARHGEF3	['ANKRD44', 'ARHGAP29', 'ARHGEF3', 'BCL11B', 'BCL2', 'CYLD', 'IL15', 'KATNAL1', 'MAMLD1', 'PDE3A', 'PLCL2']
ARHGEF35	['ARHGEF35', 'ARHGEF5', 'CTAGE8', 'NCKAP1']
ARHGEF37	['ARHGEF37']
ARHGEF38	['ARHGEF38', 'C1orf106', 'CYP2B6', 'GAL3ST1', 'HNF1B', 'SLC44A4', 'TMC4']
ARHGEF39	['ARHGEF39', 'CBFA2T3', 'CENPK', 'DGKA', 'FAM57B', 'FANCA', 'LCP1', 'LPCAT1']
ARHGEF4	['ARHGEF4', 'DSC3', 'DUSP7', 'PERP', 'PKP1']
ARHGEF40	['ARHGEF40', 'CPED1']
ARHGEF5	['ARHGEF35', 'ARHGEF5', 'ARID5A', 'COBLL1', 'EYA4', 'LSR', 'MAGI1', 'NDST1']
ARHGEF6	['ARHGEF6', 'CAMK4', 'CAV1', 'CCDC80', 'CECR1', 'CXCL12', 'DISC1', 'DPEP2', 'FAM65B', 'FLI1', 'FSTL1', 'FYN', 'GNAO1', 'GNG2', 'GPR162', 'GPRIN3', 'IFFO1', 'P2RY8']
ARHGEF7	['ARHGEF7', 'BNC2', 'CAPN5', 'CERS6', 'COG6', 'DOCK6', 'EDEM3', 'EIF2S1', 'EPS8', 'FAM111B', 'LEF1', 'MCF2L']
ARHGEF9	['ADD3', 'ANKRD32', 'APBA1', 'ARHGEF9', 'ATF7IP', 'ATP6V1A', 'AUTS2', 'C22orf29', 'CACNB4', 'CCDC120', 'CLCC1', 'CRIM1', 'CTIF', 'DENND4B', 'DLG4', 'GABRB3', 'GNB5', 'HMBOX1', 'KIAA2022', 'KIF5C', 'LRP6', 'MAGEE1', 'MPZL1', 'PRKCE', 'RMND5A', 'WDR17']
ARID1A	['ARHGAP29', 'ARNTL', 'ATP2B4', 'ATP8A1', 'CTD-2583A14.10', 'DNAH10OS', 'EPAS1', 'FKBP5', 'FNDC3B', 'KDM7A', 'RBL2']
ARID1B	['AKAP13', 'ANKRD50', 'ARHGAP32', 'ARHGAP5', 'ARID1B', 'ATP11B', 'ATP2B4', 'BCL9L', 'C5orf42', 'C5orf51', 'CCNG2', 'CD46', 'CDC42BPB', 'CELF1', 'CHAMP1', 'CHD6', 'CIPC', 'CREBBP', 'CRYBG3', 'EDEM3', 'ETAA1', 'EVC', 'FAM135A', 'FBXL4', 'FBXW2', 'FILIP1', 'FNBP1L', 'FRS2', 'FTO', 'FZD5', 'GNA13', 'GOPC', 'H6PD', 'HBS1L', 'INADL', 'KANSL3', 'KIAA0430', 'KMT2C', 'LMTK2', 'MAP2K4', 'MED13L', 'MKL2', '…
ARID2	['ACBD7', 'ADD3', 'AGO4', 'ALMS1', 'AMN1', 'ANKLE2', 'ARF6', 'ARID2', 'ATAD2B', 'BCL10', 'BCORL1', 'BIRC2', 'C14orf142', 'C20orf194', 'CA13', 'CARD8', 'CASP2', 'CASP6', 'CCDC14', 'CCDC88A', 'CCNE2', 'CCNT1', 'CDC73', 'CEP135', 'CEP192', 'CEP295', 'CERS6', 'CHD4', 'CLIC2', 'CLNK', 'CMPK1', 'CNOT11', 'CNOT8', 'COX7B', 'CPSF6', 'CTC-534A2.2', 'DBR1', 'DCAF15', 'DCK', 'DCLRE1C', 'DDOST', 'DDX6', 'DEN…
ARID3A	['ARID3A', 'CASZ1', 'DAB2IP']
ARID3B	['AP3B2', 'ARID3B', 'ARPIN', 'ATAD2B', 'EML4', 'EPAS1', 'GSG1', 'IDH3A', 'KLHL42', 'LRRC16B', 'NUP62', 'RAB3B']
ARID4A	['ARAP2', 'ARHGAP5', 'ARID4A', 'ATP9B', 'CEP120', 'CTAGE5', 'CYP3A4', 'DIP2C', 'DPY19L4', 'EPAS1', 'EPC1', 'FAM135A', 'GNL2', 'GNPNAT1', 'HIVEP1', 'INPP4A', 'ITCH', 'KIAA2026', 'MIS18BP1', 'NAF1', 'NEK9', 'NUMB', 'PCNX', 'SP4', 'TRMT5', 'TTC3']
ARID4B	['GULP1']
ARID5A	['AATK', 'ANXA1', 'ARHGEF5', 'ARID5A', 'ARPC1B', 'C11orf96', 'CDC42BPB', 'ETS1', 'F13A1', 'FAS', 'KCNN3', 'KLF6', 'MBOAT1', 'MEF2C', 'PRKCH', 'VNN2']
ARID5B	['ARID5B', 'CD109', 'CDC42BPA', 'CLIC4', 'DLL1', 'EHD3', 'TCF4']
ARIH1	['AAGAB', 'AP3B2', 'AREL1', 'ATP2B4', 'B4GALT6', 'CAMSAP1', 'CAND1', 'CCPG1', 'DOCK1', 'EDEM3', 'ERO1L', 'FLNA', 'FOXN3', 'FRS2', 'HERPUD2', 'HIF1A', 'HMBOX1', 'KDSR', 'KSR1', 'LMO7', 'LRBA', 'MKLN1', 'PHF20L1']
ARIH2	['ANAPC4', 'ANKHD1-EIF4EBP3', 'ANKRD52', 'APEH', 'APPBP2', 'AREL1', 'ARHGAP18', 'ARIH2', 'ARL8B', 'ATR', 'B3GALNT2', 'BBS10', 'BRPF1', 'C22orf23', 'CDKAL1', 'CELF1', 'CEP97', 'CHMP1B', 'DCAF5', 'DCBLD2', 'DGKD', 'DOLPP1', 'DVL3', 'EAF1', 'EARS2', 'ERCC3', 'EZH1', 'FAM126B', 'FAM13A', 'FASTKD2', 'FBXO11', 'FBXO3', 'FER', 'FOXJ3', 'GNB4', 'GNL2', 'GTPBP1', 'HIVEP1', 'HMGN4', 'HNRNPL', 'HNRNPR', 'IF…
ARIH2OS	['ARIH2OS', 'CTCF', 'TADA2A', 'ZNF394']
ARL1	['AGAP9', 'ALPK1', 'ALS2CR12', 'ANTXR2', 'AP1S3', 'ARHGAP23', 'ARHGEF12', 'ARHGEF26', 'ARL1', 'BEND6', 'CASC4', 'CRIM1', 'CTSB', 'DCBLD1', 'EIF4E', 'FAM114A1', 'FAM117B', 'FURIN', 'GFPT1', 'IFI16', 'TMEM263']
ARL10	['ARL10', 'ATP8B2', 'B3GALNT2', 'CCSER2', 'COL16A1', 'CPEB2', 'CRY2', 'DLG4', 'EFCAB14', 'ERCC5', 'HIPK2', 'KHNYN', 'KIAA1462', 'KIF16B', 'LDOC1L', 'N4BP2L2', 'ZNF445']
ARL11	['AHR', 'ALOX5', 'ARHGDIB', 'ARL11', 'CARD11', 'CD40', 'CSF3R', 'CSTA', 'CYSLTR1', 'FOLR2', 'LCP1', 'LSP1', 'WIPF1']
ARL13B	['ACADSB', 'AFF1', 'AREL1', 'ARL13B', 'BBX', 'C3orf17', 'CCDC176', 'CDC73', 'CRYBG3', 'DYRK2', 'EIF4G2', 'ERMAP', 'FASTKD1', 'GPN1', 'HCFC2', 'MCMBP', 'NBR1', 'PLEKHM3']
ARL14EP	['API5', 'APPBP2', 'ARL14EP', 'ATF2', 'C17orf80', 'C4orf32', 'CDK6', 'CFAP44', 'EFR3A', 'EVI5', 'FAM214A', 'FAM83B', 'FAR1', 'FIP1L1', 'GALNT3', 'HCFC2', 'HLTF', 'KLHL11', 'LYST', 'PDHX', 'UEVLD']
ARL15	['AHCYL2', 'ARL15', 'CLIC2', 'DNAJC27', 'DSP', 'ELK4', 'EPB41L3', 'GAB3', 'GATSL2', 'ITGA1', 'ITSN2', 'JAK2']
ARL16	['ARL16', 'ARRDC1', 'GAMT', 'HGS', 'MEIS3', 'MRPS7', 'NUP85', 'PDAP1', 'PPP4C', 'PSMC3IP', 'RHOD', 'SLC25A10']
ARL17B	['ARL17B', 'DHX40', 'IFT74', 'ZNF286A']
ARL2	['ARL2', 'C11orf31', 'C11orf73', 'C12orf10', 'CD151', 'CD63', 'FLOT1', 'MAP3K11', 'MRPL11', 'ORMDL2', 'RRAS', 'TEAD4', 'ZFPL1']
ARL2BP	['AGPS', 'ARL2BP', 'ARPP19', 'CELF2', 'CNOT1', 'CSGALNACT2', 'EPDR1', 'EPHA6', 'ERGIC1', 'FTO', 'INO80E', 'MBD4', 'POP4', 'RAB10', 'SLC35F6', 'ZNF319']
ARL3	['ARL3', 'RASSF1']
ARL4C	['ARL4C', 'FYN', 'ICAM1', 'NTM', 'TIFA']
ARL4D	['AMOTL2', 'ARL4D', 'BCAM', 'FSTL1', 'GPR87', 'ID4', 'MYL9', 'NAV3', 'NTF3', 'PKP1', 'PPP2R2C', 'RGS20']
ARL5A	['ANO6', 'ARHGAP31', 'BIVM-ERCC5', 'CDK8', 'DOCK9', 'FAM135A', 'FAM175A', 'MID2', 'NCKAP1']
ARL5B	['AC010287.1', 'AC090154.1', 'AFAP1L1', 'AGBL3', 'ALG11', 'ALKBH5', 'AMZ2', 'AP2B1', 'ARAP3', 'ARL5B', 'ARMCX1', 'ATG3', 'ATP11A', 'BARD1', 'BCL10', 'BLZF1', 'C10orf12', 'C16orf58', 'C16orf72', 'C2CD5', 'C5orf51', 'CCNJ', 'CD46', 'CDC7', 'CHSY1', 'CMTM1', 'CSNK1G3', 'CTCFL', 'DCAF5', 'DENND6A', 'DNM1L', 'EAPP', 'EDRF1', 'ELMOD2', 'EPB41L4A', 'EPG5', 'EXT2', 'FAM98A', 'FASTKD1', 'FUT4', 'GTF2A2', …
ARL6	['AKAP10', 'ANKRD46', 'APC', 'APPL1', 'ARL6', 'ARMCX3', 'ATG2B', 'BOD1L1', 'BRMS1L', 'C12orf4', 'CAAP1', 'CCDC126', 'CCDC132', 'CCDC171', 'CCDC82', 'CEP112', 'CEP97', 'CFL2', 'COMMD10', 'CPEB3', 'CUL4B', 'CUL5', 'DBR1', 'DBT', 'DCAF17', 'DDX50', 'DENND6A', 'DESI2', 'DICER1', 'DNAL1', 'EHBP1', 'EIF4G3', 'ELMOD2', 'FAM179B', 'FAM206A', 'FAM217B', 'FAM8A1', 'FBXL17', 'GAB1', 'GPBP1', 'HOMEZ', 'IFT88…
ARL6IP1	['ARL6IP1', 'BMPR1A', 'CYB5B', 'FAM117B', 'HSP90AA1']
ARL6IP4	[]
ARL6IP5	['AAK1', 'APOL2', 'ARL6IP5', 'CSF1', 'MYOF']
ARL6IP6	['AMMECR1', 'ANKRD12', 'ARL6IP6', 'BET1L', 'C1GALT1', 'C21orf91', 'CALD1', 'CBX1', 'CCDC117', 'CD164', 'CELSR1', 'CYB5R4', 'DEK', 'GOLIM4', 'LONRF1', 'NDE1', 'NUP107', 'PINK1', 'SOCS5']
ARL8A	['APOL6', 'ARL8A', 'BCAS3', 'CDC42SE1', 'CUEDC1', 'F11R', 'FAM160A1', 'FAM83B', 'FZD6', 'GSTA4', 'MVB12B', 'PIK3R6', 'RALGDS']
ARL8B	['ABHD5', 'AHCYL1', 'ANKMY2', 'ARL8B', 'ARMCX3', 'ATP6V1A', 'BCL9L', 'C9orf72', 'CYP1B1', 'DKK3', 'DZIP3', 'GBE1', 'GLT8D1', 'GSKIP', 'ICK', 'IL1RAP', 'IPPK', 'KIF2A', 'NCKAP1', 'NEK4', 'RSRC1']
ARMC1	['AGL', 'API5', 'APPBP2', 'ARMC1', 'ARPC5', 'ASPH', 'ATP6V1C1', 'BAZ1A', 'CAPZA1', 'CDK8', 'CHCHD3', 'CLCN5', 'COPS5', 'DDX41', 'DPY19L4', 'ELMOD2', 'FAM104A', 'FAM98A', 'GALNT1', 'GGH', 'GNB1', 'GPM6B', 'GTF2A1', 'GTF2H2C', 'GTF3A', 'INTS8', 'ITCH', 'KIAA0196', 'KIAA0825', 'KIF24', 'KLHL9', 'KRR1', 'LIN54', 'LMBR1', 'MAT2B', 'OSGIN2', 'PHF20L1', 'PRKDC', 'RAD21', 'RAD54B', 'TERF1', 'TRIQK', 'YTH…
ARMC10	['ARFGEF1', 'ARMC10', 'ASUN', 'CCDC126', 'CCZ1', 'CLDN12', 'COG5', 'COPS4', 'DHX32', 'DSTYK', 'EFCAB7', 'EGFR', 'ELF2', 'ETV3', 'FBXO34', 'FBXO45', 'FOXN2', 'GPATCH1', 'GPATCH2', 'HECTD1', 'ORC5', 'SSBP1']
ARMC2	['ARMC2', 'ASPH', 'C5orf15', 'CCDC85A', 'CLSTN1', 'CYP4V2', 'FANCE', 'FRRS1', 'GTF2H1', 'MMS22L']
ARMC3	['ARMC3', 'C6orf165', 'C7orf57', 'CCDC173', 'CFAP126', 'CFAP43', 'CFAP45', 'ENKUR', 'FOXJ1', 'TEKT2']
ARMC5	['ARMC5']
ARMC6	['AIP', 'AKT1S1', 'APOA1', 'ARMC6', 'C14orf1', 'CCDC94', 'CDK2AP2', 'CDT1', 'CENPM', 'CNPY3', 'COPE', 'GALK1', 'H2AFX', 'HIRIP3', 'MAL', 'MXD3', 'NCAPH2', 'NR2F6', 'NUDT1', 'PPP4C']
ARMC7	['ARMC7', 'GRB10', 'NCK2']
ARMC8	['DIXDC1', 'FAM169A']
ARMC9	['ABCA12', 'ABI2', 'ARMC9', 'CADM1', 'CELF2', 'CFLAR', 'DLL4', 'FABP3', 'FAM105A', 'FAM83B', 'GEM', 'HAT1', 'HTRA1', 'LAMA1', 'SEC24D', 'TRIB1']
ARMCX1	['ANK2', 'ARMCX1', 'ARMCX2', 'CALD1', 'CPEB1', 'DPYSL3']
ARMCX2	['ARMCX2']
ARMCX3	['ARL6', 'ARMCX3', 'CALU', 'DSP', 'KLHL9']
ARMCX4	['ABCC9', 'ANTXR1', 'APPBP2', 'ARMCX4', 'BLOC1S6', 'BSN', 'C20orf194', 'C22orf46', 'CADPS', 'CFL2', 'CKAP4', 'COL16A1', 'DSTYK', 'EXT1', 'FAT4', 'FDPS', 'FIP1L1', 'FUT4', 'GJA1', 'GNAS', 'GPRASP1', 'GRIP1', 'IL6ST', 'INTU', 'KDM5B', 'KIAA0753', 'KIAA1522', 'LEMD3', 'LRIG3', 'MAML3', 'MDN1', 'MEGF6', 'NFIC', 'NREP', 'PACSIN2', 'PEG3', 'PRRC2C', 'SAFB', 'SLC12A7', 'SLFN5', 'SYNJ1', 'TET3', 'TNFRSF9…
ARMCX5	['ARHGAP5', 'ARMCX3', 'ARMCX5', 'CARD8', 'CTAGE5', 'KDM7A', 'MID2', 'RAPGEF5', 'TBC1D12', 'ZFP14']
ARMCX6	['ARMCX2', 'ARMCX3', 'ARMCX6', 'CWC27', 'EHMT2', 'FUNDC2', 'MAGED1', 'RBMX2', 'TBCCD1', 'TCEAL8', 'TNFRSF10C', 'WBP5']
ARMT1	['ACADSB', 'ADAMTS1', 'ADD3', 'ARMT1', 'ATP2B4', 'BBX', 'BCL10', 'BHLHB9', 'CDC73', 'CFLAR', 'CHML', 'CMIP', 'CNST', 'DUSP11', 'ELL2', 'ESR1', 'MSANTD4', 'PTP4A1', 'SASH1']
ARNT	['ABHD15', 'ACVR1', 'APC', 'ARHGAP23', 'ARHGEF11', 'ARNT', 'ATP11B', 'ATP8A1', 'BNC2', 'CCDC85A', 'CEP170', 'CERS2', 'CFAP54', 'CYLD', 'DMXL1', 'DYRK2', 'EHMT2', 'EIF4ENIF1', 'ELP2', 'FAM168A', 'FAM193A', 'FARSB', 'FAT4', 'FUT11', 'GAB1', 'GATAD2B', 'GOLIM4', 'HELZ', 'JMJD1C', 'KANSL1L', 'LDB1', 'MKL2', 'NBPF20', 'PRKAB2']
ARNT2	['ABCA3', 'ARNT2']
ARNTL	['ANTXR2', 'ARNTL', 'CDCA7L', 'GOLGA7', 'HPS3', 'HSD17B4', 'MAMLD1', 'SYTL4']
ARNTL2	['ARNTL2', 'ATF6', 'BIRC3', 'CCNE2', 'EPAS1', 'FAM107B', 'FAM135A', 'HIVEP3', 'LAMC2']
ARPC1A	['ABR', 'ARHGAP1', 'ARPC1A', 'ARPC1B', 'BBS5', 'BET1', 'C18orf8', 'CCPG1', 'CCT6A', 'CEPT1', 'CROT', 'CUX1', 'D2HGDH', 'DAZAP2', 'EPB41L5', 'ERMP1', 'F8', 'FAM83B', 'FBXL17', 'FBXO31', 'GTPBP10', 'HIBADH', 'IFT122', 'LSM12', 'MRAP2', 'POR', 'RRP12', 'SLC4A2', 'SMURF1', 'UNG', 'ZNF551']
ARPC1B	['ADAM12', 'ADAM28', 'ADAP2', 'APOBEC3G', 'ARHGAP4', 'ARID5A', 'ARPC1A', 'ARPC1B', 'ARPC2', 'ATP13A2', 'BATF', 'BCL7B', 'C10orf11', 'CALU', 'CD14', 'CSF2RA', 'DEF6', 'GMFG', 'IFI30', 'ORAI2', 'RAC2', 'SERPINA1', 'SLC35F6']
ARPC2	['ANXA2', 'AP2M1', 'ARHGAP29', 'ARMC9', 'ARPC1B', 'ARPC2', 'ARRB1', 'ARSB', 'CATSPER1', 'CDC42SE1', 'DENND3', 'GSPT1', 'HPSE', 'ITGA3', 'LETM2', 'STK11IP', 'YY1AP1']
ARPC3	['ABHD3', 'ABRACL', 'ARPC3', 'C1GALT1C1', 'GLA', 'MARCH9', 'PIF1', 'RPL26L1']
ARPC4	['ARPC2', 'ARPC4', 'CDCP1', 'DYNC1LI1', 'LOXL2', 'PTTG1IP', 'SEC13', 'VGLL4']
ARPC5	['ACTR3', 'AKAP12', 'AKAP13', 'ANO6', 'APAF1', 'ARHGEF11', 'ARPC2', 'ARPC5', 'BRMS1L', 'CAPRIN1', 'CD276', 'CDK8', 'CNKSR3', 'DNAJA1', 'FRMD4B', 'HSD17B4', 'IQGAP1', 'LRP12', 'MFSD1', 'NBPF10', 'RECQL', 'RIT1', 'SMAD1']
ARPC5L	['ARPC5L', 'KIAA0368', 'ZMYND19']
ARPIN	['APCDD1', 'ARPIN', 'TBXAS1']
ARPP19	['ARHGAP5', 'ASAH2B', 'KIAA0825', 'KLF7', 'NAALADL2', 'NCKAP1']
ARR3	['ARR3', 'PDE6A']
ARRB1	['ACVRL1', 'AGTRAP', 'APOL3', 'ARRB1', 'CLEC7A', 'CSGALNACT2', 'DTX4', 'F2R', 'FAM65B', 'FAM89A', 'FLI1', 'FRZB', 'LTBR']
ARRB2	['AIF1', 'APBB1IP', 'ARRB2', 'C10orf54', 'C19orf38', 'CD68', 'CSF3R', 'DOK3', 'DPEP2', 'GNA15', 'MFNG', 'RGS10', 'SAMHD1', 'SPOCK2', 'TNFSF10']
ARRDC1	['AGPAT2', 'ARL16', 'ARRDC1', 'CCDC64B', 'CHMP4B', 'GNB2', 'NOXA1', 'PIEZO1', 'PPP1R14B', 'PWWP2B', 'SSNA1', 'TMEM125', 'TMEM258', 'TSPO']
ARRDC2	['ARRDC2', 'DNASE2', 'WDR83']
ARRDC3	['ARHGAP29', 'ARRDC3', 'ASAP2', 'AVL9', 'CAMK2D', 'CDK14', 'CNOT8', 'COL21A1', 'DDX21', 'EHMT1', 'EXD2', 'FAM188A', 'FLRT2', 'GNAS', 'GPD1L', 'HBP1', 'HPS5', 'HSPG2', 'IRF2', 'LEPROT', 'NID1', 'NOTCH1', 'PFKFB3', 'PPAP2B', 'SLC18B1', 'SPG20', 'SULT1C4', 'TMEM161B', 'WWTR1']
ARRDC5	['ACSL6', 'ADORA2A', 'ANXA2R', 'APBB1IP', 'APOL3', 'ARHGAP33', 'ARRDC5', 'BCL11B', 'C11orf21', 'CARD8', 'CCDC109B', 'CLEC2D', 'ELOVL4', 'FMNL1', 'FYN', 'GMFG', 'GPSM3', 'HSPA6', 'IGFLR1', 'ITGB7', 'ITM2A', 'JAKMIP2', 'LCP1', 'LPAR6', 'LPXN', 'MAP4K1', 'MICAL1', 'OSBPL5', 'PARP15', 'RHOH', 'RLTPR', 'UNC13D']
ARSB	['A2M', 'ANOS1', 'AP1S2', 'ARHGEF6', 'ARSB', 'DZIP1L', 'FSTL1', 'HSD17B4', 'LDOC1L', 'SPARC', 'SYT11']
ARSD	['ARSD', 'CCL4', 'CPNE8', 'FUT4', 'GBP2', 'IFIT5', 'IL13RA1']
ARSE	['ARSE', 'DNAJC22', 'OVOL1', 'PRSS8']
ARSG	['ARSG', 'UTP20']
ARSI	['ADAM12', 'ARL4D', 'ARSI', 'EVA1A', 'GFPT2', 'GREM1', 'ISLR', 'PFKP', 'TGFBI']
ARSJ	['ACTN1', 'ARSJ', 'ASAP2', 'BVES', 'DKK3']
ARSK	['ADGRA3', 'ANKRD46', 'ARSK', 'BHLHB9', 'C17orf80', 'DCAF17', 'DENND6A', 'DZIP3', 'GLT8D1', 'GZF1', 'ISCA1', 'METAP1', 'MKRN2', 'NHEJ1', 'PEG3', 'ZDHHC17']
ART1	['ART1', 'CHRNA10']
ART3	['APOL2', 'ART3', 'CASP5', 'GLUL', 'IL31RA', 'RNF114']
ART4	['ADCY5', 'ADGRG2', 'ADH1B', 'ART4']
ARTN	['ARTN', 'NQO1', 'SLC6A9']
ARV1	['ANP32E', 'ARV1', 'ATF2', 'C7orf25', 'CD46', 'CDC42SE1', 'CMAS', 'DIMT1', 'DMTF1', 'ELK4', 'FAM179B', 'FAM20B', 'FAM45A', 'FBXO28', 'LEO1', 'LYPLAL1', 'MBLAC2', 'MEF2D', 'MTR', 'NFYA', 'PCBP1', 'PIGB', 'PPP1R15B', 'SAV1']
ARVCF	['AGAP1', 'ARVCF', 'CALU', 'CELSR2', 'DIP2C', 'DKK3']
AS3MT	['AS3MT', 'CCDC8', 'KCNK1']
ASAH1	['ASAH1', 'C1RL', 'CSF3R', 'ENPP5', 'FAM198B', 'GRB10']
ASAH2	['ASAH2', 'ASAH2B', 'C11orf63', 'C3orf17', 'CNTN4', 'CPNE8', 'CSAD', 'ETS2', 'LRCH1', 'SCYL2']
ASAH2B	['ASAH2', 'ASAH2B', 'KLHL9', 'LNX1', 'MEAF6', 'ZNF518B']
ASAP1	['ABI3BP', 'ASAP1', 'BCAT1', 'CERS6', 'DYSF', 'EDIL3', 'EXT1', 'FGD5', 'GPRIN3', 'HSPG2', 'JPH1', 'MAP4K4']
ASAP2	['AKAP13', 'AKT3', 'ANTXR2', 'ASAP2', 'ATP8B4', 'ATP9A', 'CDK8', 'CELSR2', 'FAT1', 'GAS2L3']
ASAP3	['ASAP3', 'CALD1', 'SEPN1']
ASB1	['AGAP1', 'ANKS1A', 'ASB1', 'CDC42BPB', 'GATSL2', 'GNA11', 'KBTBD4', 'RAPGEF1']
ASB12	['ASB12', 'DCAF16', 'FAM193B', 'MTMR8']
ASB13	['ASB13']
ASB14	['ASB14', 'ZNF621']
ASB16	['ANKRD44', 'ASB16', 'B4GALT6', 'BCL9', 'BNIP2', 'CALCOCO2', 'CCNG2', 'CREBBP', 'CUL5', 'DCAF5', 'DNASE1', 'FAM172A', 'FBXO3', 'GSTCD', 'HECTD4', 'KANSL3', 'KLF10']
ASB2	['ACKR1', 'ANK2', 'ASB2', 'CNR1', 'COL4A6', 'KCNMA1', 'MAP4K1', 'PDZD4']
ASB4	['ABCB4', 'ASB4', 'BIN1', 'CYP1A2', 'FNDC5', 'GJD4', 'SEPSECS', 'ZNF724P']
ASB6	['ASB6', 'ATP6V1G1', 'BRPF1', 'CASP2', 'DDX31', 'GPR107', 'INPP5E', 'PDCL', 'REXO4', 'TEX10']
ASB7	['ALMS1', 'ARHGEF11', 'ASB7', 'ATG3', 'BAZ1A', 'BMPR2', 'CGGBP1', 'CHD6', 'DLG1', 'EDEM3', 'EFEMP1', 'EXT1', 'FRS2', 'GALNT3', 'HNF4G', 'KANSL1', 'KAT2B', 'MNAT1', 'MSL2', 'TCF12']
ASB8	['ACTR6', 'ADCY6', 'ADD3', 'AFG3L2', 'ALPK1', 'ANKRD50', 'ARF3', 'ASB8', 'ATF7', 'ATG4A', 'ATXN1', 'BIRC2', 'C2CD5', 'C2orf42', 'C6orf89', 'CCAR2', 'CCDC144A', 'CCDC7', 'CIR1', 'COG3', 'COG5', 'CRTC3', 'CYB561A3', 'DHFRL1', 'DIP2A', 'DNAJC1', 'DZIP3', 'EIF4B', 'ELF2', 'EMC2', 'EPB41L2', 'EPS15', 'EVC', 'FBXO45', 'FMNL3', 'FPGT', 'GAN', 'GATAD2B', 'GATSL2', 'GRPEL2', 'HARBI1', 'HCFC2', 'HDAC7', 'H…
ASB9	['A2M', 'ASB9', 'ERG', 'RASGRP3']
ASCC1	['ASCC1', 'C1GALT1', 'C5orf42', 'CCDC125', 'CDK5RAP1', 'FAM208B', 'FRMD4B', 'HSPA14', 'ITGB1', 'KIF1BP']
ASCC2	['ABI3BP', 'ACAD11', 'ALAD', 'ALOX12', 'AMBRA1', 'ANKRD32', 'AP1B1', 'AP2B1', 'ARHGEF11', 'ARPC1A', 'ASCC2', 'ATG4A', 'ATG9A', 'ATL2', 'BCL2L13', 'BCL9L', 'BRD1', 'BUD13', 'C16orf70', 'CAPN1', 'CASC3', 'CCDC132', 'CCDC9', 'CCNG1', 'CCZ1', 'CDKAL1', 'CENPO', 'CNOT11', 'CRKL', 'CRY2', 'CSNK1A1', 'DROSHA', 'EIF4G1', 'EML4', 'ENOX2', 'ERLEC1', 'GAPVD1', 'GRB2', 'GUCD1', 'IPP', 'KDM3A', 'LLGL1', 'LMBR…
ASCC3	['ASAH2B', 'ASCC3', 'ATP6V1G1', 'CASK', 'CMAS', 'DYRK2', 'EPB41L5', 'FAM135A', 'HMGCR', 'ITPRIPL2', 'LYST', 'MAP4K4', 'MCM9', 'MYOF', 'NRCAM', 'PIK3C2A', 'PTPRK', 'SEPT11', 'SHPRH']
ASCL2	['ASCL2', 'C2']
ASCL5	['ASCL5', 'SNRPE', 'TMEM183A']
ASF1A	['ASF1A', 'C5orf34', 'CCNE2', 'DHFR', 'DOCK8', 'ELOVL5']
ASF1B	['ASF1B', 'ASPM', 'AUNIP', 'CDC25C', 'CDC45', 'CENPE', 'CENPF', 'E2F7', 'FOXM1', 'GINS1', 'LMNB1', 'MYBL2', 'NEIL3', 'PCNA', 'POLQ', 'SKA3', 'TK1', 'UBE2C', 'WDR62']
ASGR1	['ACSM2B', 'ALDH2', 'ASGR1', 'CMTM3', 'CYP2A6', 'CYP2B6', 'FUCA2', 'GBGT1']
ASGR2	['AIF1', 'ASGR2', 'CD4', 'CLEC10A', 'CMKLR1', 'EBI3', 'GNA15', 'GPSM3', 'NFAM1', 'TBXAS1', 'TMC8', 'VNN1']
ASH1L	[]
ASH2L	['ASH2L', 'BAG4', 'LSM1', 'PHKA1', 'PPP2CB', 'SLBP']
ASIC3	['ASIC3', 'SCNN1D', 'UCN']
ASL	['ACSS3', 'AGMAT', 'ASL', 'B3GNT3', 'BECN1', 'CAV2', 'CCDC68', 'CHMP6', 'CHPF', 'CTNNA1', 'F7', 'FN1', 'HNF4G', 'PLEKHA6']
ASMTL	['ASMTL', 'GTPBP6']
ASNA1	['AAAS', 'ASNA1', 'C19orf53', 'CDC37', 'DDX49', 'DUSP3', 'ELOF1', 'MCOLN1', 'NACC1', 'NDUFA13', 'NR1H2', 'PSMD8']
ASNS	['ASNS', 'CEBPG', 'SLC7A11']
ASNSD1	['ABI2', 'API5', 'ARMT1', 'ASNSD1', 'ATF2', 'ATG12', 'ATP6V1A', 'BZW1', 'C12orf73', 'C1orf27', 'C2orf44', 'C2orf49', 'CENPK', 'CEP295', 'CLINT1', 'CNOT4', 'COIL', 'COX11', 'DHX33', 'DLD', 'DONSON', 'DYNC1I2', 'EPN2', 'ERCC3', 'FBXO48', 'GABPB1', 'GPN1', 'GUF1', 'HAT1', 'HNRNPH3', 'ICE2', 'INTS8', 'KATNA1', 'MPHOSPH10', 'NCKAP1', 'NOL11', 'PHF6', 'PMS1', 'SCFD2', 'TOP3A', 'TRAF3IP1', 'TTC21B', 'UB…
ASPA	['ABCA9', 'ASPA', 'C4orf32', 'CAV1', 'CCDC144A', 'CHRDL1', 'COL4A6', 'DAAM2', 'ENPEP', 'FAXDC2', 'GPRASP1', 'HIF3A', 'JAZF1', 'PAK3', 'PRICKLE2', 'RANBP3L', 'SERPINA10', 'UGT2B7']
ASPDH	['ABCB4', 'ACADL', 'APOA2', 'ASPDH', 'BHMT', 'CYP2A7', 'CYP2E1', 'CYP8B1', 'SLC22A7', 'SLC27A5']
ASPG	['A1BG', 'ADH1B', 'AQP9', 'ARG1', 'ASPG', 'CRHBP']
ASPH	['ASPH', 'BCAR1', 'DOCK1', 'EPS8L2']
ASPHD1	['ASPHD1', 'B3GNT3', 'BRMS1', 'CDH6', 'CIRH1A', 'CYBA', 'DOK4', 'FAU', 'OTUB1', 'SDHAF2', 'SEZ6L2', 'TMEM258', 'TRAPPC2L', 'VAMP8']
ASPHD2	['ASPHD2']
ASPM	['ASPM', 'AURKA', 'AURKB', 'BRIP1', 'BUB1', 'CCNA2', 'CDC25C', 'CDC45', 'CDC6', 'CDCA3', 'CDKN3', 'CENPA', 'CKAP2L', 'CLSPN', 'DIAPH3', 'EXO1', 'FAM83D', 'FOXM1', 'GSG2', 'HJURP', 'IQGAP3', 'KIF14', 'KIF20A', 'KIF23', 'KPNA2', 'MCM10', 'MELK', 'MND1', 'MYBL2', 'NEIL3', 'NUF2', 'RRM2', 'SHCBP1', 'SKA3', 'SPC24', 'SPC25', 'TOP2A', 'TPX2', 'TRIP13', 'UBE2T']
ASPN	['DFNA5', 'LRRC32', 'MGP', 'SFRP2', 'SFRP4', 'SPOCK1', 'SULF1']
ASPSCR1	['ASPSCR1', 'C19orf24', 'DYNLRB1', 'EDF1', 'SART1']
ASRGL1	['AC004381.6', 'ADA', 'ASRGL1', 'CBX2', 'CDT1', 'CFL1', 'CTNNBIP1', 'DDX39A', 'E2F2', 'FAM111B', 'FAM167A', 'FAM64A', 'FCHO1', 'GLTPD2', 'GNA15', 'KCNJ10', 'LETM1', 'LRR1', 'MCM5', 'NQO1']
ASS1	['ASS1', 'CRABP2']
ASTE1	['ASTE1', 'CCDC14', 'CCDC174', 'DZIP3', 'IFT80', 'IQSEC1', 'MBD4', 'MIS12', 'MOAP1', 'MROH8', 'NRF1', 'PHYKPL', 'PLCG1', 'SLC25A36', 'ZNF230']
ASTL	['ASTL', 'ETS1', 'SATB1', 'TNFAIP8']
ASTN2	['ASTN2', 'DAB2IP', 'GCNT1', 'TMEM38A', 'TNFRSF10C', 'TP53BP1']
ASUN	['ASUN', 'ATIC', 'ATP5B', 'C2orf47', 'C9orf64', 'CENPK', 'DDX55', 'DHX37', 'EOGT', 'EXOSC3', 'GALNT1', 'IARS', 'IFT80', 'LDAH', 'LYAR', 'MASTL', 'MEMO1', 'MGAT2', 'SEH1L', 'SFPQ', 'SLC9A7']
ASXL1	['ABI2', 'ACTR5', 'AK9', 'ASXL1', 'ATP6V0A2', 'BCOR', 'BRD8', 'C15orf52', 'CCDC14', 'CCDC93', 'CDK5RAP1', 'CEP250', 'CEP97', 'CGGBP1', 'CSRNP2', 'DCHS1', 'DDX27', 'EPC1', 'FAM120C', 'FAM98B', 'FRAS1', 'GID8', 'GTF2E1', 'HDAC7', 'KIF5B', 'MAPRE1', 'NRXN3', 'PABPC1L', 'PLAGL2', 'PLCG1', 'PTPRJ', 'SMPD4', 'TRPC4AP']
ASXL2	['AAK1', 'ACBD3', 'AGK', 'AKAP9', 'ALPK1', 'ANGEL1', 'ANKFY1', 'ANKHD1', 'ANKS1A', 'AREL1', 'ARFGEF1', 'ARHGAP19', 'ARHGAP23', 'ARID4A', 'ASB8', 'ASXL2', 'ATAD2B', 'ATP2B4', 'ATP8A1', 'ATXN7', 'BAZ2A', 'BIVM-ERCC5', 'C10orf76', 'C10orf88', 'C12orf66', 'C1D', 'C3orf17', 'C5orf22', 'CARF', 'CASP8AP2', 'CCNT1', 'CELF1', 'CELSR1', 'CEP170', 'CHD4', 'CNOT7', 'COX18', 'CPNE2', 'CPSF2', 'CPSF6', 'CRYBG3…
ASXL3	['ASXL3', 'GPRASP1', 'MEIS2', 'MPP2']
ATAD1	['ARHGAP5', 'ARHGEF26', 'ARL8B', 'ATAD1', 'B4GALNT2', 'C3orf58', 'CAPN2', 'CDC14A', 'CPEB3', 'ELMOD2', 'ENOPH1', 'GBF1', 'GLUD1', 'HIP1', 'KCTD3', 'KIAA1715', 'LMBRD2', 'MFSD1', 'MYH10', 'NBPF19', 'NOC3L', 'RAB3GAP1']
ATAD2	['ATAD2']
ATAD2B	['ARHGAP18', 'ATAD2B', 'ATM', 'BPTF', 'C2orf68', 'CCNE1', 'CPSF6', 'DENND4A', 'FZR1', 'GLO1', 'HEATR5B', 'KDM5A', 'KIAA1328', 'LCA5', 'PAN3', 'PNN', 'SENP7', 'ZNF154', 'ZNF224']
ATAD3A	['ATAD3A', 'ATAD3B', 'AURKAIP1', 'C1orf159', 'MAD2L2', 'MRPL37', 'MRTO4', 'NUDC', 'POLD1', 'PUSL1', 'UBE2S']
ATAD3B	['ATAD3A', 'ATAD3B', 'NOC2L', 'PRDX1', 'SLIRP']
ATAD5	['ATAD5', 'SASS6']
ATAT1	['ABHD16A', 'AMPD2', 'ANKRD10', 'ATAT1', 'ATP8B2', 'BICC1', 'COL27A1', 'CTC1', 'CUL7', 'CYS1', 'DDAH2', 'DNAL4', 'DZIP1', 'EFHC1', 'EFNA4', 'FAM184B', 'FAM57A', 'FRAS1', 'GLIS3', 'GSTA4', 'HDGF', 'JARID2', 'KCNK3', 'KCP', 'KIFC3', 'TSPYL4']
ATCAY	['AOC3', 'ATCAY', 'ATP1A3', 'BRSK2', 'CBLN1', 'CELF3', 'DLGAP3', 'ELFN2', 'ELMO1', 'GABRB3', 'JPH3', 'JPH4', 'KCNK3', 'KIAA1644', 'L1CAM', 'LRRC4', 'MYT1', 'NANOG', 'TNS1']
ATE1	['ARHGAP23', 'ARHGAP5', 'FAM169A', 'FAT1', 'PLEKHA1']
ATF1	['ACSS3', 'ANO6', 'ARAP2', 'AREL1', 'ARHGAP12', 'ATF1', 'ATP6V0A1', 'BIVM-ERCC5', 'C22orf29', 'CASD1', 'CASP3', 'CCDC171', 'CD46', 'CDC40', 'CHD1', 'CREM', 'CYLD', 'DIS3L', 'ERC1', 'FBXL4', 'FBXO21', 'FLII', 'FPGT', 'FRS2', 'HDAC4', 'IGF2BP3', 'ING3', 'IPO8', 'KANSL2', 'KDM3A', 'KIAA0195', 'KIAA0430', 'RNF41', 'SENP1', 'STAG2', 'TBC1D15']
ATF2	['AGPS', 'ARHGAP5', 'ATF2', 'B4GALNT2', 'CEBPG', 'CYBRD1', 'DENND5B', 'DNAH14', 'EVC', 'FAM168A', 'FNIP2', 'FRK', 'GAN', 'GATSL2', 'GULP1', 'HSD17B12', 'KLHL11', 'MAP3K1', 'MATR3', 'MFN1', 'NCKAP1']
ATF3	['ATF3', 'CYR61', 'JUNB']
ATF4	['ATF4', 'KIAA0930', 'SOX4']
ATF5	['ATF5']
ATF6	['ADAR', 'AFAP1L1', 'ARHGEF11', 'ATAD1', 'ATF6', 'ATP10D', 'C1orf106', 'CCDC102B', 'CLCN5', 'CPNE8', 'CYB561A3', 'DSP', 'EDEM3', 'EPRS', 'EVC', 'FAM174A', 'FBXO28', 'KANSL1L', 'KLF13', 'LRP12', 'NCSTN']
ATF6B	['AARS2', 'ADCY6', 'AGPAT1', 'ALKBH5', 'AMOTL1', 'ANGEL1', 'APC2', 'ARL13B', 'ATF6B', 'ATG2B', 'BAZ1B', 'BRD8', 'C22orf29', 'C2orf49', 'CCAR2', 'CCDC132', 'CCDC144A', 'CCZ1', 'CDK5RAP2', 'CDKAL1', 'CDYL', 'COPA', 'CRAMP1L', 'DDR1', 'DUSP6', 'EIF2A', 'ELF4', 'ETV3', 'FAM114A2', 'FAM126B', 'GNL1', 'GPATCH2L', 'GRIPAP1', 'GSE1', 'GTF2H4', 'GUCD1', 'HMGN4', 'HSF2', 'ILF3', 'KCTD20', 'KLHL11', 'MAML2'…
ATF7	[]
ATF7IP	['AKAP2', 'ATF7IP', 'CAT', 'FAT1', 'FOXJ2', 'GLUD1', 'GPM6B', 'HMGN5', 'KCTD3']
ATF7IP2	['ANKRD28', 'ATF7IP2', 'ATM', 'CCDC144A', 'FAM206A', 'FOXN3', 'GNL2']
ATG10	['AAK1', 'ATG10', 'ATP6AP2', 'CUL5', 'CWC27', 'FAM53C', 'FBXL17', 'FCHO2', 'IPO11', 'MAPK9', 'MTPAP', 'MTX3', 'PAPD4', 'PPWD1', 'SEPHS1', 'SLC22A5', 'TMEM167A', 'TRAPPC13', 'UTP15', 'WTAP', 'ZNF438']
ATG101	['ATG101', 'EIF4A1', 'ITPA', 'METTL1', 'PFN1', 'RCE1']
ATG12	['ATF7IP2', 'ATG12', 'C18orf32', 'CDK6', 'CSNK1D', 'CSNK2A1', 'DOCK1', 'FAM53C', 'FGD4', 'GPRIN1']
ATG13	['ARHGAP1', 'ATG13', 'AZIN2', 'C11orf49', 'DGKZ', 'GPRIN1', 'OS9', 'TOM1']
ATG14	[]
ATG16L1	['AGAP6', 'ATG16L1', 'CCNT2', 'CSAD', 'DNAJC27', 'DYNLL2', 'MKRN1', 'OGT', 'PABPC1L', 'POLR1C', 'PREB', 'SLC35E2B', 'STX16', 'TFCP2L1', 'ZNF211', 'ZNF224']
ATG16L2	['ACRC', 'AGER', 'AHSA2', 'AMY2B', 'ANKK1', 'ANKRD36B', 'ARHGAP33', 'ATG16L2', 'BGLAP', 'CCDC159', 'CCDC57', 'CCER2', 'CDK3', 'CLEC2B', 'DPH7', 'ENTHD2', 'GNRH1', 'KIAA0895L', 'KLHL17', 'NXF1', 'RBM6', 'STAG3L5P-PVRIG2P-PILRB', 'TTLL3']
ATG2A	['ARAP1', 'ATG2A', 'INPPL1', 'MAP3K11', 'PPP2R5B', 'SOX10']
ATG2B	['ABHD15', 'AFAP1L1', 'AGGF1', 'AHCTF1', 'AKAP6', 'ALG2', 'APC', 'ARHGAP5', 'ARHGEF11', 'ASAP2', 'ASB8', 'ATG14', 'ATG2B', 'ATR', 'B3GALNT2', 'BBS1', 'BCL2L2', 'BET1', 'BRD7', 'BRPF3', 'BRWD3', 'BTAF1', 'C2orf42', 'CALCOCO1', 'CCDC138', 'CDC42BPB', 'CEP192', 'CIPC', 'CLASP2', 'CREBRF', 'CUL5', 'DHX35', 'DPY19L3', 'DRAM1', 'DYNC1H1', 'DYNLT3', 'EFCAB10', 'EIF4G3', 'ERMAP', 'EXOC1', 'FAM122C', 'FAM…
ATG3	['A4GALT', 'ACSL4', 'ATG3', 'ATP6V1A', 'FAM214A', 'GPAM', 'GYG1', 'VSIG10']
ATG4A	['AATK', 'ACADSB', 'ACTB', 'APAF1', 'ASB8', 'ASCC2', 'ATG4A', 'ATP7A', 'CCDC186', 'CCDC69', 'CCNH', 'CFL2', 'CLINT1', 'CYCS', 'DIAPH1', 'DLG5', 'DNAJB9', 'DSEL', 'G3BP1', 'HSD17B4', 'IFI16', 'PHKB', 'PRPS1', 'UBLCP1']
ATG4B	['ATG4B', 'CLK3', 'COG5', 'COPS4', 'ELF1', 'FZR1', 'GNB5', 'HBS1L', 'ITPR3', 'KAT6B', 'LRRC57', 'RNF4', 'SSBP3']
ATG4C	['ACADM', 'ARMT1', 'ATG4C', 'CCDC117', 'HECA', 'HIVEP2', 'KLHL9', 'LEPROT', 'NFATC3', 'PREX1', 'RECK']
ATG4D	['AMZ2', 'ANKRD9', 'APOO', 'ATG4D', 'C19orf25', 'C2orf68', 'CCDC151', 'CHCHD10', 'COPE', 'DGKA', 'DHCR7', 'DUSP15', 'EPS15L1', 'ESRRA', 'FAM3A', 'GAS2L1', 'HCN2', 'MRPS5', 'NUMA1', 'PPP6R1', 'RFX1', 'RGS14', 'VDAC3']
ATG5	['ABHD13', 'ATAD1', 'ATG5', 'CDC40', 'CDK19', 'CPSF2', 'CROT', 'DTWD2', 'EHBP1', 'EPRS', 'ETFDH', 'EXOC5', 'FAM200B', 'FERMT2', 'FIP1L1', 'FOXN3', 'FPGT', 'GALNT11', 'GPR180', 'HACE1', 'HAT1', 'IARS2', 'LTV1', 'MANEA', 'MYH9', 'NF1', 'PLEKHB2', 'PPIL4', 'PPTC7', 'PSMG1', 'QRSL1', 'RGS3', 'SH3BP5L', 'TBC1D10B', 'TEC', 'TMEM170A']
ATG7	['ACTR3', 'AP2M1', 'ARPC4', 'ATG7', 'ATP6V1B2', 'AZI2', 'BICD2', 'BST1', 'CD68', 'CLEC7A', 'CMKLR1', 'DYNC1H1', 'EIF5A2', 'FOXP1', 'MRAS', 'PSMD2', 'SCARB2']
ATG9A	['AAK1', 'ABHD5', 'ABL2', 'AC129492.1', 'AGFG1', 'ANKFY1', 'AREL1', 'ARHGAP35', 'ARID4A', 'ATG13', 'ATG9A', 'BCL2L2', 'BRPF3', 'BRWD3', 'BZW1', 'CALU', 'CCNG2', 'CD276', 'CELSR2', 'CLCN7', 'CPNE2', 'CPOX', 'CREBBP', 'CYB5R1', 'DAG1', 'DAPK1', 'DYNC1I2', 'FAM219A', 'FASTKD2', 'FBXL18', 'FBXO9', 'FITM2', 'GOLIM4', 'H3F3B', 'HCFC1', 'KANSL3', 'MFAP3', 'NUMA1', 'PIGS', 'RAB11FIP5', 'RABIF', 'REV1', '…
ATHL1	['ATHL1']
ATIC	['ARMC9', 'ARMT1', 'ATIC', 'CDC123', 'COX18', 'DOCK9', 'DROSHA', 'EEF1E1', 'EIF4E', 'HIC2', 'HMGCS1', 'HSD17B4', 'IARS', 'MPP6', 'MSH2', 'RRP12', 'TUBA1C', 'UBAC2']
ATL1	['ATL1', 'FAT4', 'SGSH', 'STXBP1']
ATL2	['ACBD7', 'ATL2', 'CCDC39', 'CD164', 'CDC14A', 'COX11', 'CPEB4', 'CUL5', 'CYFIP2', 'DVL3', 'EPB41L5', 'FMNL2', 'INPP5F']
ATL3	['ANKRD52', 'APPL1', 'ATL3', 'ATM', 'BAZ1A', 'CCZ1', 'CMAS', 'EGLN1', 'GALNT1', 'PPP2R5B', 'YES1']
ATM	['AKAP9', 'ANKIB1', 'ATF7IP2', 'ATM', 'BAG5', 'BBX', 'BCL2L2', 'BRWD3', 'CA13', 'CARF', 'CASS4', 'CBL', 'CEP192', 'CEP350', 'CEP57', 'CIPC', 'CNTRL', 'CPNE3', 'CRYBG3', 'DCAF17', 'DDHD2', 'DDX46', 'DHX33', 'DNMT3B', 'DTWD2', 'EIF4G3', 'ERCC6', 'FAM107B', 'FAM63B', 'FANCF', 'FOPNL', 'FRS2', 'FUNDC1', 'GLCCI1', 'GLS', 'GPATCH2L', 'GTF2F2', 'HELZ', 'INPP4A', 'ITSN2', 'KIF1B', 'LIG4', 'LTN1', 'MAP2K4…
ATMIN	['ARF6', 'ARID1B', 'ATMIN', 'C9orf72', 'CAPZA2', 'CCDC144A', 'CDS1', 'CYB5R4', 'DCAF7', 'DEGS1', 'DENND4A', 'EOGT', 'ERCC5', 'ERLIN2', 'FAM217B', 'GATAD1', 'KLHL15', 'LRRC16A', 'MYSM1', 'PHLPP2']
ATN1	['ARMCX3', 'ATN1', 'CEP112', 'DTX3', 'EGFR', 'HECTD2', 'JUP', 'PHC1']
ATOH8	['AMOTL2', 'ATOH8', 'MAOA', 'NDNF', 'SFTPB']
ATOX1	['ATOX1', 'ATP6V0B', 'MSRB1', 'SIL1', 'TRAPPC6A', 'UBTD1']
ATP10A	['ATP10A', 'CDK14', 'CPZ', 'CRIP1', 'EVC', 'IGFBP5', 'MYH11', 'SERPING1', 'SPARC']
ATP10B	['AGMAT', 'AGR2', 'ATP10B', 'C1orf116', 'CLDN4', 'FAAH2', 'MACC1', 'PIR', 'POF1B', 'RAB25', 'RBM47', 'SPOCK1']
ATP10D	['ATP10D', 'FILIP1', 'IFI16', 'MID2']
ATP11A	['AASDHPPT', 'ABL2', 'ADAM10', 'ADAMTS9', 'ADAR', 'AGPAT3', 'ANK3', 'ANKRD13A', 'ANKRD52', 'AP1AR', 'AREL1', 'ARHGEF7', 'ARL5B', 'ATF7IP2', 'ATP11A', 'BTAF1', 'C12orf29', 'C7orf25', 'CANT1', 'CEP97', 'CLCN2', 'CREBRF', 'CRYBG3', 'CUL4A', 'DCAF7', 'DDX17', 'EIF4G1', 'EP400', 'ERF', 'FBXO18', 'FBXO34', 'FRMD4B', 'GMEB1', 'GON4L', 'GRWD1', 'GTF3C3', 'HEATR5B', 'HSPG2', 'ILF2', 'KIAA0430', 'KIAA1147'…
ATP11B	['HSPG2']
ATP11C	['ADAM9', 'ATP11C', 'BBS4', 'C11orf30', 'CAB39L', 'CEP290', 'CIT', 'COG7', 'DDX60', 'DOCK1', 'EXOC8', 'EXTL2', 'FBXO21', 'FMR1', 'KDM7A', 'LRPPRC', 'NR6A1', 'PDE3B', 'RFWD3', 'SLCO2B1', 'SOCS4', 'ZNF217']
ATP13A1	['CARD10', 'CD276', 'GNA11']
ATP13A2	['ACTN1', 'ARHGAP23', 'ATP13A2', 'BCAT1', 'CDCP1', 'CECR1', 'EDIL3', 'FBXO32', 'GALC', 'NAIP', 'PIK3R6', 'RALGDS', 'RCC2']
ATP13A3	['APPL1', 'ARHGAP19', 'ATP13A3', 'B3GALNT1', 'CXorf23', 'DCUN1D1', 'DGKD', 'DGKH', 'FAM126A', 'FAM20B', 'FAM210A', 'GATSL2', 'MFN1', 'NHLRC2', 'SECISBP2L', 'SELT', 'WWTR1']
ATP1A1	['ATP1A1', 'C15orf57', 'CD58', 'CDC42BPG', 'CLDN12', 'DDR1', 'FAM174A', 'HNF1B', 'LAMA5', 'LRRC8A', 'NET1', 'PCNXL2', 'SYS1', 'TLDC2', 'TP63', 'TUSC3', 'ZNF469']
ATP1A2	['ACKR1', 'ACOX2', 'ADGRA2', 'ANK2', 'AOC3', 'ASB2', 'ATP1A2', 'ATP1B2', 'C1QTNF7', 'C1orf95', 'C7', 'CA3', 'CAMK2G', 'CASQ2', 'CFL2', 'CLIP3', 'CNR1', 'CPEB1', 'CPXM2', 'CRYAB', 'DAAM2', 'DACT3', 'DCLK1', 'DDIT4L', 'DGKG', 'DPYSL3', 'DUSP26', 'FAXDC2', 'FHL1', 'GNAL', 'GNAO1', 'GRIK5', 'GSTM5', 'HFE2', 'HSPB6', 'INMT', 'ITGA8', 'JAM2', 'LDB3', 'LMO3', 'LMOD2', 'LRRC2', 'NTRK3', 'PLN', 'RASL12', …
ATP1A3	['ATP1A3']
ATP1B1	['ATP1B1', 'RYR2']
ATP1B2	['A2M', 'ADAMTSL3', 'AMOTL2', 'ANK2', 'AOC3', 'AOX1', 'ATP1A2', 'ATP1B2', 'BHMT2', 'C16orf89', 'C3orf70', 'CAND2', 'CCDC8', 'CORO2B', 'CPAMD8', 'DACT3', 'DENND2A', 'EHD2', 'ERBB2', 'FAM129A', 'FILIP1', 'FOXC2', 'FSTL1', 'GAL3ST4', 'GALNT16', 'GNAO1', 'HRC', 'KAZALD1', 'LIN7A', 'MAPK10', 'MRGPRF', 'MYL9', 'NXN', 'PDZD4', 'PEG3', 'PLAT', 'PLK2', 'PTPRK', 'RNF150', 'RUNX1T1', 'SALL2', 'SOX7', 'STON1…
ATP1B3	['APBB1IP', 'ATP1B3', 'C12orf65', 'CCDC109B', 'CDKN2C', 'CDKN2D', 'DDX39A', 'DHFR', 'EMC7', 'FKBP3', 'GTF3A', 'H2AFV', 'H2AFZ', 'HMGB2', 'IDNK', 'KDELR3', 'PTPN2', 'RALY', 'TIMM23', 'TMEM51', 'TMSB15A', 'TXNDC17', 'XRCC6BP1']
ATP2A1	['ATP2A1', 'SCNN1D', 'STAG3L5P-PVRIG2P-PILRB', 'SYNPO2L']
ATP2A2	['ALDH18A1', 'ATP2A2', 'ATP2B4', 'ATP8A1', 'CCDC102B', 'DGKD', 'DOCK8', 'FAM169A', 'MTSS1L']
ATP2A3	['ATP2A3', 'DOCK11', 'LRMP', 'REC8']
ATP2B1	['ATP2B1', 'HMGN5']
ATP2B4	['A2M', 'ATP2B4', 'EPAS1', 'FGF2', 'FILIP1', 'FLNA', 'GNAO1', 'MYO10']
ATP2C1	['ABHD2', 'ABHD5', 'ADPGK', 'AGAP2', 'AP2M1', 'AREL1', 'ATP2B4', 'ATP2C1', 'CCDC186', 'CD276', 'EDEM3', 'FAM86B1', 'GPD1L', 'HPS3', 'JMJD1C', 'KIAA0825', 'KIF1B', 'MBNL1']
ATP2C2	['ARHGAP44', 'ARHGAP8', 'ATP2C2', 'TJP3']
ATP5A1	['AACS', 'ATAD1', 'ATP5A1', 'BRMS1L', 'COQ5', 'CPSF2', 'DNAJA3', 'GTF2A1', 'HIAT1', 'NNT', 'OSBPL1A', 'PTPN3', 'TIMM21']
ATP5B	['ATP5B', 'CYFIP2', 'DAZAP2', 'EFTUD1', 'EPT1', 'FASTKD1', 'GFM2', 'HIBADH', 'HSPA9', 'LDHB', 'MDH1', 'MRPL15', 'NFS1', 'NNT', 'ODC1', 'OSBPL1A', 'PFKM', 'PPIF', 'SLC22A15', 'USP5']
ATP5C1	['ANKRD16', 'APIP', 'ATP5C1', 'CCNH', 'CCP110', 'DAB2IP', 'DHX37', 'FBXO18', 'H2AFY', 'HRSP12', 'IDE', 'LACTB2', 'MRPL32', 'NDUFS4']
ATP5D	['ALKBH7', 'ANKRD9', 'ATP5D', 'C12orf10', 'C19orf25', 'C7orf55', 'CHCHD10', 'COPE', 'COX7B', 'DUSP15', 'LAMTOR2', 'MRPL52', 'MRPL54', 'MRPS12', 'MTFP1', 'PGLS', 'PSMD4', 'RPL28', 'SHARPIN', 'SLIRP', 'TIMM13', 'TMEM160', 'TRAPPC5', 'ZNF787']
ATP5E	['AP003419.11', 'ATP5E', 'ATP5J2', 'BRMS1', 'C14orf2', 'CHCHD10', 'CLPP', 'COX5A', 'COX6A1', 'DPM1', 'EEF1D', 'EMC9', 'HINT2', 'HSPH1', 'LSM5', 'MKKS', 'NDUFA9', 'NDUFS8', 'PARL', 'TFPT', 'VTI1B']
ATP5F1	['ANKRD32', 'AP5M1', 'ARHGAP19', 'ASH1L', 'ATP5F1', 'AZIN1', 'BAG5', 'BIVM-ERCC5', 'C10orf88', 'C1orf109', 'C5orf22', 'CCNG1', 'CHD8', 'CIPC', 'CLASP2', 'COPS4', 'CSDE1', 'DDX21', 'ELMSAN1', 'FAM135A', 'FASTKD3', 'FPGT', 'FRRS1', 'GFM2', 'GHITM', 'GNPNAT1', 'GSTCD', 'HBS1L', 'HIAT1', 'HSD17B7', 'IPO5', 'KANSL1', 'LRIG1', 'TMED5', 'VMP1']
ATP5G1	['ATP5G1', 'BOLA3', 'CYC1', 'GMPPA', 'MRPL12', 'NDUFA8', 'NDUFB2', 'UQCR10']
ATP5G2	[]
ATP5G3	['ATP5G3', 'ATP5H', 'COX5A', 'COX7B', 'MCTS1', 'MDH1', 'MRPS5', 'NDUFA4', 'NDUFB2', 'NDUFB3', 'NDUFS3', 'NEDD8', 'PDHA1', 'PRDX2', 'PSMA2', 'SUCLG1', 'UQCRFS1', 'USMG5', 'VDAC1']
ATP5H	['ACO2', 'ANAPC15', 'APOO', 'ATP5G1', 'ATP5G3', 'ATP5H', 'ATP5I', 'ATP5J', 'ATP5O', 'BOLA3', 'C14orf2', 'COPE', 'COQ4', 'COX4I1', 'COX5A', 'COX6A1', 'COX6B1', 'COX7B', 'COX8A', 'DHRS7B', 'EIF3K', 'EMC7', 'FKBP2', 'HIGD2A', 'HINT2', 'ICT1', 'IFT20', 'IMMT', 'MAPK12', 'MDH1', 'MRPL22', 'MRPL27', 'MRPS12', 'MRPS5', 'MRPS7', 'MYEOV2', 'NDUFA1', 'NDUFA12', 'NDUFA2', 'NUP85']
ATP5I	['ATP5I', 'CEMP1', 'COX4I1', 'MRPL27', 'TMEM129', 'UQCRQ']
ATP5J	['APOO', 'ATP5J', 'BOLA3', 'C14orf2', 'MORN2', 'MRPL39', 'NDUFA1', 'NDUFA8', 'NDUFB1', 'NDUFB3', 'NDUFV2', 'PARK7']
ATP5J2	['ATP5E', 'ATP5J2', 'C14orf2', 'CINP', 'COX6A1', 'COX7A2', 'MDH2', 'MRPL47', 'NDUFA8', 'NDUFB4', 'PDZD11', 'POLR2J', 'PSMG3', 'SHFM1', 'UQCR10', 'UQCRQ', 'USMG5', 'WBSCR16', 'ZNHIT1']
ATP5J2-PTCD1	['ARHGAP11B', 'ATP5J2-PTCD1', 'C1orf109', 'C5orf22', 'CASD1', 'CMAS', 'DENND4B', 'DLD', 'DONSON', 'DROSHA', 'EDEM3', 'ELMSAN1', 'FIGNL1', 'FNTB', 'FOXK1', 'GDAP1', 'KAT7', 'LMTK2', 'MYBBP1A', 'PINK1', 'RINT1', 'RNF44', 'SCAMP2', 'SMPD4']
ATP5L	['ATP5L', 'COX8A', 'HMBS', 'MRPL47', 'NDUFA8']
ATP5L2	['AL365202.1', 'KCNA7', 'KIR3DL2', 'KLK2', 'LHFPL5', 'PADI4']
ATP5O	['ATP5H', 'ATP5J', 'ATP5O', 'C14orf2', 'COX4I1', 'COX7B', 'GART', 'HINT2', 'MRPL2', 'NDUFA8', 'NDUFB1', 'NDUFB2', 'NDUFV3']
ATP5S	['ACACB', 'ARHGEF11', 'ATP5S', 'BBS10', 'C20orf96', 'CBLN3', 'CEP112', 'DNAH1', 'DONSON', 'DZIP3', 'EPC1', 'ESF1', 'GAB3', 'GABBR1', 'KLHDC1']
ATP5SL	['AP3B1', 'ATP5SL', 'CENPJ', 'LSG1', 'MARK4', 'OPA3', 'PAXIP1', 'PTBP1', 'SLC35A4', 'SLC48A1', 'ZNF607']
ATP6AP1	['ANGPT2', 'ANKRD6', 'ARHGEF40', 'ARHGEF5', 'ATP6AP1', 'BCOR', 'CDC42BPG', 'CHMP4C', 'CTPS2', 'CUEDC1', 'ESM1', 'FAM127B', 'GALC', 'LY6E', 'PTPRA', 'SIRPA']
ATP6AP2	['ARHGEF11', 'ATP6AP2', 'ATP6V1A', 'AVL9', 'BANK1', 'BOD1', 'C1GALT1C1', 'CROT', 'DYNLT3', 'ENDOD1', 'EOGT', 'FAM122C', 'FAM200A', 'GCNT1', 'GLI3', 'GPBP1L1', 'GZF1', 'HACD3', 'IDS', 'IQGAP2', 'LONRF1', 'MIPOL1', 'MON1B', 'MPP5', 'PRKCD', 'PTTG1IP', 'RCAN2', 'SYPL1', 'TPBG']
ATP6V0A1	['ATP6V0A1', 'CSRNP3', 'KIF5C']
ATP6V0A2	['ABCC1', 'ABHD13', 'ADK', 'AK9', 'AKAP13', 'ALKBH1', 'ANKRD61', 'ANO6', 'APAF1', 'ARHGEF12', 'ARL6IP5', 'ASAP2', 'ASB8', 'ATP6V0A2', 'C2orf44', 'C4orf46', 'CEP135', 'CEP76', 'CHAC2', 'CLCN6', 'CSRNP2', 'DCUN1D1', 'DDX20', 'DDX3X', 'DDX55', 'DENR', 'DIP2C', 'DNAJC27', 'EIF2S1', 'EMC4', 'ENTPD5', 'EP400', 'ETNK1', 'ETV3', 'FANCF', 'FBXO31', 'FBXO34', 'FNIP2', 'FPGT', 'GATAD2B', 'GIT2', 'GOLGA3', '…
ATP6V0B	['ATP6V0B', 'B4GALT2', 'CTSA', 'EFHD2', 'HAGHL', 'LSM10', 'P3H1', 'PICK1', 'PQLC2', 'SDF4', 'SESN2', 'TMEM129', 'UQCRH']
ATP6V0C	['ATP6V0C', 'C2', 'C4orf48', 'CTU2', 'DEXI', 'FAM195B', 'INO80E', 'NME3', 'PHKG2', 'RHOG', 'SPNS1']
ATP6V0D1	['ATP6V0D1', 'CHMP1A', 'CHTF8', 'DDOST', 'PSMD7', 'SLC12A4', 'TOM1', 'VPS18']
ATP6V0D2	['ATP6V0D2', 'B3GNTL1', 'PSMD1', 'ST3GAL1']
ATP6V0E1	['ATP6V0E1', 'C11orf31', 'COX14', 'FAM50A', 'HLA-C', 'MCTS1', 'RHOC', 'TMED9', 'UBE2M', 'ZNF622']
ATP6V1A	['ADGRA3', 'AMPD3', 'ATP6V1A', 'BSN', 'CACNB4', 'CCNYL1', 'CFAP97', 'CYB5R4', 'CYFIP2', 'HSD17B4', 'LRRK2', 'MBNL1', 'MICU3', 'NCKAP1', 'ST3GAL6', 'TBC1D1']
ATP6V1B1	['ATP6V1B1', 'C15orf59', 'HCN2']
ATP6V1B2	['ATP6V1B2', 'BRI3', 'CD4', 'CRAT', 'CYB561', 'DAB2', 'GABARAPL1', 'GAS7', 'GBP4', 'GLUL', 'GPNMB', 'TICAM2']
ATP6V1C1	['ATP6V1A', 'ATP6V1C1', 'ATRN', 'BCL10', 'BTBD3', 'CUL5', 'DCAF13', 'DENND6A', 'DIMT1', 'DPY19L4', 'EFR3A', 'EIF4E', 'FAM91A1', 'FLNA', 'GCNT2', 'HSD17B4', 'ITSN2', 'KIAA0196', 'LRBA', 'MAP7', 'OSGIN2', 'PHF20L1', 'PRUNE2', 'PTK2', 'RAD21', 'RNF19A', 'ZNF578']
ATP6V1C2	['ATP6V1C2', 'DCAF17', 'FLVCR1', 'MORN3', 'PCBP1', 'SP1', 'TIA1']
ATP6V1D	['ARCN1', 'ATP6V1D', 'ATP6V1E1', 'CYCS', 'EIF2S1', 'ELOVL7', 'EXD2', 'HCCS', 'MAX', 'MED6', 'PIGH', 'PNMA1', 'RDH11', 'SLC25A3', 'SLC25A40', 'SNW1', 'THTPA', 'TMEM251', 'UBR7', 'ZFYVE21']
ATP6V1E1	['ABHD3', 'AP3B1', 'ATF6', 'ATP6V1C1', 'ATP6V1E1', 'B4GALT5', 'C18orf32', 'C1GALT1C1', 'C2orf47', 'CDC123', 'CTNNA1', 'CWC25', 'CYP51A1', 'DNAJA3', 'ERCC3', 'FAM104A', 'FAM49B', 'FBXO33', 'GOLPH3', 'NAP1L4', 'PPIC', 'PSMD8', 'SLC39A13', 'TANGO2', 'TBC1D9B', 'TMED9', 'UBE2D2']
ATP6V1E2	['ATP6V1E2', 'NFU1', 'TIMM17B', 'TRIM29']
ATP6V1F	['ADCK2', 'ATP5E', 'ATP6V1F', 'BUD31', 'CAPZA2', 'CDK5', 'COPS6', 'GADD45GIP1', 'NDUFA3', 'PDAP1', 'PHB', 'POLR2J', 'PPIA', 'PSENEN', 'RALY', 'SCNM1', 'SCYL1', 'SSBP1', 'ZMAT5', 'ZNHIT1']
ATP6V1G1	[]
ATP6V1G2	['ATP6V1G2', 'GPRASP1', 'NAP1L2']
ATP6V1H	['AMZ2', 'AP4E1', 'ARL6IP1', 'ATP6V1A', 'ATP6V1C1', 'ATP6V1H', 'BCL2L2', 'C17orf58', 'C2orf47', 'CALM2', 'CCDC6', 'CCNC', 'CHUK', 'CIPC', 'CNNM2', 'COPS4', 'COPS5', 'COQ9', 'DLD', 'DNAJB6', 'G3BP1', 'GALNT2', 'GSPT1', 'HOMER1', 'HS2ST1', 'HSPA4', 'IMPAD1', 'LCMT2', 'MAP4', 'METTL3', 'MTPN', 'N4BP2L2', 'RAB2A', 'RTFDC1', 'STK3', 'VCPIP1']
ATP7A	['AFAP1', 'ARHGAP5', 'ATP7A', 'DENND4A', 'KITLG', 'KLF12', 'LLGL1']
ATP7B	['ATP7B', 'FOXK2', 'LRRC58', 'RAP1GAP2']
ATP8A1	['ATP8A1', 'FAM124B', 'FRRS1', 'KCTD3', 'KIF5C', 'MLLT3']
ATP8A2	['A2M', 'ATP8A2', 'CHGA', 'GLI3']
ATP8B1	['ATP8B1', 'CAPN2', 'CDH1', 'CREB3L1', 'EHF', 'EPS8L2', 'FAM129B', 'GALNT3', 'IMPACT', 'KIAA1324L', 'VCL']
ATP8B2	['ABI3BP', 'ANXA6', 'APBB1', 'ATP8B2', 'CLEC2B', 'CLIP3', 'CPQ', 'CXCL12', 'DAPK1', 'DOCK10', 'EHD3', 'EML1', 'FCN1', 'GPRASP1', 'LYN', 'SPARC']
ATP8B3	['ACAT2', 'AGAP2', 'ATP8B3', 'C21orf58', 'C3orf52', 'CBX2', 'CDCA7', 'DPP4', 'GALNT7', 'GIMAP2']
ATP8B4	['ASAP2', 'ATP8B4', 'CALM1', 'CRYBG3', 'DAAM2', 'IQGAP2']
ATP9A	['ATP9A', 'MAP2', 'PPP2R2C']
ATP9B	['ANO6', 'AP3B2', 'ATP2B4', 'ATP8A1', 'BBX', 'CCDC144A', 'CHD6', 'CHST15', 'CIT', 'DLG1', 'EIF2S1', 'EYA4', 'FAM210A', 'FAM8A1', 'FBXO21', 'GALNT11', 'JAG1', 'KAT6B', 'KDELR2', 'KIAA0430', 'MAB21L3', 'OPHN1', 'RASEF']
ATPAF1	['ATPAF1', 'BCL10', 'CAP1', 'EBNA1BP2']
ATPAF2	['ATPAF2', 'VDAC1']
ATPIF1	['ATP5I', 'ATPIF1', 'BLOC1S1', 'DYNLRB1', 'HSPB11', 'MAGOH', 'MRPS15', 'NDUFA3', 'NDUFA7', 'PDHA1', 'TMEM223', 'UQCRQ', 'USMG5', 'ZBTB8OS']
ATR	['ADCY6']
ATRAID	['ADSSL1', 'ATRAID', 'BCS1L', 'CEBPZOS', 'CHMP6', 'EFTUD2', 'G6PC3', 'GBA', 'GSS', 'HINT2', 'LAPTM4A', 'NFU1', 'PSMB3', 'TUSC1', 'ZNF821']
ATRIP	['ARHGAP17', 'ATRIP', 'MAP4', 'MON1A', 'RASSF1', 'TMA7']
ATRN	['AP2M1', 'ATP2B4', 'ATRN', 'BTBD3', 'CDC14A', 'DGKD', 'DLG5', 'EDEM1', 'EPB41L2', 'FAM210B', 'HSD17B4', 'SLC23A2']
ATRNL1	['ATRNL1', 'BEX1', 'CHRNB2', 'ERO1LB', 'FMN2', 'PON3', 'RIMBP2', 'SIX1', 'TCEAL2', 'TMEM30B']
ATRX	['CTNND1', 'FZD6', 'GNG12', 'GOLIM4', 'TEAD1']
ATXN1	['ANKRD44', 'ANKRD50', 'APBB2', 'ARHGAP29', 'ATXN1', 'BCL2', 'CNTN4', 'COL8A1', 'DACT1', 'DHX33', 'DIP2C', 'DLG1', 'EIF4E3', 'FAM135A', 'FAM198B', 'FERMT2', 'GCNT2', 'KAT6B', 'KCTD3', 'KIAA1462', 'KLF12', 'LEF1', 'MANEA', 'PPM1L']
ATXN10	['ACACA', 'ATXN10', 'BAZ1B', 'COPS7A', 'DNAJC3', 'ECD', 'EFR3A', 'FAM105A', 'FAM49B', 'HNRNPA2B1', 'LBR', 'LMBR1', 'RPN2', 'SEC23B']
ATXN1L	['DOCK1']
ATXN2	['ARAP2', 'ATXN2', 'CPSF2', 'CSRNP2', 'CYFIP2', 'FBXO21', 'GCLM', 'NUP37', 'RAPH1', 'SPATS2', 'SRGAP1', 'SUDS3', 'ZNF10', 'ZNF331']
ATXN2L	['ANKRD11', 'ATXN2L', 'FAM50A', 'FBRS', 'FBXL19', 'GIGYF1', 'HCFC1', 'HGS', 'LONP1', 'NFKBIE', 'PHKG2', 'RABEP2', 'RHOT2', 'SETD1A', 'SH2B1', 'SPNS1', 'THOC6', 'VAC14', 'VPS9D1', 'XPO6', 'ZNF668', 'ZNF768']
ATXN3	['ADAM10', 'ATXN3', 'BAG5', 'BRD9', 'C5orf34', 'CALD1', 'DHX32', 'DONSON', 'E2F3', 'ELK3', 'FAM160A2', 'FNTB', 'GPATCH2L', 'KDM1B', 'KPNA3']
ATXN7	['ABI2', 'ACER2', 'AEBP2', 'AFF4', 'ALMS1', 'ALS2', 'ANKRD17', 'APC', 'ARHGAP5', 'ARID1B', 'ASXL2', 'ATF7IP', 'ATXN7', 'BBX', 'BRWD3', 'C11orf30', 'C18orf25', 'C8orf37', 'CA5B', 'CAPRIN1', 'CCDC14', 'CCDC146', 'CELF1', 'CEP120', 'CEP170', 'CEP192', 'CEP97', 'CHD6', 'CHD9', 'CHM', 'CHRM5', 'CRBN', 'CSNK1G1', 'CTDP1', 'CYB5R4', 'DCAF17', 'DCUN1D4', 'DENND6A', 'DHX40', 'DLG1', 'DMXL2', 'EFCAB14', 'E…
ATXN7L1	['ACTR3', 'ANKFY1', 'ARHGEF3', 'ARHGEF35', 'ATP8B2', 'ATXN7L1', 'BLOC1S6', 'CASZ1', 'CDKN1B', 'CELF2', 'CERS6', 'DNAJB6', 'GBP4', 'GFPT1', 'HDAC4', 'HELZ', 'KIAA1109', 'KMT2E', 'KSR1', 'LDOC1L', 'LUZP1', 'MBOAT1', 'MXD1', 'NAAA', 'NCOA2', 'NSF', 'PAFAH2', 'PIK3C2A', 'PLCH2', 'PLEKHH1', 'POLI', 'POLR2D', 'PRKCH', 'PSMC2', 'RPAP2', 'RUNX3', 'SOS1', 'TBCEL']
ATXN7L2	['ATP5J2-PTCD1', 'ATXN7L2', 'CCDC69', 'CNEP1R1', 'CTDP1', 'FASTKD1', 'IPO7', 'KBTBD4', 'KTI12', 'PTBP2', 'RGS17', 'TMEM39B', 'TTC22', 'TTC7A']
ATXN7L3	['KITLG']
ATXN7L3B	['APPL2', 'ATXN7L3B', 'AUTS2', 'C11orf95', 'CDSN', 'CEP41', 'CLASP2', 'DYRK2', 'FAM21C', 'KLHL28', 'MEGF8', 'NEO1', 'TSPYL4']
AUH	['AJUBA', 'AUH', 'BTBD2', 'C7orf60', 'CTDP1', 'DCAF17', 'EPB41L5', 'FEM1B', 'FNDC3B', 'GANC', 'GRAMD1C', 'KIAA0196', 'PIGO', 'PTPN3', 'SDHB', 'WDR72', 'ZZZ3']
AUNIP	['AUNIP', 'CDCA3', 'MCM10', 'MKI67', 'OIP5', 'TICRR', 'TRIP13']
AUP1	['AUP1', 'EIF5A', 'FLOT2', 'OVCA2', 'PARVB']
AURKA	['ASF1B', 'AURKA', 'CDCA3', 'DIAPH3', 'IQGAP3', 'KIF23', 'TRIP13']
AURKAIP1	['ABHD16B', 'AP003419.11', 'AP2S1', 'ATAD3A', 'AURKAIP1', 'C11orf98', 'C19orf53', 'C9orf16', 'CPSF1', 'CPTP', 'EEF1D', 'EGLN2', 'ERI3', 'PUSL1', 'TIMM13', 'UQCRQ']
AURKB	['ASPM', 'AURKB', 'BUB1', 'CENPW', 'CEP55', 'DTL', 'GINS1', 'GSG2', 'NEIL3', 'PKMYT1', 'RAD51', 'RAD51AP1', 'SKA3', 'TRIP13', 'UBE2C']
AUTS2	['AUTS2', 'CDON', 'CTNNA1', 'CTSO']
AVIL	['ARHGAP12', 'AVIL', 'SOCS6']
AVL9	[]
AVPI1	['ANKRD35', 'AVPI1', 'FAM114A1', 'LAMB3', 'ST6GALNAC2']
AVPR1A	['ACOX2', 'AVPR1A', 'BCAR1', 'COL15A1']
AVPR2	['ABCA8', 'AVPR2', 'CCL14', 'CD300LG']
AXIN1	['AMIGO2', 'AXIN1', 'CELSR1', 'DGKA', 'ESYT1', 'KBTBD2', 'KIAA0195', 'MARK2', 'PLCB3', 'ZNF598', 'ZNF768']
AXIN2	['AXIN2', 'LEF1', 'PALLD']
AXL	['AXL', 'CLDN11', 'FAM129A', 'KCNQ1', 'PLA2G4A', 'RAB31', 'TIMP2']
AZGP1	['AZGP1']
AZI2	['AGAP1', 'ANTXR2', 'AZI2', 'CDC42EP3', 'CELSR1', 'DCBLD2', 'EPAS1', 'GOLIM4', 'LRP1']
AZIN1	['AFAP1L1', 'AHR', 'AZIN1', 'BTBD3', 'DCAF13', 'FAM107B', 'FAM135A', 'FAM91A1', 'HSD17B4', 'HSPE1-MOB4', 'LONRF1', 'LRP12', 'STK3']
AZIN2	['AGRN', 'ALDH3A2', 'ARMCX1', 'AZIN2', 'BBS12', 'CCNI', 'COPS8', 'FBXL14', 'FUT4', 'GINM1', 'POLR3GL', 'SGIP1', 'UBE2E3', 'ZNF454']
AZU1	['AZU1', 'LPPR3']
B2M	['AIM2', 'APOL6', 'B2M', 'CELF2', 'HLA-B', 'HLA-E', 'HPSE', 'IRF1', 'MAFB', 'NLRC5', 'RAB31']
B3GALNT1	['APCDD1', 'ATP13A3', 'B3GALNT1', 'CBX1', 'CD164', 'CRISPLD1', 'DYNC1I2', 'FRAS1', 'HBP1', 'IQCK', 'KIF13A', 'LRRC6', 'RPIA']
B3GALNT2	['ADAMTS9', 'B3GALNT2', 'ENAH']
B3GALT2	['ANGPT1', 'ASB2', 'ASXL3', 'ATP1A2', 'B3GALT2', 'C2orf88', 'C3orf70', 'C8orf88', 'CAV1', 'CDC42EP3', 'EDNRA', 'FAXDC2', 'FLNA', 'GNAL', 'HLF', 'HSPB8', 'JAZF1', 'KCTD12', 'KLHDC1', 'NFIC', 'PRDM8']
B3GALT4	['B3GALT4', 'C10orf11', 'S100A4']
B3GALT5	['B3GALT5', 'SIM2', 'ZNF324B']
B3GALT6	['B3GALT6', 'SDF4']
B3GAT1	['B3GAT1', 'DTHD1', 'ITM2A', 'NPTXR']
B3GAT2	['AGPAT6', 'ANKIB1', 'AP3B2', 'ATF2', 'ATP5S', 'B3GAT2', 'B4GALNT1', 'CACUL1', 'CDC42SE2', 'CENPC', 'CREBZF', 'CSRNP2', 'CUL5', 'DDHD1', 'DDTL', 'DDX6', 'DMTF1', 'DNAH10', 'DOPEY2', 'DUSP19', 'EFEMP1', 'EVI5', 'EXD2', 'FAM124B', 'FAM134A', 'FAM20B', 'FAM53B', 'FNDC5', 'GCA', 'IGSF5', 'KIAA1328', 'LRP2BP', 'MAPK8IP3', 'MTX3', 'NPIPB4']
B3GAT3	['B3GAT3', 'BRMS1', 'CMTM3', 'FKBP2', 'GPR137', 'HLX', 'MGST2', 'NARF', 'NDUFS8', 'PIN1', 'PRKCDBP', 'RNF181', 'RNPEPL1', 'SMPD1', 'VPS25']
B3GLCT	['ABHD3', 'B3GLCT', 'BTBD3']
B3GNT2	['ARID1A', 'ARL8B', 'ASCC2', 'ATMIN', 'ATP8B1', 'B3GNT2', 'BBS5', 'C10orf32', 'C12orf66', 'C18orf25', 'C21orf140', 'CACUL1', 'CALU', 'CANX', 'CCNYL1', 'CDC42SE2', 'CHMP2B', 'CLOCK', 'CNOT11', 'CRYBG3', 'DONSON', 'EFR3A', 'EIF4G3', 'ENTPD1', 'FAM219A', 'FBXO33', 'GPATCH2L', 'HMBOX1', 'IDH1', 'IGHMBP2', 'ILDR1', 'KANSL1', 'KIAA0430', 'LEF1', 'MAPK1', 'SCOC']
B3GNT3	['B3GNT3', 'C19orf33', 'ERBB3', 'KRT19', 'KRT80', 'SLPI']
B3GNT4	['CAMKK1', 'CRYM']
B3GNT5	['B3GNT5', 'CACHD1', 'CNTLN', 'EPHA4', 'FAM107B', 'FAM83B', 'LAPTM4B', 'MID1', 'MMP1', 'MPZL2', 'SLC25A36']
B3GNT7	['B3GNT7', 'SLC4A4']
B3GNT8	['ANKRD35', 'B3GNT8', 'C16orf74', 'CAPG', 'CCDC8', 'CYP4B1', 'DOK4', 'EFEMP2', 'EFNB1']
B3GNT9	['ADGRA2', 'B3GNT9', 'CHIC1', 'CRTC3', 'DDX26B', 'EVI5', 'FGD1', 'FTO', 'GLT8D1', 'HBP1', 'HEG1', 'KCTD15', 'LPPR2', 'RNF103', 'SGCB', 'SLC22A17', 'ST5', 'TNS2', 'USP51', 'ZNF319']
B3GNTL1	['ATP6V0D2', 'B3GNTL1', 'DHX37', 'POMGNT1', 'PYGB', 'TMEM104', 'TSEN15']
B4GALNT1	['AP3B2', 'B4GALNT1', 'ELAVL2']
B4GALNT2	['ACLY', 'ACYP1', 'AL023806.1', 'ATAD1', 'ATG14', 'ATXN1', 'ATXN1L', 'B4GALNT2', 'BBX', 'BMI1', 'BPTF', 'BRMS1L', 'C17orf67', 'C1GALT1', 'C20orf194', 'C21orf140', 'C4orf32', 'CA5A', 'CAMK2G', 'CASC4', 'CCDC121', 'CCDC125', 'CCDC14', 'CD2AP', 'CD46', 'CDK8', 'CHERP', 'CLDN12', 'CLK1', 'CSNK1G3', 'DNAJC13', 'DNASE1', 'EEA1', 'EIF4EBP2', 'ERCC6L2', 'FAM193A', 'FAM91A1', 'FBXW7', 'GADL1', 'GANC', 'GD…
B4GALNT3	['B4GALNT3', 'COL8A1', 'EDIL3', 'LAMC2']
B4GALNT4	['B4GALNT4', 'HID1', 'P3H3', 'PFN2']
B4GALT1	['ANKRD6', 'ARPC1B', 'B4GALT1', 'CDH1', 'CSF2RA', 'DCAF12', 'DLG5', 'EVI5', 'KIAA1217', 'LCP1', 'PTPN6', 'RAB31']
B4GALT2	['ADPRHL2', 'ATP6V0B', 'B4GALT2', 'EBNA1BP2', 'ERGIC3', 'ERI3', 'GNL2', 'LSM10', 'NT5DC2', 'POP7', 'PPIE', 'PPIH', 'PTDSS2', 'SF3A3', 'TRAPPC3', 'TRIT1']
B4GALT3	['B4GALT3', 'C1orf198', 'CTC1', 'DAP3', 'ENSA', 'GABPB2']
B4GALT4	['B4GALT4', 'BACE2', 'CD40', 'CLCNKB', 'CTSF', 'DRAM1', 'DTX4', 'EDEM1', 'FOXC1', 'GOLIM4']
B4GALT5	['B4GALT5', 'CD276', 'CXCL16', 'EPHA4', 'LTBR', 'MXD1', 'OSMR']
B4GALT6	['B4GALT6']
B4GALT7	['B4GALT7', 'CLIC1', 'LMF2']
B4GAT1	['ATOH8', 'AXL', 'B4GAT1', 'CD59', 'CD81', 'COL18A1', 'DTX4', 'DYNC2H1', 'EPHA2', 'F2R', 'FKBP9', 'GLIS2', 'KIRREL', 'RNF152']
B9D1	['AC007325.2', 'B9D1', 'CDO1', 'DYNC2LI1', 'EVPLL', 'IFT22', 'MANBAL', 'NME5', 'PLD2', 'SHMT1', 'SLC6A13', 'TMEM205', 'ZNF69']
B9D2	['B9D2', 'CCDC167', 'DYRK1B', 'MXD3', 'RPL18A', 'SARNP', 'UBA52', 'UBE2S']
BAALC	['ADCYAP1R1', 'BAALC', 'GMFG']
BAAT	['ACSM2B', 'BAAT', 'SLC27A2']
BABAM1	['ASNA1', 'BABAM1', 'CCDC124', 'LSM2', 'NR2C2AP', 'SAE1', 'UBA52']
BACE1	['AASS', 'AGFG2', 'ALDH1L2', 'ARHGEF17', 'BACE1', 'BUD13', 'CCPG1', 'CEP164', 'CNTNAP1', 'DENND5A', 'EXOC5', 'FAM122A', 'FAM135A', 'FOXC1', 'FRMD3', 'FZD6', 'GNAQ', 'GPRC5B', 'GTF2H3', 'IFT122', 'IQGAP2', 'MIB1', 'YAP1']
BACE2	['BACE2', 'CPAMD8', 'FN1', 'GRHL1', 'MYOF', 'PRKCH', 'YAP1']
BACH1	['BACH1', 'CLDN12']
BACH2	['AKAP12', 'AMOTL1', 'ATP8B2', 'BACH2', 'CD109', 'FAM110B', 'MAF']
BAD	['ARL6IP4', 'BAD', 'C7orf50', 'CHMP2A', 'CLCF1', 'COA3', 'COL18A1', 'CRAT', 'CX3CL1', 'CYSTM1', 'DYNLRB1', 'ECI1', 'EFEMP2', 'EFNA5', 'FAM127C', 'FZD2', 'FZD7', 'GNG11', 'GPR137', 'GPSM1', 'HIGD2A', 'JOSD2', 'KRTCAP2', 'MRPL27', 'MRPS26', 'MTX1', 'MZT2B', 'PIN1', 'TCEB2', 'UQCC3']
BAG1	['BAG1', 'ELOVL1', 'FAM127A', 'STOML2', 'UBE2R2']
BAG2	['ABHD3', 'BAG2', 'DNAJB5', 'FERMT2', 'GFPT1', 'GOLM1', 'ITGA6', 'LSM12']
BAG3	['BAG3', 'ETV3', 'IRAK3', 'ITGB1', 'KLF11', 'MANSC1', 'STOM', 'TMEM45A']
BAG4	['AGAP1', 'ARNTL2', 'BAG4', 'CEP97', 'CNOT7', 'COPB2', 'DOK6', 'DSE', 'ERLIN2', 'EVI5', 'GLCE', 'KIF3C', 'LPGAT1', 'MYLK', 'STXBP1', 'WHSC1L1']
BAG5	['ALKBH1', 'ALPK1', 'AREL1', 'ARHGAP5', 'ATRX', 'BAG5', 'BRAF', 'CDC40', 'CDC42BPB', 'CELSR2', 'CERS2', 'CHD2', 'CHSY1', 'CIPC', 'CLPB', 'CLTC', 'CNOT7', 'CREB3L2', 'CSTF1', 'CTNNB1', 'DDHD1', 'DOCK6', 'DOPEY2', 'DPP9', 'DYRK2', 'EARS2', 'ETV3', 'FBXO45', 'FIGNL1', 'FNBP1L', 'GALC', 'GNAQ', 'GSKIP', 'HDAC9', 'HSD17B4', 'HSPA13', 'IKZF4', 'IQGAP1', 'ITGA6', 'JMJD1C', 'LRP10', 'PPP1R13B', 'UBR7', '…
BAG6	['AGPAT1', 'BAG6', 'CSNK2B', 'FOXP4', 'LEMD2', 'MRPS18A', 'MTCH1', 'NFKBIL1', 'VARS', 'WDR46']
BAHCC1	['BAHCC1', 'BVES', 'CTD-2207O23.3', 'DOCK1', 'ERG', 'GCSAM']
BAHD1	['ABAT', 'BAHD1', 'C22orf23', 'CNOT2', 'CROT', 'ELOVL6', 'EVC', 'FAT4', 'FMN2', 'KCNA2', 'KCNC1']
BAIAP2	['BAIAP2', 'FAM167A', 'GPS1', 'MRPL38', 'PAQR7', 'RHOC']
BAIAP2L1	['B3GNT3', 'BAIAP2L1', 'CDC42BPG', 'COPS7A', 'CTTN', 'CXorf40A', 'ESRRA', 'FAM83H', 'ITGB5', 'MARK2', 'PRPF40B', 'VEGFB']
BAIAP2L2	['BAIAP2L2', 'GSG1', 'JUP', 'SEZ6L2', 'TLDC2']
BAIAP3	['BAIAP3', 'NOD1']
BAK1	['ABCD1', 'BAK1', 'BPGM', 'CDKAL1', 'LGALS3BP', 'STX11', 'TDP2', 'TUBA1C', 'ZNF165']
BANF1	['BANF1', 'CD151', 'DRAP1', 'HSPB11', 'MAGOH', 'MRPL11', 'POLR2G', 'SNRPG', 'WDR74']
BANK1	['ADCY6', 'BANK1', 'HEG1', 'IQGAP2', 'MAGI3', 'MS4A1', 'PLAC8']
BANP	['APBB1', 'ARHGEF7', 'BANP', 'C2orf76', 'CFAP44', 'CTNS', 'DHX33', 'DVL2', 'EIF4ENIF1', 'EPN2', 'FAM178A', 'METTL4', 'NFATC3', 'NSD1', 'PELP1', 'PKNOX1', 'PLD2', 'PRIMPOL', 'PRPSAP2', 'RFX1', 'RNF40', 'SF1', 'SFI1', 'SLC43A3', 'TAF1C', 'TMPO', 'TRIOBP']
BAP1	['BAP1', 'SLC25A38']
BARD1	['ABCD3', 'AGPS', 'ARL6IP6', 'BARD1', 'CASP7', 'CCDC65', 'CDK2', 'CHAF1B', 'DHTKD1', 'DVL3', 'EPM2A', 'ERI2', 'FAM102B', 'FAM111B', 'GMEB1', 'INCENP', 'MTFR1', 'PPTC7', 'TCF19']
BASP1	['ADAM12', 'ATP8B2', 'BASP1', 'GAS1', 'GLT8D2', 'HEG1', 'PLXDC2', 'WIPF1']
BATF	['APOL1', 'BATF', 'CCRL2', 'CD274', 'DAPP1', 'IL18']
BATF2	['APOL2', 'ARL4C', 'ARRB2', 'BATF2', 'CASP5', 'CXCR6', 'DDX58', 'EOMES', 'FCHO1', 'GBP1', 'GBP4', 'IDO1', 'IFI30', 'IFI35', 'IRF1', 'P2RY6', 'PSMB10', 'PSME2', 'SRGN']
BATF3	['ARID5A', 'BATF3', 'CRISPLD2', 'FAM102B', 'GBP1', 'ICAM1', 'IL4R', 'MB21D1']
BAX	['ALG1', 'ALYREF', 'AP2S1', 'BAX', 'CDH6', 'CDT1', 'CHAC1', 'GSTK1', 'KPTN', 'MAD2L2', 'MGST2', 'PICK1', 'PIN1', 'PPP1CA', 'RPA3', 'TACC3', 'TFPT', 'TOP3B', 'WDR34']
BAZ1A	['ADAMTS9', 'ADAR', 'AGTPBP1', 'AP1AR', 'ARIH1', 'ARMC1', 'ARNTL2', 'ATAD1', 'BAZ1A', 'C9orf64', 'CAPN15', 'CEP350', 'CHD1', 'CLCC1', 'CLIC2', 'CPNE3', 'CSGALNACT2', 'CYP2R1', 'CYP3A4', 'DNAAF2', 'DONSON', 'EIF2A', 'EPT1', 'FAM76B', 'FBXL17', 'FDX1', 'FRS2', 'FUNDC1', 'GEMIN2', 'GPATCH2L', 'KLHL28', 'MIS18BP1']
BAZ1B	['ABR', 'AKAP9', 'ANO6', 'APC2', 'B4GALT5', 'BAZ1B', 'C1orf109', 'CBLL1', 'COX18', 'DCAF8', 'DENND4C', 'DIAPH2', 'DISC1', 'DNAJC10', 'EFR3A', 'ELMSAN1', 'ENTPD7', 'EXOC5', 'FAM200B', 'FBXL14', 'FBXO28', 'FRS2', 'GAB1', 'IPO5', 'KCTD7', 'LAMA5', 'LONRF1', 'MAPK1', 'MCM7', 'MED1', 'MTPN', 'MYO9A', 'PPP1R9A', 'PSMC2', 'SMPD4', 'TCAF1', 'TNRC18', 'YWHAG', 'ZNF398', 'ZNF92']
BAZ2A	['ADCY6', 'GAS2L3']
BAZ2B	['AFF1', 'AHCYL2', 'ANXA7', 'APC', 'APPBP2', 'ARID1A', 'ARID4A', 'ARL15', 'ASCC3', 'ASH1L', 'BARD1', 'BAZ2B', 'BBX', 'BDP1', 'BMPR1A', 'BTAF1', 'C12orf76', 'C16orf62', 'CAPN2', 'CCDC93', 'CFAP44', 'CIPC', 'COL4A3BP', 'CREBBP', 'CREBRF', 'DCAF17', 'DENND4A', 'DHX15', 'EIF2AK2', 'ERLIN1', 'EXOC6B', 'FAM117B', 'FILIP1', 'GOLT1B', 'GPD2', 'HAS3', 'HOMER1', 'KAT6B', 'KDM1B', 'KIF21A', 'KLHL28', 'LDAH'…
BBC3	['BBC3', 'KLHL22', 'PPP1R37', 'TOP3B', 'YIPF2']
BBIP1	['BBIP1', 'BLOC1S2', 'DUT', 'GOPC']
BBOX1	['ACMSD', 'BBOX1', 'CXCL14', 'CYP4A11', 'DPEP1', 'EIF4A1', 'NAT8', 'PDZK1IP1', 'TRIM29']
BBS1	['ARHGAP24', 'ARHGEF11', 'ARHGEF17', 'BBS1', 'C19orf54', 'CARD10', 'CCDC176', 'CEP112', 'COG5', 'COQ7', 'CREB3L2', 'DCAF7', 'DHX40', 'EPB41L3', 'ERC1', 'EVC', 'GATSL2', 'GLB1L', 'IFT172', 'LAMA5', 'MATR3', 'TECPR2', 'TSPYL4']
BBS10	['ANTXR2', 'APPBP2', 'ARHGEF26', 'ARID4B', 'ATRN', 'BBS10', 'CACHD1', 'CCDC88A', 'CCSAP', 'CFAP97', 'CRYBG3', 'DIP2C', 'DNAH14', 'EPS8', 'ERCC6', 'GLIPR1L1', 'HLTF', 'HTN3', 'KANSL1']
BBS12	['AEBP1', 'ARHGEF17', 'ATXN1', 'BBS12', 'BTBD3', 'FBXO28', 'GALC', 'GLRB', 'IL17RA']
BBS2	['AMFR', 'AP1G1', 'APLP2', 'ARL2BP', 'BBS2', 'BRD7', 'CBFB', 'CEBPZOS', 'DDX19B', 'DNAJA2', 'DYNC1LI2', 'EGFR', 'FAM192A', 'GAS8', 'KANK1', 'KDELC2', 'LONP2', 'N4BP1', 'NAE1', 'NDFIP1', 'NUDT21', 'OAZ2', 'PAPD5', 'PAX9', 'PSMD7', 'PXN', 'RBMS3', 'SAV1', 'SBDS', 'SDR42E1', 'SMAD5', 'TERF2IP', 'TTC19', 'UBR7', 'ZFP90']
BBS4	['AAK1', 'ACSL3', 'ADIPOR2', 'AGAP5', 'ANKEF1', 'ANKRD46', 'ANP32A', 'AP3M2', 'ARMC9', 'ASB8', 'ATAD1', 'ATG14', 'ATP11C', 'AUTS2', 'BBS4', 'BMF', 'BRD2', 'BRI3BP', 'BROX', 'BSDC1', 'C12orf76', 'C15orf65', 'C17orf80', 'CCDC121', 'CCDC142', 'CCDC186', 'CCDC7', 'CDKAL1', 'CEP104', 'COA5', 'COPS3', 'CRY2', 'CSNK1G1', 'DZIP3', 'EFCAB5', 'ELMO2', 'EMC4', 'ERCC3', 'ESF1', 'ESYT2', 'EXOSC8', 'FAM178A', …
BBS5	['B3GALNT1', 'B3GNT2', 'BBS5', 'C4A', 'DSP', 'EDEM1', 'LINS', 'LIPG', 'SMAD9']
BBS7	['ABI2', 'AGAP1', 'ASAP1', 'AZIN1', 'BBS7', 'DZIP3', 'FBXL14', 'GPAM']
BBS9	['BBS9', 'CALCOCO1', 'CBX1', 'CNPY4', 'ETV1', 'HECTD2', 'MSANTD2', 'TNNT1', 'ZFP90']
BBX	['WDFY3']
BCAM	['APOD', 'BCAM', 'CRYAB', 'CTDSPL', 'ELOVL2', 'GGT5']
BCAN	['BCAN']
BCAP29	['ACLY', 'BCAP29', 'CASK', 'CCDC7', 'CXorf38', 'EPS8', 'HLF', 'KATNAL1', 'NNT', 'PIP4K2A', 'ZNF518B']
BCAP31	['ANXA11', 'BCAP31', 'CNPY2', 'LMNA', 'METRN', 'NSDHL', 'SLC35A2', 'ZDHHC9']
BCAR1	['ADGRA2', 'AFAP1L1', 'ASPH', 'ATP6V0A1', 'BCAR1', 'CDC42BPA', 'CDH11', 'CORO1B', 'CTNNB1', 'CYB5B', 'DPY19L1', 'EHD2', 'EHHADH', 'FERMT2', 'GNAI1', 'HIP1', 'MN1', 'PLXNB2', 'SLC38A10', 'SPG7']
BCAR3	['ARHGEF10L', 'BCAR3', 'KPNA5']
BCAS1	['BCAS1', 'VSIG2']
BCAS2	['AHR', 'ATP5S', 'BCAS2', 'BRWD1', 'BTF3L4', 'C2orf49', 'CAP1', 'CCDC43', 'CDC23', 'CDC7', 'CDC73', 'CEP290', 'CLCC1', 'COPS4', 'COX11', 'CSDE1', 'CXorf23', 'DCUN1D1', 'EGLN1', 'FPGT', 'GNB1', 'HACE1', 'HAT1', 'HECTD2', 'LRRC40', 'MCMBP', 'MKLN1', 'MTX2', 'NACC1', 'NRAS', 'OTUD6B', 'RTCA', 'SH3GLB1', 'TRIM33', 'UBE2V2', 'YAF2']
BCAS3	['ANKFY1', 'ARL8A', 'ASAP2', 'BCAS3', 'CELSR1', 'DHRS1', 'DNAH10OS', 'EPB41L2', 'HOOK1', 'INPP5F', 'IQCK', 'KIF21A', 'NUMA1', 'TSPYL4']
BCAS4	['BCAS4', 'SH2B2']
BCAT1	['BCAT1', 'CLMP', 'FOSL1', 'GPNMB', 'MOB3B']
BCAT2	['BCAT2', 'C2orf76', 'COX8A', 'CRTC1', 'CYC1', 'KCNQ1', 'LDHD', 'MMP15', 'SNTA1', 'TRAPPC6A', 'UPK2']
BCCIP	['ADK', 'BCCIP', 'BUB3', 'CDKN1B', 'CEP76', 'CLIC2', 'CTPS1', 'E2F5', 'EEF1E1', 'ELOVL6', 'FAM175B', 'GLRX3', 'KNSTRN', 'LMBRD1', 'OCIAD1', 'PRDX3']
BCDIN3D	['AHR', 'BCDIN3D', 'BRSK1', 'DAAM1', 'DENND5B', 'ELAC1', 'HECTD2', 'MBD6', 'PEX11A', 'PEX12']
BCHE	['BCHE']
BCKDHA	['ABCB8', 'BCKDHA', 'CTC-435M10.3', 'TMEM214']
BCKDHB	['ABAT', 'AQP9', 'BCKDHB', 'ENPP3', 'L2HGDH', 'PDP2']
BCKDK	['AAAS', 'ARHGAP1', 'BCKDK', 'C16orf58', 'CFL1', 'CLPP', 'CUEDC2', 'DPM2', 'EIF2B4', 'FLOT2', 'GMPPA', 'GPS1', 'GRN']
BCL10	['BCL10', 'CTTNBP2NL', 'FAM91A1', 'GSE1', 'IDI1', 'UGDH']
BCL11A	['BCL11A', 'FRS3']
BCL11B	['ANKRD29', 'BCL11B', 'BLNK', 'BTBD11', 'CARD11', 'CTB-133G6.1', 'CYSLTR2', 'FCMR', 'GBP1', 'GCNT1', 'GFI1', 'IL18', 'IRF8', 'ITGB7', 'MAFB', 'PCED1B', 'PDCD1']
BCL2	['AHR', 'ANXA4', 'BCL2', 'C10orf128', 'CALCRL', 'CHRDL1', 'CLIP4', 'CYP1B1', 'DZIP3', 'EML1', 'FRRS1', 'IQGAP2']
BCL2A1	['BCL2A1', 'SRGN']
BCL2L1	['ANXA2', 'BCL2L1', 'CDH6', 'CEP70', 'CPLX1', 'DBNDD2', 'KIAA0922', 'MTCL1', 'PDGFD']
BCL2L11	['AMMECR1L', 'BCL2L11', 'BRD8', 'CDK19', 'CIR1', 'EPC1', 'ERCC3', 'EXOC6B', 'FAM53C', 'GABBR1', 'GRPEL2', 'NEK7', 'SPOPL', 'TTLL4', 'WDR33']
BCL2L12	['AK2', 'ANAPC15', 'BCL2L12', 'C14orf80', 'CCDC167', 'CDKN2D', 'CDT1', 'CENPN', 'CFL1', 'CHAF1A', 'COMMD4', 'DAZAP1', 'DCTN3', 'DTYMK', 'DUT', 'E2F2', 'EFNA4', 'EWSR1', 'FAM64A', 'GNA15', 'GNG5', 'IFITM3', 'KDELR1', 'NOX1', 'PRMT1', 'TBXA2R', 'TOMM40', 'TRIM28', 'UBE2S']
BCL2L13	['ACBD5', 'AFAP1L1', 'AREL1', 'ARHGAP23', 'ASCC2', 'ATP6V1C1', 'ATP8A1', 'ATRN', 'BCL2L13', 'BRPF3', 'BZW1', 'C22orf23', 'CHD6', 'CLCN3', 'CPSF2', 'CSNK1G1', 'DCTN5', 'DDX1', 'EPS8', 'ERMP1', 'EVC', 'GAB1', 'GATSL2', 'GSK3B', 'HSPA4', 'IPO5', 'IPO7', 'IPPK', 'KLHDC1', 'L2HGDH', 'MAP7', 'MAPK1', 'MMGT1', 'PEX26', 'TFIP11']
BCL2L14	['ACSL5', 'ACY3', 'AGR2', 'BCL2L14', 'CCNI2', 'GPR35', 'HNF4G', 'MYO1A', 'PIP5K1B', 'PLS1']
BCL2L15	['ACOT11', 'AOC1', 'B3GNT3', 'BCL2L15', 'C4orf19', 'C9orf152', 'CDHR5', 'GPR35', 'HHLA2', 'SLPI']
BCL2L2	['ABCF3', 'ADCY6', 'AHCYL2', 'AKAP6', 'ATG9A', 'B4GALT1', 'BCL2L2', 'BTRC', 'C18orf25', 'C1orf109', 'C20orf194', 'CASZ1', 'CCDC132', 'CSGALNACT2', 'CYP4V2', 'DCP1A', 'EEF2K', 'FAM135A', 'FAM156A', 'FAR1', 'FBXO3', 'FITM2', 'FUT10', 'KANSL3', 'KIAA0907', 'KIAA1715', 'PTPN21', 'TBC1D2B', 'TOX4']
BCL2L2-PABPN1	[]
BCL3	['BCL3', 'C11orf96', 'GBP2', 'IL15RA', 'PLAUR', 'PLK3', 'RARRES3', 'S100A4', 'SOCS3', 'TNFRSF1A']
BCL6	['ARID4A', 'ARL6IP5', 'BCL2', 'BCL6', 'BTG1', 'COLQ', 'KLHL24', 'MAF', 'RGL1', 'SH2D3C', 'TBC1D9']
BCL6B	['ADGRL4', 'BCL6B', 'CD34', 'ECSCR']
BCL7A	['ATP2B1', 'BCL7A', 'BSN', 'CELSR2', 'FNBP1L', 'HNRNPLL', 'KANK2', 'MAP2']
BCL7B	['AP3D1', 'BCL7B', 'COMMD9', 'DNAJC21', 'GCC1', 'JMJD6']
BCL7C	['BCL7C', 'CTF1', 'S100A13']
BCL9	['BCL9']
BCL9L	['ADCY7', 'ADPGK', 'AKAP8', 'ALG9', 'ANKRD13A', 'APC', 'ARHGAP19', 'ARHGAP5', 'ARHGEF11', 'ARHGEF17', 'ASH1L', 'ATF1', 'ATP10D', 'ATP11A', 'ATP2B4', 'ATP2C1', 'ATP6V0A1', 'ATP8A1', 'BAZ2A', 'BCL9L', 'C10orf88', 'CDK12', 'CEP170', 'CFLAR', 'CGN', 'CHD2', 'CLINT1', 'CLSTN1', 'CNOT6L', 'COQ10B', 'COX18', 'CPSF2', 'DCLRE1A', 'DOCK1', 'ECE1', 'EDEM3', 'ELMSAN1', 'ERC1', 'EVC', 'FAM208B', 'FBXO3', 'FBX…
BCLAF1	['ACTR3', 'AK3', 'ARHGAP5', 'ARIH2', 'ATP10D', 'BCLAF1', 'C16orf72', 'C6orf62', 'CASP8AP2', 'CCNYL1', 'CEP97', 'CNOT7', 'CNTLN', 'CNTRL', 'CSTF1', 'CYB5R4', 'DDX46', 'DMXL2', 'DPP8', 'EDEM3', 'FAM208B', 'FNDC3B', 'FYTTD1', 'G2E3', 'GNE', 'HACD3', 'HEATR3', 'HOOK3', 'ICE1', 'ING1', 'ITCH', 'ITGA2', 'MED23', 'MKL2', 'NPAT', 'NUP153', 'RBM27', 'SRSF10', 'ZFR', 'ZNF207']
BCO1	['BCO1', 'MAPK10']
BCOR	['BCOR', 'CASP2', 'GK5', 'SCML2']
BCORL1	['ARHGAP39', 'BCORL1', 'CASD1', 'FERMT2', 'ITPR3', 'PGAP1']
BCR	['BCR', 'NT5DC2']
BCS1L	['AP2A2', 'BCS1L', 'CCT7', 'CDPF1', 'CHCHD5', 'DIS3L2', 'JOSD2', 'POLRMT', 'RFXANK']
BDH1	['ACSS1', 'BDH1', 'CRHBP', 'HPGD']
BDH2	['ARL1', 'BDH2', 'C1orf27', 'CAPZA2', 'COA5', 'CRCP', 'DCUN1D4', 'DHX32', 'DNM1L', 'EID2', 'EXOC1', 'FAM20B', 'FBXL5', 'GALK2', 'GOLGA5', 'GPX8', 'KIAA0232', 'KIAA1109', 'KLHL12']
BDKRB1	['BDKRB1', 'BDKRB2']
BDKRB2	['BDKRB2']
BDNF	['BDNF', 'STC1']
BDP1	['MPDZ', 'TANC1']
BEAN1	['BEAN1', 'FN1', 'KCNQ3']
BECN1	['CAV1']
BEGAIN	['ARHGAP1', 'BEGAIN', 'PITPNM3', 'VPS45']
BEND3	['AC004824.2', 'BEND3', 'CCNYL1', 'CPSF6', 'ELOVL6', 'NR6A1']
BEND6	['BEND6', 'CALD1', 'CLIP3', 'ENTPD1', 'LEF1', 'MAP1A', 'PI15']
BEND7	['BEND7']
BEST1	['BEST1', 'CD68', 'CSF3R', 'DLC1', 'DOCK4', 'SERPING1']
BEST2	['BCAS1', 'FCGBP', 'REP15']
BEST3	['BEST3', 'NEB']
BEST4	['BEST4', 'C1orf21', 'CD99', 'CMTM3', 'ELOVL1', 'FAM89A', 'MFSD10', 'MGST2', 'SCRN2', 'SIMC1', 'WDR45']
BET1	['ANKRD46', 'ARHGAP5', 'ARPC1A', 'ATG2B', 'BET1', 'BLZF1', 'C2orf47', 'CDK7', 'CEP112', 'CHCHD3', 'CLIC4', 'COMMD10', 'CYP2R1', 'DARS', 'DDX6', 'DSTYK', 'GNAQ', 'HIATL1', 'HLTF', 'IL6ST', 'IMPA1', 'IMPACT', 'KLHDC10', 'LONP2', 'MIER3', 'PAPD4', 'YWHAG']
BET1L	['AK4', 'ARL6IP6', 'BET1L', 'BMPR2', 'C10orf32', 'COPB1', 'CREBRF', 'CWC22', 'DCAKD', 'DENND1B', 'EIF3A', 'EIF4A2', 'FAM111A', 'GALNT3', 'GCC2', 'GOLT1B', 'HBP1', 'ILK', 'ITGB1', 'KLC2', 'PHRF1', 'RIC8A', 'TOLLIP']
BEX1	['BEX1', 'CASC10', 'CHGB', 'CHST9', 'GAP43']
BEX2	['BEX1', 'BEX2', 'BEX4']
BEX4	['BEX2', 'BEX4', 'CTDSP1', 'GINM1', 'LDOC1', 'NEDD4', 'NGFRAP1', 'SEC22C', 'SLC22A17', 'TCEAL8']
BEX5	['BEX1', 'BEX5']
BFAR	['ATP6V0A1', 'BFAR', 'CCT6A', 'CLCN7', 'EIF4E', 'FAM3C', 'FNIP2', 'GSTCD', 'PTPN12']
BFSP1	['BFSP1', 'SLC25A42']
BGLAP	['ACRC', 'AGAP5', 'ATG16L2', 'BGLAP', 'BOLA1', 'BZRAP1', 'CA5A', 'CASC1', 'CCDC57', 'CDK3', 'CREB3L4', 'CSAD', 'FKSG61', 'LCAT', 'LENG8', 'MAPK8IP3', 'NPIPB11', 'PABPC1L', 'PRCC', 'STAG3L5P-PVRIG2P-PILRB', 'TP53', 'ZNF32', 'ZNF692']
BGN	['BGN', 'FN1', 'IGF2']
BHLHB9	['AHCYL2', 'APPBP2', 'ARHGAP5', 'B3GALNT1', 'BHLHB9', 'EEF2K', 'FAM63B', 'FMNL2', 'GAN', 'GPRASP1', 'GPRASP2', 'LEPROT', 'PPP2R2C', 'TSPYL4', 'USP46']
BHLHE22	['BHLHE22', 'CCL19', 'CD200', 'CYP1B1', 'EBF1', 'EFEMP1', 'FAM198A', 'GAS1', 'GUCY1A3', 'IFFO1', 'INHBA', 'LAMA2', 'MFAP4', 'MOXD1', 'NHSL2', 'PODN', 'RFTN1', 'RUNX1T1', 'SFRP4', 'THBS2', 'TMEM119']
BHLHE40	['AFAP1', 'AGAP1', 'ARHGEF10L', 'BHLHE40', 'ITGB3', 'KLF11', 'KLF3']
BHLHE41	['BHLHE41', 'TGFBR3']
BHMT	['ADH1B', 'ALDOB', 'AOX1', 'APOC4', 'BHMT', 'C2', 'CECR2']
BHMT2	['A2M', 'BHMT2', 'BNC2', 'EFEMP1', 'GYPC', 'HGF', 'KMO']
BICC1	['BICC1', 'COL8A1', 'NID2']
BICD1	['ARNTL2', 'B4GALNT3', 'BICD1', 'MBOAT2']
BICD2	['ABHD17B', 'AGO2', 'ANXA8L1', 'ATP6V1C1', 'BICD2', 'CASK', 'CD109', 'CDC40', 'CEP290', 'CFAP44', 'CIPC', 'CLIP4', 'COL8A1', 'CS', 'CUL5', 'DDX31', 'DDX47', 'DICER1', 'DNAJC14', 'FAM210A', 'FBXO3', 'FNDC3B', 'FRMD6', 'GDF11', 'GPR87', 'IPPK', 'IRF6', 'LARP1', 'MCCC1', 'MCTP2', 'ORC2', 'RABGAP1', 'ROCK2', 'ZBTB43']
BID	['BID', 'H2AFZ', 'MARCKSL1', 'MAZ', 'PLCD3', 'WDR54']
BIK	['BIK']
BIN1	['BIN1']
BIN2	['ARHGAP15', 'BIN2', 'CD37', 'CD84', 'CORO1A', 'EVI2A', 'GPR65', 'ITGAL', 'LAPTM5', 'MYO1F', 'NCKAP1L', 'SPN']
BIN3	['ABHD16B', 'ATP5I', 'BIN3', 'CD63', 'CPSF1', 'EEF1D', 'HAUS5']
BIRC2	['APPBP2', 'ARID2', 'BIRC2', 'C1GALT1C1', 'CD59', 'CEP135', 'CHSY1', 'DENND5A', 'DYNC1I2', 'EDEM3', 'ELK4', 'EXT1', 'FAM60A', 'GEN1', 'HELZ', 'IFI16', 'IFT88', 'SNX19', 'YAP1']
BIRC3	['BIRC3', 'CCR6', 'FAM26F']
BIRC5	['BIRC5', 'CDC45', 'CDC6', 'CDCA3', 'KIF23', 'TPX2', 'TRIP13']
BIRC6	['BNC2', 'DSG2', 'EPS8', 'EVC', 'KLF12', 'LMO7', 'LRP6', 'MYOF', 'TANC1']
BIRC7	['BIRC7']
BIVM	['BIVM', 'CALD1', 'CNOT6', 'DCDC2', 'DHX33', 'ECHDC1', 'EDEM3', 'KDELC1', 'MALT1']
BIVM-ERCC5	['BIVM-ERCC5', 'EPB41L3', 'JMJD1C', 'WDFY3']
BLCAP	['BLCAP', 'FAM210B', 'MAGI1', 'MYO10']
BLK	['BIRC3', 'BLK', 'CCL19', 'CD19', 'CD22', 'CD79B', 'CXCL13', 'FCER2', 'FCMR', 'LPXN', 'TNFRSF13C']
BLM	['AC092835.2', 'ACAT2', 'AHR', 'AKAP2', 'BLM', 'C2orf44', 'CDK6', 'CHST11', 'CTD-2583A14.10', 'DHTKD1', 'EDEM3', 'EIF4A3', 'GPR19', 'GPSM2', 'INCENP', 'MCM7', 'MMS22L']
BLMH	['BLMH', 'CFAP36', 'CNPY4', 'EHD3', 'EID2B', 'GTF3C6', 'SLC22A17', 'SMPDL3B']
BLNK	['ADAM28', 'BLNK', 'IL18', 'NFATC2', 'TLR10']
BLOC1S1	['BLOC1S1', 'C9orf16', 'CD63', 'COX4I1', 'NAA38', 'NDUFA7', 'VAMP8']
BLOC1S2	['BLOC1S2']
BLOC1S3	['BLOC1S3', 'DMPK', 'FAM175B', 'FAM21C', 'FMN2', 'HKR1', 'INPP4A', 'KIAA0513', 'SUPT5H', 'TBCC', 'ZNF230']
BLOC1S4	['BLOC1S4', 'CTBP1', 'MRFAP1L1', 'TMEM128']
BLOC1S5	['ABCD3', 'ANKRD6', 'APPL1', 'ARPC5', 'ATG14', 'ATIC', 'AZIN2', 'BCL7A', 'BICC1', 'BLOC1S5', 'C12orf66', 'C17orf75', 'C18orf25', 'C18orf54', 'C2orf44', 'CCDC88A', 'CDC73', 'CEP68', 'CEP97', 'CFAP221', 'CNOT8', 'CREB1', 'CUL5', 'CUL7', 'DCAF8', 'DCDC2', 'DDAH1', 'DDX18', 'DDX31', 'DEK', 'DHTKD1', 'EEF1E1', 'EPS8', 'ETS1', 'FBXL3', 'FECH', 'FPGT', 'GMEB1', 'GNPDA2', 'GOLGB1', 'HCFC2', 'HECTD1', 'HI…
BLOC1S5-TXNDC5	['BLOC1S5-TXNDC5', 'BMP6']
BLOC1S6	['ARHGAP5', 'ATP11A', 'EPS8', 'GAS2L3', 'RASEF', 'TBC1D8B']
BLVRB	['BLVRB', 'CDKN1A']
BLZF1	['BLZF1', 'EXT1', 'TIPRL']
BMF	['BMF', 'CAMK4', 'CCR9', 'CHRNA3', 'EPB41L4A', 'FCHSD2', 'FNBP1', 'KLF12', 'LBR', 'MAFK', 'SMAD9', 'SPATS2']
BMI1	['AHR', 'BMI1', 'COBLL1', 'DKK3']
BMP1	['BMP1', 'C1QTNF6', 'LOXL2', 'P3H1', 'PCOLCE']
BMP2	['BMP2', 'EXT1', 'FBN2', 'FN1']
BMP2K	['ADPRH', 'AGAP9', 'BMP2K', 'CLIC2', 'DCAF17', 'DENND5B', 'LACTB2', 'MAFB', 'MARCH1', 'MEF2C', 'NCOA3', 'PREX1', 'SNTB1', 'TBC1D9', 'WIPF1']
BMP4	['ANTXR1', 'BMP4']
BMP6	['ADAMTS1', 'AMOTL2', 'BACE2', 'BMP6', 'C3orf58', 'CPE', 'CXCL12', 'FAM49A', 'GNG7', 'GUCY2C', 'LEPROT', 'LGALSL', 'PER3', 'PREX2', 'SLC9A9', 'THRA', 'ZBTB47']
BMP7	['BMP7', 'KRT17', 'NAV2', 'NTN1']
BMP8A	['BMP8A', 'BMP8B', 'DAG1', 'FAM172A', 'FNTB', 'ICE1', 'ITGA1', 'PELO', 'RPS6KC1', 'SEMA4C', 'SLC8B1', 'TFCP2']
BMP8B	['ADIPOR2', 'BMP8A', 'BMP8B', 'KCTD1', 'STXBP5L']
BMPER	['BMPER', 'FN1', 'FST', 'GPC6']
BMPR1A	['ARAP2', 'BMPR1A', 'DOCK1', 'FLNA', 'KIAA0895', 'NCKAP1']
BMPR1B	['BMPR1B']
BMPR2	['AEBP1', 'BMPR2', 'CALD1', 'CERS6', 'ZFHX3']
BMS1	['ACER2', 'ANKEF1', 'BMS1', 'C20orf194', 'CLCN5', 'CLOCK', 'DHX33', 'EIF2AK2', 'ERC1', 'ERCC3', 'FAM107B', 'FAM175B', 'FAM208B', 'GTF3C4', 'GTPBP4', 'HEATR5B', 'HNRNPF', 'HSPA14', 'INTS7', 'KIDINS220', 'KIF1BP', 'LPCAT4', 'LRBA', 'LRP6', 'MPDZ', 'NCOA1', 'R3HDM1']
BMX	['ABCA8', 'ACKR1', 'AOC3', 'AVPR2', 'BMX', 'EHD2', 'IL33', 'INMT', 'MMRN2', 'VSTM4']
BNC2	['ADGRL2', 'ANXA6', 'BNC2', 'DPT']
BNIP1	['ABHD3', 'ACRC', 'AKT1S1', 'BNIP1', 'C12orf60', 'C19orf24', 'C8orf59', 'CCNH', 'DIMT1', 'DPM2', 'EMC2', 'FAM173B', 'FBXO4', 'GPX8', 'HIGD2A', 'HRSP12', 'MAP2K2', 'MARK3', 'MED11', 'MED31', 'MRPS36', 'PRADC1', 'RPL26L1', 'SGTA', 'ZMAT5']
BNIP2	['A2M', 'ARAP3', 'ARHGAP29', 'BNIP2', 'FBN1', 'KLF9', 'MSN', 'QKI', 'RAB8B', 'RASAL2']
BNIP3	['BNIP3']
BNIP3L	['APPL1', 'ARHGEF12', 'BAG4', 'BNIP3L', 'EDEM3', 'ESYT2', 'HIF1A', 'KANSL1L', 'LAMB3', 'MAP9', 'NAALADL2', 'RAB23', 'TACC1', 'TNFRSF10A']
BNIPL	['A2ML1', 'ALDH3B2', 'BNIPL', 'CERS3', 'CNFN', 'CSTA', 'CSTB', 'GLTP', 'GRHL3', 'LYPD3', 'NCCRP1', 'PPL', 'RNF225', 'SBSN', 'ZNF212']
BOC	['BNC2', 'BOC', 'CALD1', 'CDH11', 'FAM129A', 'FBXL7', 'GAS7', 'GYPC']
BOD1	['APPBP2', 'ASAH1', 'ASPH', 'BOD1', 'CCDC7', 'CD276', 'CISD1', 'FAM129B', 'KIAA1522', 'KLHL26', 'MLF1', 'TSPAN17', 'ZDHHC4']
BOD1L1	['ARHGEF10', 'BOD1L1', 'C7orf43', 'CMTM1', 'EIF3A', 'ENTPD5', 'EPAS1', 'EPT1', 'FAM135A', 'FOXRED2', 'GPRASP1', 'KLHL9', 'MAP3K2', 'METTL16']
BOK	['BOK', 'CD22', 'DTX4', 'FGFR2', 'FOLH1', 'FSTL1']
BOLA1	['APOA1BP', 'BOLA1', 'C1orf35', 'C1orf43', 'DCAF8', 'DDX59', 'FKSG70', 'GNRH1', 'GON4L']
BOLA2	['BOLA2B', 'FKBP2', 'TIMP1']
BOLA2B	['ABHD16B', 'ACTR10', 'AP003419.11', 'BLOC1S1', 'BOLA2', 'BOLA2B', 'BRMS1', 'BUD31', 'C11orf98', 'C17orf89', 'CCDC28B', 'CLIC1', 'COX6B1', 'EXOSC4', 'FKBP2', 'FTH1', 'HCFC1R1', 'LAMTOR2', 'LAMTOR4', 'MED16', 'MLST8', 'MRPL27', 'NAA38', 'NDUFA11', 'NME1', 'NMRAL1', 'ROMO1', 'SLX1A', 'TMEM54', 'TSR3']
BOLA3	['ACO2', 'ATP5J', 'BOLA3', 'CHCHD3', 'COX5A', 'IMMT', 'MDH1', 'MIEN1', 'MRPS5', 'NDUFA1', 'NDUFB1', 'NDUFB3', 'RDH14', 'SLC25A19', 'TBRG4']
BOP1	['BOP1', 'CACYBP', 'DCAF13', 'NSMCE2', 'PPAN', 'TSTA3']
BORA	['BORA', 'FANCB', 'SGOL1']
BPGM	['BPGM', 'C5orf42', 'DIS3', 'GGPS1', 'IRF4', 'KIF3A', 'LBR', 'LINS', 'WDR91']
BPHL	['BPHL', 'PBLD', 'RAB29', 'SMTNL2']
BPI	['BPI']
BPNT1	['ANO6', 'BPNT1', 'C5orf15', 'CAPN1', 'CREG1', 'EBNA1BP2', 'EDEM1', 'FAM84B', 'GDAP2', 'GPD2', 'IBA57', 'IFT52', 'IRGQ', 'METTL13', 'NAA50']
BPTF	['KCTD3', 'LRP6']
BRAF	['ARHGEF6', 'BRAF', 'C20orf194', 'CAMK2G', 'DLG1', 'DOCK1', 'EDEM3', 'ERV3-1', 'EVC', 'FAM131A', 'FAM135A', 'HERC3', 'ITGA2', 'KCTD7', 'TCAF1']
BRAP	['AFF1', 'AGO1', 'ANAPC7', 'API5', 'APOOL', 'ARHGAP5', 'ASB8', 'ASUN', 'BMPR1A', 'BRAP', 'C12orf65', 'C16orf72', 'CAMKK2', 'CAND1', 'CHM', 'CMIP', 'CREBBP', 'DDB1', 'DENR', 'EP400', 'GATC', 'GLTP', 'IPO7', 'ISCU', 'ITCH', 'KIAA1033', 'MAPKAPK5', 'RFWD3', 'RNF138', 'RNF2', 'SART3', 'SCYL2', 'SUDS3', 'TCHP', 'TFCP2', 'TRAFD1', 'TTF1', 'TXNRD1', 'USP30', 'ZNF98', 'ZXDB']
BRAT1	['BRAT1', 'CCDC34', 'DNAAF5', 'GGCT', 'LRWD1', 'PPCS', 'TMEM101']
BRCA1	['ABCC1', 'ANP32A', 'BARD1', 'BPTF', 'BRCA1', 'C21orf58', 'CDC7', 'CDK2', 'CDT1', 'CENPJ', 'CENPK', 'CHAF1B', 'CLCN2', 'CNST', 'CSPP1', 'CTPS1', 'DBF4B', 'DCAF10', 'E2F2', 'EIF2S2', 'ERMP1', 'FAM111A', 'FAM216A', 'FANCC', 'GPALPP1', 'HMGB2', 'HTATSF1', 'INCENP', 'KIAA1841', 'LANCL1', 'LARP4B', 'MAN2A1', 'MCM5', 'METTL9', 'MGA', 'MMS22L', 'PRIM1', 'RFC5', 'SPDL1', 'ZNF367']
BRCA2	['BRCA2', 'BRIP1', 'CDCA2', 'FANCI', 'HELLS', 'MKI67']
BRCC3	['CEP295', 'DIP2C', 'KNTC1']
BRD1	['AREL1', 'ARHGAP19', 'ARHGEF11', 'ARMC9', 'ATP2B4', 'BRD1', 'BSN', 'C1orf27', 'CELSR2', 'CHD6', 'COX18', 'CREBBP', 'CRYBG3', 'CSTF2T', 'EML4', 'ENAH', 'EPAS1', 'FASN', 'FBXW2', 'GTPBP1', 'HIRA', 'KLHL28', 'LRP1', 'LRRK2', 'MED17', 'MPDZ', 'PLXNB2', 'RAB5B', 'UPF1']
BRD2	['AFAP1L1', 'AKIRIN2', 'APPL1', 'ATXN7L3B', 'BRD2', 'C11orf57', 'C6orf62', 'CAPN15', 'CCDC186', 'CDR2', 'CEP170', 'CNNM3', 'CNOT8', 'COMMD2', 'DCP1B', 'DDX39B', 'DRG2', 'DVL2', 'HIVEP2', 'IPO5', 'KAT6A', 'PBX2', 'POLR2A', 'RBM26', 'RPL7L1', 'SEP15', 'SLC41A3', 'SMAD4', 'TBC1D22B', 'TRIM39', 'USP49', 'ZNF318']
BRD3	['ABL1', 'ABR', 'AGTPBP1', 'AKAP17A', 'AL023806.1', 'ARHGEF12', 'ARL13B', 'ASB6', 'ATP6V1G1', 'BICD2', 'BRD3', 'C21orf140', 'CBL', 'CHD4', 'CLASP1', 'CPNE3', 'CRCP', 'DCAF12', 'DGCR8', 'EFCAB14', 'ENTPD7', 'FAM63B', 'FBXW2', 'FKTN', 'GATAD2B', 'GGCX', 'GIGYF2', 'GOLGA2', 'GOLGA7', 'GOSR2', 'GTF2H3', 'GTF3C4', 'HIATL1', 'HNRNPK', 'HPS4', 'HSPA4', 'HUWE1', 'ICE2', 'IKZF3', 'INIP', 'INPP5E', 'IP6K1'…
BRD4	['FAT1']
BRD7	['BBS10', 'BMPR1A', 'BRD7', 'CDKN2AIP', 'CFDP1', 'EIF5', 'ERI2', 'KLHDC1', 'PAPD5']
BRD8	['AFMID', 'BRD8', 'DIP2C', 'EPB41L4A', 'LLGL1', 'MARCH8', 'MORC4', 'PIK3CB']
BRD9	['BRD9', 'CNKSR3', 'EPB41L3', 'EVC']
BRDT	['BRDT', 'CA5A']
BRE	['ACP1', 'ANXA4', 'BRE', 'ELOVL7', 'EPDR1', 'GARS', 'GLDC', 'IAH1', 'IER3', 'IMMT', 'JMJD6', 'MPV17', 'NFU1', 'NPM1', 'PDE7B', 'PHB', 'PSMC5', 'RAB10', 'RAB1B', 'RBKS', 'SNX17']
BRF1	['BRF1', 'EXD2', 'MED6', 'PACS2', 'ZNF362']
BRF2	['ASH2L', 'BRF2', 'LSM1', 'TIGD5', 'TM2D2', 'TRIM35', 'TTI2', 'VDAC3', 'XPO7']
BRI3	['BRI3', 'CD68', 'CSF3R', 'CTSL', 'HNMT', 'IL15RA', 'MRAS', 'PLEKHG3', 'S100A11', 'SERPINA1']
BRI3BP	['BRI3BP', 'HMGCR', 'MAPRE2', 'PGBD5']
BRICD5	['ACRC', 'ADAMTS13', 'AGAP4', 'AGAP5', 'AGAP6', 'AGAP9', 'AGER', 'AKAP17A', 'ANKRD26', 'ARHGAP33', 'ATG16L2', 'BGLAP', 'BRICD5', 'C12orf76', 'C8orf44', 'CCDC130', 'CCDC154', 'CCDC57', 'CCDC84', 'CDK3', 'CDRT4', 'CELF6', 'CPT1B', 'CSAD', 'DFNB59', 'DNASE1L2', 'DPH7', 'FAM200B', 'GNRH1', 'KIAA0895L', 'KIF27', 'LCAT', 'MAMDC4', 'MAPK8IP3', 'MYSM1', 'NPIPB4', 'PILRB', 'PNISR', 'POLK', 'SCNN1D', 'STAG…
BRIP1	['BRCA2', 'BRIP1', 'GINS4', 'HELLS', 'HMMR', 'KIF20A', 'KPNA2', 'PBK', 'RAD51AP1', 'SKA3', 'TRIP13', 'TTK']
BRIX1	['BACH1', 'BRIX1', 'BTBD7', 'BYSL', 'CBWD1', 'CCT5', 'CDK7', 'CSAD', 'CTR9', 'DIAPH2', 'DNAL1', 'ENY2', 'EPS15', 'ERO1L', 'FAM76B', 'FARSB', 'KDELC2', 'LYAR', 'MRI1', 'MRPS30', 'MSL3', 'MTFMT', 'NAT10', 'NOP58', 'PAIP1', 'PDCD6', 'TOMM40']
BRK1	['ARPC4', 'BRK1', 'BRPF1', 'CHCHD6', 'FBXO17', 'HDAC11', 'HRH1', 'MTMR14', 'NICN1', 'OGG1', 'PLCD1', 'POMGNT2', 'SLC25A26', 'SLC25A38', 'TADA3', 'TMEM115', 'TUSC2']
BRMS1	['AP2S1', 'ASPHD1', 'BOLA2B', 'BRMS1', 'BSCL2', 'C11orf98', 'C12orf57', 'C9orf16', 'CCDC167', 'CPSF1', 'DYNLRB1', 'FAU', 'HGS', 'LSM7', 'MAP1S', 'MED16', 'MRPL47', 'NUDT22']
BRMS1L	['AASDHPPT', 'ABHD13', 'ADAM9', 'ANKRD28', 'ANO8', 'APPL1', 'ARF6', 'ARHGAP5', 'ARL10', 'ARL6', 'ARPP19', 'ATAD1', 'ATP7A', 'B4GALNT2', 'BRMS1L', 'BTBD7', 'CCNT1', 'CD2AP', 'CENPK', 'CHD8', 'CIPC', 'COPS4', 'CTR9', 'DAAM1', 'EAF1', 'EAPP', 'EGLN1', 'FAM199X', 'FAM210A', 'FAM21C', 'FBXL17', 'FERMT1', 'FERMT2', 'GEMIN2', 'GPR75', 'GTF2H2', 'HECTD1', 'HS2ST1', 'IDI1', 'KLHL9', 'KPNA5', 'LAPTM4B', 'L…
BROX	['BROX', 'GALNT3']
BRPF1	['AK3', 'ANKRD34A', 'ARHGEF17', 'ARID4B', 'ATL3', 'BRPF1', 'C9orf64', 'CACUL1', 'CD46', 'CSTF2T', 'DHX30', 'EAF1', 'EEF2K', 'FAM63B', 'FAM8A1', 'HERPUD2', 'IQSEC1', 'IRS1', 'KAT6A', 'KDM5B', 'KLHL36', 'MOB1A', 'POMGNT2', 'RAD18', 'RAD54L2', 'RBM5', 'TFAP2A', 'VHL', 'ZNF835']
BRPF3	[]
BRSK1	['BRSK1']
BRSK2	['ATCAY', 'BRSK2', 'CELF3', 'EVL', 'MAST1', 'RUSC2', 'SCAMP5', 'SEMA6B']
BRWD1	['ANKRD44', 'BRWD1', 'GALC']
BRWD3	['CLIC4', 'ENAH']
BSCL2	['BRMS1', 'BSCL2', 'DYNLRB1', 'FKBP8', 'NOSIP', 'RHOG', 'TECR', 'ZFPL1']
BSDC1	['AMOTL2', 'BSDC1', 'CELSR2', 'CHD7', 'CRY2', 'CTTNBP2NL', 'CYB5B', 'GNS', 'IRF2BPL', 'MEAF6', 'PAFAH2']
BSG	['ANKRD54', 'APP', 'BACE2', 'BSG', 'C3orf58', 'CD59', 'COPRS', 'DUSP15', 'EPS15L1', 'FOXC1', 'HCN2', 'KDELR1', 'SC5D', 'SYS1']
BSN	['ATP1A3', 'BSN', 'CCDC64', 'CELF3', 'CNTNAP2', 'CPLX2', 'DUSP26', 'FAT1', 'FMN2', 'GNAO1', 'GPD2', 'ZFP30']
BSPRY	['BSPRY', 'EPCAM', 'GALNT3', 'MAP7', 'PPL', 'RAB25', 'SCNN1A', 'ST14']
BST1	['BST1', 'CD68', 'CSF3R', 'LTBR']
BST2	['BST2', 'IFI27']
BTAF1	['BCL2', 'BCL2L2', 'CCDC144A', 'CERS6', 'CREBRF', 'FAM63B', 'FCHO2', 'ITPRIPL1', 'MASP2', 'METTL16', 'MGEA5', 'ZNF320']
BTBD1	['APPBP2', 'BTBD1', 'CDC42BPA', 'CEPT1', 'EIF4E', 'EXOC5', 'GPR34']
BTBD10	['AGAP1', 'AKAP1', 'AKAP13', 'ANO6', 'ARL8B', 'BTBD10', 'CCNH', 'CDYL', 'CLTC', 'CPEB4', 'EIF2AK2', 'EIF4G3', 'ERLIN1', 'FAM168A', 'FAM169A', 'FAM98A', 'FAT1', 'GAS2L3', 'GOLGA2', 'HSPG2', 'INCENP', 'ITCH', 'KIF1BP', 'MBLAC2', 'MICAL2', 'SNX6']
BTBD11	['BTBD11', 'TRIM29']
BTBD16	['BTBD16', 'CAPN3', 'DBNDD2', 'ENPP2']
BTBD18	['BTBD18', 'EID3', 'ESF1', 'KIF1B', 'TUBA3D', 'ZNF335']
BTBD19	['ARHGAP29', 'BTBD19', 'CALCRL', 'CALD1', 'CRY2', 'FRMD4B', 'PROS1', 'SHROOM4', 'SLFN11']
BTBD2	['APPL1', 'ARPP19', 'ATP8A1', 'AUH', 'BRPF3', 'BTBD2', 'CAMK2D', 'DIAPH1', 'EML2', 'EPAS1', 'EVC', 'FEM1B', 'GLCCI1', 'JADE2', 'MANBA', 'PKN1', 'SUGP1']
BTBD3	['BTBD3', 'FLRT2']
BTBD6	['BTBD6', 'KLC1', 'TMEM251']
BTBD7	['CALD1', 'EPAS1']
BTBD8	['BTBD8', 'KIAA1107']
BTBD9	['ANAPC4', 'ATP9A', 'BBS5', 'BBX', 'BROX', 'BTBD9', 'CA5B', 'CMYA5', 'CREBBP', 'CYP2U1', 'DENND4C', 'DSTYK', 'ERMN', 'FAM168A', 'KIF1B', 'MADD', 'MLLT4', 'NDST1']
BTC	['BTC', 'DCK', 'ILDR1']
BTD	['ANO10', 'APAF1', 'APEH', 'ARSD', 'BTBD19', 'BTD', 'C11orf58', 'C16orf62', 'CD4', 'CENPBD1', 'CSF1', 'EVC', 'FAM105A', 'FAM46A', 'GCLM', 'GIMAP2', 'GLB1', 'ITGA1', 'JMY', 'KDELR2', 'KIAA0196', 'KITLG', 'NHLRC1', 'NHS', 'NUDT12', 'RIN3', 'SRGAP3', 'TLR5']
BTF3	['BTF3', 'EIF3E', 'HNRNPA1', 'RPL10', 'RPL19', 'RPS23', 'TBCA', 'ZCCHC9']
BTF3L4	['ABHD5', 'AHCYL1', 'ANP32E', 'APPBP2', 'ATPIF1', 'BTF3L4', 'CANX', 'CASP8AP2', 'CDC73', 'CLIC4', 'CSNK2A1', 'EEF1E1', 'HERC3', 'IFT74', 'IFT81', 'INADL', 'IPO13', 'KAT6A', 'NRAS', 'RLF', 'TCEB3', 'ZMYM4']
BTG1	['AHR', 'ANKRD44', 'ARNT2', 'BCL2', 'BCL6', 'BTG1', 'CSNK1G1', 'ERAP1', 'ETS1', 'JARID2', 'KCTD12', 'LEF1', 'LRRC37B', 'MYEF2', 'OGFRL1', 'PLCL1', 'THAP10']
BTG2	['BTG2', 'EGR1', 'MAF', 'RHOB', 'TBC1D9']
BTG3	['ABHD3', 'ACADSB', 'AKAP8', 'BTG3', 'C1orf27', 'C22orf23', 'COMMD8', 'DNAJC1', 'ELK1', 'ENOPH1', 'GBAS', 'GOLPH3', 'HSPA13', 'IDE', 'LACE1', 'TPBG']
BTK	['BTK', 'CD180', 'CD86', 'CYBB', 'FGD2', 'LILRB1', 'NCF1', 'SCIMP', 'SPI1', 'WDFY4']
BTLA	['BTLA', 'P2RY10', 'SLAMF1', 'SLAMF6']
BTN2A1	['BMS1', 'BTN2A1', 'C8orf44', 'C9orf64', 'CEP76', 'CPNE3', 'CRIPT', 'GNL1']
BTN2A2	['BTN2A2', 'ENAH', 'EVL', 'GPRIN3', 'KLHL5', 'MAPK7', 'MARCH1', 'PDE4B', 'SIPA1', 'TRIM38']
BTN3A1	['BTN3A1', 'BTN3A2', 'BTN3A3']
BTN3A2	['BTN3A1', 'BTN3A2']
BTN3A3	['BTN3A3']
BTNL9	['BTNL9', 'EDNRB', 'RGCC', 'SDPR', 'TMEM88']
BTRC	['ACVR1B', 'ANKRD44', 'ARMCX4', 'BNIP2', 'BTRC', 'CDH11', 'CSRNP3', 'DGKD', 'DIP2C', 'EPB41L2', 'EPS8', 'GATSL2', 'GPATCH2L', 'KCNC1', 'KIAA1958', 'NAP1L3', 'NRXN1', 'TC2N', 'TGFA']
BUB1	['ASPM', 'AURKB', 'BUB1', 'CDC6', 'CEP55', 'DIAPH3', 'FAM83D', 'KIF20A', 'KIF23', 'MND1', 'MYBL2', 'RAD51AP1', 'SKA3', 'TRIP13']
BUB1B	['ARHGAP11A', 'AURKA', 'AURKB', 'BUB1', 'BUB1B', 'CASC5', 'CCNA2', 'CCNB1', 'CCNB2', 'CDC45', 'CDC6', 'CDCA3', 'CDK1', 'CDKN3', 'CKAP2L', 'DLGAP5', 'FAM83D', 'FANCI', 'GTSE1', 'HELLS', 'KIF18A', 'KIF20A', 'KIF23', 'KIF2C', 'KIF4A', 'KPNA2', 'MCM10', 'MND1', 'NCAPH', 'NUSAP1', 'OIP5', 'ORC6', 'PCNA', 'PLK1', 'POLE2', 'RAD51AP1', 'RRM2', 'SKA1', 'SKA3', 'TICRR', 'TROAP']
BUB3	['ATL3', 'BCCIP', 'BCL11B', 'BLOC1S5', 'BUB3', 'EEF1E1', 'FAM72B', 'GLRX3', 'POLA2', 'SMC3']
BUD13	['ALG9', 'ARHGAP5', 'ATP5C1', 'ATXN7L2', 'BLZF1', 'BRPF1', 'BUD13', 'C11orf57', 'CACHD1', 'CCNE2', 'CEP78', 'CEP85', 'CHD8', 'CHMP7', 'CIZ1', 'CPSF7', 'CYB5B', 'DCAF15', 'DCAF7', 'DCLRE1B', 'FAM118B', 'GATAD2B', 'HAT1', 'INCENP', 'MED21', 'NCAPD3', 'NFRKB', 'NUP54', 'RNF26', 'UNC119B', 'ZBTB26', 'ZCCHC8', 'ZW10']
BUD31	['ACTR10', 'AP003419.11', 'ARF5', 'ATP6V1F', 'BOLA2', 'BUD31', 'C19orf53', 'C7orf55', 'CEMP1', 'DPM3', 'EIF3K', 'G6PC3', 'HCFC1R1', 'MRPL51', 'MRPL54', 'PDAP1', 'POLR2J', 'POP7', 'PSENEN', 'SHFM1', 'TRAPPC5', 'ZNHIT1']
BVES	['AKT3', 'ARSJ', 'BVES', 'CACNA2D2', 'CPED1', 'EMILIN1', 'FGD6', 'FILIP1', 'MAP1B']
BX004987.4	['AHSA2', 'BX004987.4', 'CALD1', 'CRYBG3', 'DDX52', 'DIMT1', 'IL6ST', 'INTS2', 'POTEI', 'ZNF529']
BYSL	['AGPAT1', 'BRIX1', 'CENPO', 'CTPS1', 'CUL7', 'EEF1E1', 'GPATCH4', 'HNRNPL', 'HSP90AB1', 'ILF2', 'INCENP', 'MCM3', 'MCM7', 'PAK1IP1', 'POLR1C', 'RAN', 'SRPK1', 'SRSF3', 'TDP1', 'TIMM23', 'TMEM97', 'TOMM40', 'TRAP1', 'TRIM26', 'TUBA1B', 'XPO5', 'YARS2', 'YIPF3', 'ZBTB9']
BZRAP1	['BGLAP', 'BZRAP1', 'EFHC1', 'OBSL1', 'TP53', 'TRIB2']
BZW1	['ACTR3', 'ADAM17', 'ARHGAP31', 'ATF7IP2', 'ATP2A2', 'BPGM', 'BZW1', 'C8orf44', 'CAB39', 'CCDC91', 'CDC27', 'CFAP44', 'CLPB', 'CLTC', 'CNKSR3', 'CYP4V2', 'DLG4', 'EIF2AK2', 'EIF2S1', 'ETF1', 'FCF1', 'FOPNL', 'FUT11', 'FYTTD1', 'GABPB2', 'HAT1', 'HERC3', 'HSPE1-MOB4', 'ITCH', 'KCTD10', 'KCTD12', 'KRR1', 'LRRK2', 'MCU', 'NCKAP1', 'PRKCI']
BZW2	['ABHD17B', 'BZW2', 'CCT2', 'CDCA7L', 'FAM83H', 'GARS', 'HILPDA', 'NME2', 'RPL8', 'SAAL1', 'SPRY2', 'TYRO3']
C10orf10	['C10orf10', 'KCNE4']
C10orf105	['C10orf105', 'GALNT16', 'LRRN3', 'SLC24A4', 'XCR1']
C10orf11	['AIF1', 'C10orf11', 'C3', 'DEF6']
C10orf12	['ACER2', 'BZW1', 'C10orf12', 'CA13', 'GALNT3', 'MID2', 'TC2N']
C10orf128	['A2M', 'ACKR1', 'ALOX5AP', 'APOL1', 'C10orf128', 'CELF2', 'CMKLR1', 'CSTA', 'FGR', 'FOLR2', 'GYPC', 'HLA-A', 'LSP1', 'MAFB', 'RNF125']
C10orf131	[]
C10orf2	['C10orf2', 'POLR3G', 'PUS7', 'TMEM97']
C10orf32	['ADK', 'ANKRD11', 'ARSB', 'ATP6V1H', 'AUTS2', 'B3GNT2', 'C10orf32', 'C6orf120', 'C8orf59', 'CACHD1', 'CANX', 'CPEB3', 'ETS2', 'FANCL', 'GPBP1L1', 'IFT46', 'MICU1', 'MOAP1', 'NCOA4']
C10orf35	['C10orf35', 'IPCEF1', 'KCNK5', 'NPTXR', 'RIN3']
C10orf54	['ADGRE5', 'AOAH', 'BCL11B', 'C10orf54', 'CCDC88C', 'CD14', 'GAS6', 'GBP2', 'GSDMD', 'INPP4B', 'LSP1', 'SQRDL', 'STK10', 'TNFSF10', 'ZEB2']
C10orf67	['C10orf67', 'DNAJC10']
C10orf76	['AASDH', 'AASS', 'AP3B2', 'APC', 'ARHGAP5', 'BCL2L13', 'BIVM-ERCC5', 'BRPF3', 'BTRC', 'C18orf8', 'C20orf194', 'CCDC186', 'CHUK', 'CPEB4', 'CTBP2', 'DFFB', 'EEA1', 'ERLIN2', 'EVC', 'FAM160B2', 'FAM168A', 'FASN', 'FUT11', 'GBF1', 'GOLT1B', 'IL1RAP', 'LRIG1', 'WDR11']
C10orf88	['ABR', 'AC092835.2', 'AC131263.1', 'AGAP1', 'AHR', 'ANGEL1', 'APC', 'ARHGEF11', 'ATP5S', 'B4GALT6', 'BAZ1A', 'C10orf88', 'CCDC82', 'CEP170', 'CKAP5', 'CPSF2', 'DCAF12', 'DENND4C', 'DGKD', 'EDEM3', 'ENTPD7', 'ERMP1', 'FAM135A', 'FAM161A', 'FAM45A', 'FNTB', 'FRRS1', 'HSPG2']
C11orf21	['ARRDC5', 'C11orf21', 'C5orf56', 'DEF6', 'GIMAP2', 'JAK3', 'P2RY8', 'PARP15', 'RIPK3', 'SIDT1', 'SMAP2', 'STAT4', 'TMC8', 'TRAF1', 'TSPAN32']
C11orf24	['C11orf24', 'ERBB2', 'EXT1']
C11orf30	['AASS', 'ACAD11', 'ACTR6', 'ANKS1A', 'ARHGAP26', 'ARHGEF12', 'ARID1B', 'ATP11C', 'ATXN7', 'ATXN7L3B', 'BMPR1A', 'C11orf30', 'C17orf80', 'C1orf109', 'C2CD3', 'CALM2', 'CCDC142', 'CCZ1', 'CENPQ', 'CEP41', 'CNOT8', 'CTBS', 'CTNND1', 'DCAF12', 'DCAF17', 'DHX29', 'DICER1', 'DMTF1', 'DOCK1', 'DROSHA', 'DUSP16', 'EIF2S2', 'EIF3J', 'ERLIN1', 'FAM168A', 'FAM63B', 'FBXO11', 'FBXO9', 'FNBP1L', 'GCLM', 'GOS…
C11orf31	['ARL2', 'ATP6V0E1', 'C11orf31', 'CLIC1', 'MCTS1', 'NUDC', 'SF3B5']
C11orf42	['CSTF1', 'GOLIM4']
C11orf45	['C11orf45', 'ERP27', 'MCTP2', 'TP63', 'TRIM29']
C11orf49	['ARAP3', 'ASCC1', 'C11orf49', 'C18orf8', 'CHD4', 'CLUAP1', 'EIF3M', 'EIF4B', 'ERC1', 'ERMP1', 'GNAI2', 'GOLGA2', 'HPS5', 'HSDL1', 'IGHMBP2', 'IKBKAP', 'KCNV2', 'KDM3B', 'KIAA0196', 'TMEM246', 'TRIM3']
C11orf52	['ABCC6', 'C11orf52', 'CCDC68', 'CHMP4C', 'CLDN1', 'CRABP2', 'FAM127C', 'FOXJ1', 'HES1', 'JPH2', 'KLHDC7A']
C11orf54	['C11orf54', 'CCDC148', 'CRYL1', 'KIAA0895', 'PDZD2', 'PDZK1']
C11orf57	['AASDHPPT', 'ANP32E', 'B3GALNT1', 'C11orf57', 'C5orf51', 'CCDC122', 'CCNE2', 'CENPK', 'CEP57', 'CHIC2', 'CLPB', 'DLAT', 'DUSP16', 'EEF1E1', 'FASTKD3', 'GTF3C4', 'LNPEP', 'MED1', 'MSANTD4', 'PAFAH1B2', 'STT3A', 'ZW10']
C11orf58	['AC092835.2', 'AKAP1', 'AP2M1', 'AP3B2', 'APPL2', 'ARFGEF1', 'ARFIP2', 'ATL3', 'B4GALT6', 'BBX', 'C10orf88', 'C19orf44', 'C5orf22', 'CAPRIN1', 'CCPG1', 'CCT6A', 'CEP170', 'CLTC', 'COPB1', 'CPD', 'CPSF2', 'CUL4B', 'DBF4B', 'DGKD', 'DIP2A', 'DMXL1', 'DUSP18', 'EDEM3', 'EPRS', 'FCF1', 'FNIP2', 'G2E3', 'GANAB', 'GATSL2', 'GCNT2', 'GEMIN5', 'GMFB', 'HBS1L', 'HPS5', 'IDE', 'IGHMBP2', 'IMPAD1', 'IPO7',…
C11orf63	['ADAM9', 'C11orf63', 'HOPX', 'NTM', 'ZC3H12C']
C11orf68	['AES', 'ARFRP1', 'ARHGDIA', 'ATN1', 'C11orf68', 'CASKIN2', 'CHMP6', 'CTDNEP1', 'FAM195B', 'FKBP8', 'GPS1', 'HGS', 'IRF2BP1', 'MCM5', 'MRPL38', 'NOSIP', 'NPRL3', 'RELA', 'RFXANK', 'RNASEH2C', 'SF3B2']
C11orf70	['C11orf70', 'MAP9', 'TRERF1', 'USP44']
C11orf73	['AIF1', 'ANKRD13D', 'AP003419.11', 'ARL2', 'ATP5E', 'C11orf73', 'CCDC167', 'CERS5', 'COX7A2', 'EDC4', 'HAUS5', 'LSM4', 'LSM5', 'MAL', 'MEF2BNB', 'MRPL47', 'MRPL51', 'NDUFA2', 'NDUFS8', 'NUDT1', 'PAFAH1B3', 'PET100', 'PFKP', 'PRDX5', 'PSMA6', 'PSMC3', 'PVRL2']
C11orf74	['C11orf74', 'FHL1', 'SLC4A4', 'SLC5A8', 'STXBP5L', 'TFF3']
C11orf80	['C11orf80', 'S100A6', 'ZHX1-C8orf76']
C11orf84	['C11orf84', 'CAND1', 'CCDC82', 'CHAF1B', 'CHUK', 'ELAC2', 'GTF2H1', 'NAA40', 'NCAPD2', 'SMARCD1', 'SPATS2', 'SRRT']
C11orf85	['C11orf85', 'GPHA2']
C11orf95	['C11orf95', 'C20orf194', 'FNBP1L', 'FOCAD', 'KCTD6', 'KLF12', 'NDN', 'NHSL2', 'ZNF135']
C11orf96	['C11orf96', 'CTGF', 'GGT5', 'IGFBP4', 'MEDAG', 'PPP1R14A']
C11orf98	['AATF', 'ALG8', 'AURKAIP1', 'BIN3', 'BLOC1S1', 'BOLA2B', 'C11orf98', 'C12orf57', 'CDK2AP2', 'EMC9', 'FAU', 'GADD45GIP1', 'GMFG', 'HINT2', 'MEF2BNB', 'MRPL47', 'NDUFA9', 'TCEB2', 'TLCD1', 'TMEM258', 'TSR3', 'UBXN1', 'UQCC3']
C12orf10	['C12orf10', 'C9orf16', 'CLIP2', 'COPZ1', 'GADD45GIP1', 'PAFAH1B3', 'WDR13']
C12orf29	['ADD3', 'ARHGAP11B', 'ATP11A', 'CDC42BPA', 'FNBP1L', 'GBE1', 'KRR1']
C12orf4	['AASDH', 'APC', 'ARHGAP21', 'C12orf4', 'CEP290', 'CPEB4', 'DDX60', 'EDEM3', 'EIF4E', 'EXT1', 'FAM208B', 'GAN', 'GPATCH2L', 'HLTF', 'HSDL1', 'ICE1', 'RECQL', 'RHNO1', 'ZNF800']
C12orf42	['ANAPC15', 'BCL11B', 'C12orf42', 'CNIH2', 'CXCR4', 'GATA3', 'GMFG', 'GMNN', 'JAKMIP2', 'KIAA1257', 'LRFN1', 'MAL']
C12orf43	['DDX47', 'PWP1', 'RFC5', 'ZNF668']
C12orf49	['ADGRG1', 'C12orf49', 'FGD6']
C12orf57	[]
C12orf60	['ATXN3', 'C12orf60', 'CNOT6L', 'FAM210A', 'FAM216A', 'FAM63B']
C12orf65	['AKNA', 'ANKRD36', 'ANP32E', 'ATP1B3', 'ATXN2', 'BRCC3', 'BRICD5', 'C12orf65', 'C12orf73', 'CAMKK2', 'CARF', 'CCDC23', 'CDK9', 'CELSR2', 'CEP70', 'COQ10A', 'CXCR4', 'EPHB6', 'FANCF', 'FBRSL1', 'FCHO1', 'FGD3', 'GKAP1', 'GNA15', 'IFT81', 'RBM10', 'SART3']
C12orf66	['C12orf66', 'HARBI1', 'KLC2', 'NFXL1']
C12orf73	['BPNT1', 'C12orf73', 'IGIP', 'KIAA1551']
C12orf75	['C12orf75', 'CA12', 'DSG2', 'JAKMIP2', 'TOX']
C12orf76	['ACYP1', 'ADGRG6', 'AP3B2', 'ARMC2', 'BBS4', 'C12orf76', 'CACHD1', 'CBL', 'CEP120', 'CSRP2BP', 'DENND4A', 'DOCK7', 'ELK4', 'EML4', 'FBXO21', 'GATSL2', 'GLCE', 'HIVEP1', 'IFT74', 'KIAA1551', 'KIF16B', 'KLHL9', 'LCA5', 'LIN54', 'LRIF1', 'MAPK6', 'NXNL2', 'TAS2R20', 'ZNF169']
C14orf1	['ACAT2', 'ARMC6', 'C14orf1', 'DHCR7', 'EFNB2', 'EMC7', 'FAM218A', 'FAM3A', 'GAS2L1', 'IFT57', 'MSMO1', 'MVD', 'MVK', 'NEO1', 'PCDHGC3', 'SAV1', 'SGCB', 'SIX1', 'SIX4', 'SQLE', 'TMEM30B', 'TTC8', 'WDR24', 'ZNF717']
C14orf105	['C14orf105', 'CFAP69']
C14orf119	['ABHD15', 'ABHD16A', 'ADI1', 'AMBRA1', 'ARFGAP1', 'ATG4A', 'ATP11B', 'BAZ1A', 'BCL2L2', 'BRMS1L', 'BTBD7', 'C14orf119', 'CANT1', 'CCDC127', 'CHD8', 'COPS8', 'CORO1C', 'EIF2S1', 'ERH', 'ERO1L', 'ERP44', 'FAM177A1', 'FAM214B', 'FAM98A', 'GMFB', 'GMPR2', 'GOSR2', 'HBS1L', 'HEXA', 'IPPK', 'JKAMP', 'KDELR2', 'LRP10', 'LSM12', 'MAPK1IP1L', 'PSMC6', 'SNW1', 'SRP54']
C14orf142	['AGTPBP1', 'BRF1', 'C14orf142', 'CBX3', 'CMC2', 'CNOT6L', 'DSN1', 'FAM214A', 'GABPB2', 'GEMIN2', 'GLMN', 'GPAM', 'GSKIP', 'GTF3A', 'HMGB2', 'HNRNPAB', 'HPRT1', 'MPLKIP', 'MRPL16', 'TMEM251']
C14orf159	['ACADSB', 'ACSF2', 'AFG3L2', 'ALDH9A1', 'ANKHD1', 'ARHGAP12', 'BIRC6', 'C14orf159', 'CANX', 'CNOT6L', 'COQ9', 'COX10', 'COX15', 'DAZAP2', 'DFFB', 'DHTKD1', 'DIP2C', 'DPP9', 'ERMP1', 'GLTSCR1L', 'GSTCD', 'HCFC2', 'KCTD21', 'KIAA1467', 'NFS1', 'NNT', 'NUBPL', 'OGDH', 'PFKFB2', 'PRPS1', 'SDHD', 'SYNJ2BP']
C14orf166	['ATP1B3', 'C14orf142', 'C14orf166', 'CDKN2C', 'DDX39A', 'ERO1L', 'FKBP3', 'GMNN', 'GNG5', 'GTF3A', 'H3F3A', 'HMGB2', 'HSPB11', 'IMMP1L', 'MAGOH', 'MRPL16', 'NASP', 'NEDD8', 'PHF5A', 'PSMA6', 'PSMB5', 'PSMC6', 'TIMM9', 'TMEM55B']
C14orf169	['C14orf169', 'CEP170B', 'FBXO45', 'HPRT1', 'UBE2A']
C14orf178	['AC007040.11', 'C14orf178', 'CA5A', 'CYP1A2', 'KIR3DL2', 'PCDHB1', 'PPIAL4G', 'TMEM78', 'ZBTB8B']
C14orf2	['ARF5', 'ATP5H', 'ATP5I', 'ATP5J', 'ATP5J2', 'ATP5O', 'BOLA2B', 'BUD31', 'C14orf2', 'C19orf70', 'CHCHD10', 'CINP', 'COX14', 'COX17', 'COX4I1', 'COX5A', 'COX6B1', 'COX7B', 'DUSP15', 'EIF3K', 'HIGD2A', 'LAGE3', 'LAMTOR2', 'MPV17L2', 'MRPL52', 'MRPL55', 'MRPS25', 'MYEOV2', 'NAA38', 'NDUFA1', 'NDUFA11', 'NDUFA8', 'NDUFB1', 'PET100', 'SLC2A4', 'SLIRP']
C14orf28	['ABL1', 'ADCY9', 'ARMCX4', 'C14orf28', 'C3orf58', 'CD46', 'DCBLD1', 'DPY19L2', 'EHD2', 'EML1', 'FERMT2', 'GPM6B', 'GRAMD3', 'IQCE']
C14orf37	['AEBP1', 'ASPN', 'BGN', 'C14orf37', 'CLIP3', 'CTIF', 'FAM198B', 'SGCD']
C14orf79	['ANKRD10', 'ATN1', 'C14orf79', 'CCDC176', 'CFAP69', 'DOCK5', 'DZIP1', 'FAM129B', 'HYDIN', 'KIAA1407', 'TTC8']
C14orf80	['BCL2L12', 'C14orf80', 'CRIP2', 'DTYMK', 'HN1', 'PFN1']
C14orf93	['C14orf93', 'PFAS', 'RAD52', 'SUZ12']
C15orf26	['APOBEC4', 'C15orf26', 'C1orf194', 'DNAH12', 'ROPN1L', 'WDR38', 'ZNF474']
C15orf38-AP3S2	['AP3S2', 'C15orf38-AP3S2', 'CYFIP1', 'NKIRAS1', 'SCARB2', 'SENP8', 'SNX1']
C15orf39	['ABI1', 'ARPIN', 'BTG2', 'C15orf39', 'CAMTA2', 'CEP350', 'COL15A1', 'CRYAB', 'CTPS2', 'DENND1B', 'FZD6', 'HSPG2', 'KIAA0196', 'MCFD2', 'PTBP1']
C15orf41	['ANO6', 'ARHGAP23', 'ARHGEF10L', 'BHMT2', 'C15orf41', 'CACHD1', 'CAP2', 'CAV1', 'CEP95', 'EYA4', 'FAT3', 'FERMT2', 'INTS2', 'KIAA0020', 'KIF3C', 'LRRC58', 'NBPF10', 'TARBP1', 'WDR43']
C15orf48	['C15orf48', 'FBP1', 'G0S2', 'RAB13', 'UBD']
C15orf52	['ANXA4', 'C15orf52', 'CTSO', 'DISP1', 'METAP2', 'NIPAL2', 'PTPN14', 'REEP5', 'TBC1D25']
C15orf57	['ARL6IP5', 'C15orf57', 'FAM111A', 'MDFIC', 'PCGF2', 'SLC24A1', 'ZEB2']
C15orf59	['A2M', 'ABCA6', 'AKT3', 'ANK2', 'AXL', 'C15orf59', 'FAM129A', 'FEZ1', 'GUCY1A3', 'HCN2', 'PDLIM3', 'PEG3']
C15orf61	['BAHD1', 'C15orf61', 'DUT', 'MTA3', 'MTMR3', 'NBPF3', 'PDCD7', 'SRGAP1', 'TBC1D14']
C15orf62	['AC073657.1', 'AHCTF1', 'AKAP9', 'C15orf62', 'CLK4', 'CSPP1', 'DUT', 'FLVCR1', 'HNRNPH1', 'HTN3', 'IDI1', 'ITCH', 'LHFPL5', 'LHX4', 'ZNF556', 'ZNF786', 'ZSCAN12']
C15orf65	['BBS4', 'BLOC1S5', 'C15orf65', 'F8', 'KATNA1', 'MORN2', 'RSL24D1', 'SPA17', 'TBCE']
C16orf13	['C16orf13', 'DYNLRB1', 'JMJD8', 'TMEM160', 'TRAPPC2L', 'TRAPPC5', 'TRIM47', 'WDR34']
C16orf45	['AMOTL1', 'BNC2', 'C16orf45', 'CACNA2D2', 'EBF4', 'EDNRA', 'EMP3', 'FAM127C', 'HSPB6', 'HSPB8', 'SLFN5']
C16orf46	['AK4', 'APBB2', 'APLP2', 'ARMCX1', 'BCL2', 'C16orf46', 'CASC1', 'CDADC1', 'CYP1B1', 'DNAH7', 'EML1', 'FAM63A', 'FHL1', 'ID4', 'IQCA1', 'PHLPP2', 'PKNOX2', 'PRKAR1A']
C16orf52	[]
C16orf54	['C16orf54']
C16orf58	['ATG14', 'BBS1', 'C16orf58', 'C16orf62', 'CALCOCO1', 'CCDC69', 'DCAF11', 'EDEM3', 'EXT1', 'FERMT2', 'FNIP2', 'GSK3A', 'LCA5', 'PDXDC1', 'PITPNM1', 'SNX5']
C16orf59	['C16orf59', 'CDCA3', 'E2F1', 'FEN1', 'UBE2T']
C16orf62	['ATP9B', 'BACH1', 'C16orf62', 'CEP97', 'CPSF2', 'CUL4B', 'EDEM3', 'FAM168A', 'FOXK1', 'HIC2', 'HIVEP1', 'IRF2BPL', 'ITFG1', 'MKL2']
C16orf70	['ACVR1B', 'C16orf70', 'NCKAP1']
C16orf71	['C16orf71', 'KATNAL2', 'LRRC46', 'RSPH1']
C16orf72	['GNG12']
C16orf74	['C16orf74', 'GPR87', 'GSTP1', 'LAMB3', 'TP63']
C16orf87	['ABI2', 'ARMCX1', 'ARSB', 'ATP6V1A', 'AUH', 'BAZ2B', 'BIRC6', 'BRPF1', 'C16orf87', 'CRBN', 'CWF19L2', 'CYLD', 'DDOST', 'DNAJC14', 'DOCK1', 'E2F6', 'FAM168B', 'FAM69A', 'FASTKD2', 'FBXO38', 'FER', 'GPR180', 'HNRNPR', 'HSD17B7', 'HSPE1-MOB4', 'IFNGR1', 'ING1', 'INTU', 'KIF1BP', 'KTN1', 'LMO7', 'MAPK1', 'SIAH1']
C16orf89	['AGR3', 'AQP1', 'ATOH8', 'C16orf89', 'C4BPA', 'C7', 'EDNRA', 'FOLR1', 'HGD', 'NAPSA']
C16orf91	['C16orf91', 'DNAJA3', 'JMJD8', 'MGAT2', 'MLST8', 'NANP', 'NDUFAB1', 'RNPS1', 'RPP38', 'STOM', 'STUB1', 'TMEM186']
C16orf93	['ARL16', 'C16orf93', 'CACNB3', 'EVA1B', 'WDR90']
C16orf96	['C16orf96', 'C1orf106', 'NTNG2', 'PINK1']
C17orf104	['C17orf104', 'C17orf105', 'C5orf24', 'CA5A', 'CEP135', 'CREM', 'FAM35A', 'GPR83', 'KCNA7', 'LCORL', 'MARK3', 'MPHOSPH9', 'MTRF1', 'MYLK3', 'NSRP1', 'NXNL2', 'PWWP2A', 'RP11-206C20.1', 'TBK1', 'THOC2', 'TIMM21', 'TMEM212', 'TMEM236', 'TMX3', 'WDR36', 'ZBTB8B', 'ZNF182']
C17orf105	['AL365202.1', 'ALDH8A1', 'CCDC144A', 'CFAP54', 'CPN2', 'DNAJB7', 'KIAA1328', 'NANOG', 'NPAP1', 'NRDE2', 'ONECUT3']
C17orf49	['ABCF1', 'C17orf49', 'CRIP2', 'ELFN1', 'PFN1', 'POMT2', 'PRPF8', 'PRR3', 'RNASEK', 'RPP21', 'S100A16', 'THADA', 'TMEM256-PLSCR3', 'TNFSF12']
C17orf51	['ABL1', 'ADCY6', 'AK4', 'AKAP12', 'APLP2', 'ARHGAP35', 'ASCC3', 'ATP8B2', 'BHLHB9', 'BNC2', 'C17orf51', 'CCDC127', 'CCDC85A', 'CDH11', 'CRISPLD2', 'DAAM2', 'EFNB2', 'FAM102B', 'FAT1', 'FBXL7', 'FBXO10', 'FEZ1', 'FLRT2', 'GAS2L3', 'GAS7', 'GLIS3', 'GPRASP2', 'KDELC2', 'KLHL11', 'ZNF106']
C17orf53	['BRIP1', 'C17orf53', 'ORC1', 'POLQ', 'WDR62']
C17orf58	['C17orf58', 'EHHADH', 'FBN2', 'FCHO2', 'LAMB2']
C17orf59	['C17orf59']
C17orf62	['C17orf62', 'CNPY3']
C17orf67	['B4GALNT2', 'C17orf67', 'CDC14A', 'CDK6', 'CHAF1A', 'COA5', 'DGKE', 'DMC1', 'DOCK11', 'EVL', 'GMNN', 'STRADA']
C17orf75	['BHLHB9', 'C17orf75', 'MAP3K1']
C17orf80	['ACADSB', 'AMZ2', 'APPBP2', 'C11orf30', 'C17orf80', 'CAST', 'CBX1', 'DCAF16', 'DGKE', 'DHX40', 'EHBP1', 'FAM135A', 'FIGN', 'FKBP14', 'HELZ', 'HIVEP1', 'INCENP', 'KIF21A', 'KIF3A', 'LIMCH1', 'LIPG', 'MBNL1', 'MDH1', 'MFSD11', 'MTMR4', 'NOL11', 'STXBP4', 'TNRC6C', 'TRIM37', 'UBE2O', 'VEZF1', 'ZBTB39', 'ZNF134', 'ZNF217', 'ZNF260']
C17orf85	['C17orf80', 'C17orf85', 'CAMTA2', 'CAP1', 'CCNT1', 'CNOT8', 'CTNS', 'DHX33', 'EIF5B', 'ELF2', 'FAM111A', 'GMFB', 'IRF2', 'KIAA0753', 'MED20', 'MIS12', 'MNT', 'MON2', 'MSANTD2', 'MTMR3', 'NFYA', 'PGBD2', 'RABEP1', 'RBM4B', 'TAF3', 'TOP3A', 'UBE2G1', 'UBN2', 'WDR33', 'ZFHX3', 'ZZEF1']
C17orf89	['ABHD16B', 'BOLA2B', 'C17orf89', 'HCFC1R1', 'MRPS12', 'UQCRQ']
C18orf21	['BMPR2', 'C18orf21', 'C9orf72', 'CAAP1', 'CASP3', 'CDKN1B', 'CEP76', 'CEP97', 'COPB1', 'CPSF2', 'CTDP1', 'CXXC1', 'DENR', 'GALNT11', 'GPAM', 'GPATCH2', 'GTF2H2', 'HAUS1', 'HMGCS1', 'HNRNPDL', 'KNSTRN', 'NR2C2AP', 'PIAS2', 'PIK3C3', 'RPRD1A', 'SS18', 'TPGS2', 'TRIM45', 'ZSCAN2']
C18orf25	['ARHGEF12', 'BCL2L2', 'KIF21B']
C18orf32	['ATG12', 'ATP6V1E1', 'C18orf32', 'CHMP5', 'CNOT8', 'COA5', 'COMMD10', 'CXorf38', 'DHX32', 'DIMT1', 'DNAJA2', 'DYNC2LI1', 'EPT1', 'FAM200A', 'FAM35A', 'IMPAD1', 'LSM14A']
C18orf54	['ABHD3', 'BRD8', 'C18orf54', 'CENPQ', 'CEP78', 'CEP97', 'GULP1', 'KCTD20', 'LRRC58', 'MCM5', 'MCM7', 'MFSD9', 'MIPOL1', 'RARG', 'SLC25A36', 'SPDL1', 'WDPCP', 'ZNF701']
C18orf8	['ACTG1', 'APBB1', 'ATP6V0A1', 'C18orf8', 'CASP7', 'CDCA7L', 'CHUK', 'CPEB4', 'DENND4A', 'DKK3', 'NPC1', 'SFI1', 'SYTL4']
C19orf12	['AAK1', 'ARHGEF9', 'C19orf12', 'C5orf15', 'CCDC82', 'CCSER2', 'CTSO', 'CYLD', 'CYP20A1', 'DISC1', 'EXOC2', 'FBXL5', 'GALC', 'GNS', 'GPR75-ASB3', 'POP4']
C19orf18	['AGAP5', 'C19orf18', 'GOLGA6L4', 'ZNF606']
C19orf24	['C19orf24', 'CCDC88B']
C19orf25	['C19orf25', 'NDUFA7', 'NR2F6', 'PLEKHJ1', 'PPP1R37', 'SGTA', 'TIMM50']
C19orf33	['ANXA2', 'C19orf33', 'KCNN4', 'KRT19', 'LGALS3', 'MYOM3', 'S100A11', 'S100A2', 'S100A5', 'SLPI', 'TMPRSS4']
C19orf35	['ADGRE1', 'AIF1', 'ARL4C', 'ARRB2', 'C19orf35', 'CD14', 'CMKLR1', 'GNA15', 'INPP5D', 'KCNJ2', 'LEPROTL1', 'MFNG', 'NFAM1', 'PTAFR', 'PTPN6', 'TBXAS1', 'TCF7L1', 'UCP2']
C19orf38	['ARRB2', 'C10orf128', 'C19orf38', 'C1orf54', 'CTSS', 'CXCR6', 'DEF6', 'EMP3', 'FGR', 'GMFG', 'GPSM3', 'IFI30', 'LAT2', 'NLRC4', 'RGS10', 'RNASET2', 'TBXAS1', 'THEMIS2', 'UBA7']
C19orf43	['AP003419.11', 'AP2S1', 'C16orf13', 'C19orf43', 'CCDC107', 'COX6B1', 'CTD-2510F5.6', 'DPCD', 'ELOF1', 'GADD45GIP1', 'GIPC1', 'NBAS', 'NR2C2AP', 'PFDN5', 'SARNP', 'TMEM258', 'UBL5', 'ZNF524']
C19orf44	['AAK1', 'ABI2', 'ADCY6', 'C19orf44', 'CNNM3', 'COG7', 'DDX10', 'EFCAB7', 'EVC2', 'HNF1B', 'SIN3B']
C19orf47	['C19orf47']
C19orf48	['ACPT', 'AKT1S1', 'ALDH16A1', 'C19orf48', 'CAD', 'FBL', 'NCLN', 'PES1', 'POLD1', 'PRPF31', 'TMEM38A', 'TOMM40', 'TOP3B', 'TRIM28', 'TRMT1', 'UBE2S', 'ZNF581']
C19orf52	['C19orf52', 'DDX49', 'DNASE2', 'EIF1', 'KIF3C', 'RAB11B', 'RANBP3', 'TAGLN2', 'WIZ']
C19orf53	['AC104534.3', 'ACTR10', 'AP003419.11', 'ASNA1', 'BUD31', 'C19orf24', 'C19orf53', 'C19orf70', 'CAPNS1', 'CLPP', 'DPM2', 'EIF3G', 'EIF3K', 'ELOF1', 'ERGIC3', 'FAM96B', 'GADD45GIP1', 'GIPC1', 'HINT2', 'KRTCAP2', 'LMBR1L', 'MRPL47', 'MRPL51', 'NDUFA3', 'NDUFA7', 'NDUFB7', 'OXLD1', 'ROMO1', 'RPP21', 'TRMT112', 'UBL5']
C19orf54	['C19orf54', 'CYFIP2', 'FBXO38', 'GTF2H3']
C19orf60	['ABHD16B', 'ABHD17A', 'C19orf24', 'C19orf60', 'FAM195B', 'SCAND1']
C19orf66	['C19orf66', 'CERS4', 'LAPTM4A', 'PLEKHM2', 'PRKCSH', 'RNF114', 'ZNF821']
C19orf68	['RBMS3']
C19orf70	['AES', 'ALKBH7', 'ASNA1', 'ATG4D', 'B9D2', 'BABAM1', 'BRMS1', 'C12orf10', 'C14orf2', 'C19orf25', 'C19orf70', 'CAPNS1', 'CHCHD10', 'CHMP2A', 'CLPP', 'COPE', 'COX4I1', 'COX7C', 'DEFB1', 'DUSP15', 'ECI1', 'FAM3A', 'FDX1L', 'GAMT', 'GFER', 'KRTCAP2', 'MRPL52', 'MRPL54', 'MTX1', 'MYEOV2', 'NAA38', 'NDUFA11', 'NDUFA2', 'NDUFA3', 'NDUFA9', 'NDUFB7', 'ROMO1', 'TIMM13', 'UBA52', 'ZNHIT1']
C19orf71	['AAK1', 'AFAP1L1', 'ATG2B', 'ATM', 'C19orf71', 'CAMK2G', 'CBX4', 'CCAR1', 'CDC14A', 'CEP120', 'CHERP', 'CYB561D1', 'DOT1L', 'ENTPD5', 'EPB41L3', 'ERCC5', 'FAM193A', 'FAM219A', 'FAM65A', 'FIZ1', 'HUNK', 'INPP5E', 'IRGQ', 'KRBOX4', 'MAU2', 'MBD6', 'NHLRC2', 'NRDE2', 'NSD1', 'PCYOX1', 'PHC1', 'POLK', 'PWWP2A', 'RAD52', 'RNF31', 'RRAGB', 'TBC1D20', 'TBC1D3B', 'TMEM168', 'YTHDC1']
C19orf80	['APOC2', 'C19orf80', 'F2', 'HP', 'HPX', 'ITIH4']
C1D	['ANP32E', 'ATP2A2', 'CAPRIN1', 'CCDC18', 'DEK', 'EIF2AK2', 'GANC', 'GNAS']
C1GALT1	['AASDH', 'AHCYL2', 'ALMS1', 'AMZ2', 'ANKHD1-EIF4EBP3', 'B4GALNT2', 'C1GALT1', 'CCDC112', 'CPEB3', 'CR1', 'DONSON', 'DPH3', 'DUSP6', 'EDEM3', 'EIF4E', 'FAM208B', 'FAM210A', 'FGD4', 'GEN1', 'HSPD1', 'KLHL24', 'LRP6', 'MIPOL1', 'MKLN1', 'MPP6', 'NADK2', 'NUCKS1', 'PPIG', 'PQLC3', 'PTBP3', 'RANBP10', 'SMPD4', 'TMEM106B', 'USP9X']
C1GALT1C1	['ATP6V0A1', 'C18orf25', 'C1GALT1C1', 'CDS1', 'CEPT1', 'COG5', 'DDX60', 'DIS3', 'DOCK9', 'ELK1', 'EPAS1', 'LIMS1', 'LOXL2', 'MOSPD1', 'PDCL', 'PIGT']
C1QA	['C1QA', 'C1QB', 'C1QC', 'CD163', 'MS4A6A', 'SIGLEC1']
C1QB	['C1QB', 'C1QC', 'CD163']
C1QBP	['C1QBP', 'COPS3', 'COX11', 'PFAS', 'TSR1', 'WARS2']
C1QC	['C1QA', 'C1QC', 'MS4A6A']
C1QL1	['BEX1', 'C1QL1', 'CHGA', 'CHRNB2', 'GDAP1L1']
C1QL3	['ARHGAP44', 'C1QL3', 'CHRNA2', 'GRM2', 'KLHL9', 'MAFG', 'MAL2', 'MBP', 'PACSIN1', 'TMEM245', 'TRIM22']
C1QTNF1	['BHMT2', 'C1QTNF1', 'CFI', 'CLU', 'CPE', 'CREB3L1', 'DBNDD2', 'IGFBP4', 'RASGRP2', 'SPARCL1', 'TIMP2', 'TPM2']
C1QTNF2	['BHMT2', 'C1QTNF2', 'HEPH', 'INMT', 'ISLR', 'LRRN4CL', 'MAPK10', 'MGP', 'MSRB3', 'PCOLCE', 'PDE1A', 'PLAT', 'PRKG1', 'SGCD', 'ZCCHC24']
C1QTNF3	['AEBP1', 'C1QTNF3', 'EFEMP1', 'SFRP2']
C1QTNF4	['C1QTNF4', 'CLCNKB', 'GGT5', 'IGFBP6', 'MYL9', 'PDGFRL', 'PTMS', 'TGFB1I1', 'TMEM59L', 'TMIE', 'TSPAN4', 'ZNF579']
C1QTNF5	['A2M', 'ADAMTS7', 'AGT', 'AMOTL2', 'ANTXR1', 'BGN', 'C1QTNF5', 'C1orf21', 'CALD1', 'CAV2', 'CCDC8', 'CD248', 'CDH11', 'CFI', 'COL13A1', 'COMP', 'CX3CL1', 'DACT3', 'DLL1', 'DLL4', 'EMILIN1', 'EVA1A', 'FAT4', 'FLRT2', 'FN1', 'FNDC1', 'FOXF2', 'FSTL1', 'GPR176', 'HES1', 'HEYL', 'HOPX', 'HS3ST1', 'ID3', 'IGFBP5', 'IGFBP7', 'KCTD11', 'LAMA4', 'LRRC32', 'MXRA8', 'OLFML2B', 'RASGRP3', 'RASIP1', 'RHOJ',…
C1QTNF6	['ADAMTS12', 'ADGRG1', 'BGN', 'C1QTNF6', 'CPXM1', 'FKBP10', 'GALNT5', 'HTRA1', 'LOXL2', 'MARVELD1', 'NID2', 'NOTCH3', 'NT5DC2', 'P3H1', 'RCN3', 'SNAI2']
C1QTNF7	['A2M', 'ABCA8', 'ADAM33', 'ADAMTS8', 'ADH1B', 'C1QTNF7', 'COL14A1', 'CPED1', 'ELOVL4', 'GNAO1', 'GSTM5', 'INMT', 'LRRN4CL', 'OLFML1', 'PGR', 'PKNOX2', 'PODN', 'PRELP', 'SPARCL1', 'SSC5D', 'SYNPO2', 'TCF21']
C1QTNF9B	['C1QTNF9B', 'TBX1']
C1R	['C1R']
C1RL	['ADGRE5', 'ARL6IP5', 'C1RL', 'CR1', 'CXCL16', 'EIF4E3', 'HDGF', 'MAF', 'ORAI3', 'PLAGL1']
C1S	['C1R', 'C1S']
C1orf101	['BLZF1', 'C1orf101', 'C9orf9', 'CFAP54', 'COL4A5', 'CROT', 'HGSNAT', 'IMPAD1', 'RIBC1']
C1orf105	[]
C1orf106	['C1orf106', 'ITGB6', 'ITGB8', 'KIAA1211', 'KRT5', 'MAL2', 'ST6GALNAC2', 'TNS4']
C1orf109	['ACTN4', 'ADK', 'ALAD', 'ANKRA2', 'ARHGAP5', 'ARMC9', 'BCL2L2', 'BRPF3', 'C1orf109', 'CDK17', 'CEP170', 'CEP85', 'CPEB3', 'CTPS1', 'DIS3', 'DKC1', 'DROSHA', 'EFCAB6', 'EPB41L5', 'ERCC8', 'FKBP5', 'GOSR2', 'H3F3B', 'HS2ST1', 'IGF2BP3', 'JADE3', 'KANSL2', 'KCTD3', 'KIAA1407', 'MANEA', 'NCOR1', 'PARS2', 'PKN2', 'SNIP1', 'WDR3', 'ZNF736']
C1orf112	['AIDA', 'ARPC5', 'C1orf112', 'GORAB', 'SLC25A5']
C1orf115	['ANXA4', 'B3GNT5', 'C1QL3', 'C1orf115', 'CAMK2B', 'CTNND1', 'DOC2A', 'FMO5', 'FREM2', 'FRMD4B', 'HHEX', 'IGFBP4', 'LAPTM4B', 'TRERF1']
C1orf116	['C1orf116', 'CDSN', 'CLDN2', 'CLDN3', 'CRABP2', 'EHF', 'ERBB2', 'KRT19', 'MET', 'MYO1D']
C1orf122	['C1orf122', 'HECTD3', 'LYPLA2', 'MAD2L2', 'MUL1', 'PABPC4', 'PEF1', 'POLR2J', 'PPIE', 'PSMB3', 'SF3A3']
C1orf123	['B9D1', 'C1orf123', 'CMTM3', 'HSPB11']
C1orf127	['APOC1', 'C1orf127', 'CACNA1A', 'CALY', 'CHGB', 'CNIH2', 'DUSP26', 'GDAP1L1']
C1orf131	['AGPS', 'ARL6IP5', 'BRCA1', 'C1orf131', 'CAAP1', 'CCNE2', 'CDC23', 'CENPK', 'CEP120', 'CNST', 'CPSF3', 'DAG1', 'DCK', 'DIEXF', 'ENTPD5', 'GSR', 'HNRNPF', 'HNRNPU', 'IFI16', 'MTERF3', 'MYBBP1A', 'NUP133', 'PARP1', 'PDSS1', 'RAD54B', 'RBM34', 'TAF1A', 'TFB2M']
C1orf145	['BOLA1', 'C1orf145', 'OBSCN', 'TMEM9', 'TRIM11', 'VMAC']
C1orf159	['ACAP3', 'ATAD3A', 'C1orf159', 'PUSL1', 'UBE2J2']
C1orf162	['C1orf162', 'CD37', 'CYTH4', 'GPR65', 'HCST', 'LAIR1', 'MYO1F', 'SELPLG', 'WAS']
C1orf174	['AKAP11', 'BCDIN3D', 'BTBD3', 'C1orf174', 'CAPZA1', 'CCDC59', 'CCNH', 'CLNS1A', 'COMMD2', 'COMMD9', 'COX15', 'CPNE8', 'DDX52', 'DIMT1', 'DIS3', 'EXOSC9', 'FKTN', 'FRG1', 'GNB1', 'IBTK', 'IL6ST', 'PANK4', 'PHF10', 'TMEM237']
C1orf177	['C1orf177', 'TTC22']
C1orf186	['C1orf186']
C1orf189	['AKAP14', 'APOBEC4', 'C1orf189', 'C9orf171', 'C9orf24', 'CDHR3', 'CDHR4', 'DNAH12', 'ENKUR', 'FAM183A', 'GAS2L2', 'IL5RA', 'LRRC71', 'MAP3K19']
C1orf194	['APOBEC4', 'C15orf26', 'C1orf189', 'C1orf194', 'C5orf49', 'C7orf57', 'C9orf171', 'C9orf24', 'CCDC37', 'CDHR4', 'CFAP126', 'CFAP45', 'DNAH12', 'ENKUR', 'SNTN']
C1orf198	['ADCY6', 'ADCY9', 'AMPD2', 'BBS5', 'C1orf198', 'CAPN2', 'CLCC1', 'COL18A1', 'CYP51A1', 'EFNA5', 'EFS', 'EMC2', 'EPHA2', 'EXT1', 'FLVCR1', 'GAL3ST4', 'GATA6', 'HFE', 'KIF26B', 'LRRC1', 'MCC', 'NCKAP1', 'RHOBTB1']
C1orf204	['ABCD2', 'ARHGEF3', 'ATP8B2', 'C1orf204', 'DISC1', 'FAM105A', 'HLX', 'IL6ST']
C1orf21	['ABCC6', 'AFMID', 'AGRN', 'ARHGAP6', 'C1QTNF5', 'C1orf21', 'CDC42EP5', 'CRABP2', 'DHRS3', 'ECHDC1', 'FAM20C', 'GABARAP', 'GATA2', 'GBGT1', 'HOXD10', 'HPGDS', 'HS3ST1', 'INF2', 'JAG1', 'JDP2', 'LTBR']
C1orf210	['ANXA3', 'ARSE', 'C1orf210', 'CD24', 'CDH1', 'CERS4', 'CX3CL1', 'ERBB3', 'SPINT1', 'TMEM125']
C1orf216	['APH1B', 'ARID3B', 'ARPIN', 'C1orf216', 'C2orf76', 'CCDC112', 'CSRNP2', 'FGD1', 'MAP3K3', 'ZDHHC18']
C1orf226	['C1orf226', 'NOS1AP']
C1orf27	['ABL2', 'BTBD3', 'C1orf27', 'C1orf43', 'CD3EAP', 'CD46', 'CEP85L', 'DNAH10OS', 'DPY19L4', 'EPB41L5', 'FAM208B', 'LACTB2', 'RAPH1', 'SCN8A', 'TIPRL', 'YIPF6', 'ZBTB41']
C1orf35	['C1orf35', 'COA6', 'GGPS1', 'IPO9', 'MRPL55']
C1orf43	['ADIPOR1', 'ANP32E', 'ATE1', 'ATL2', 'B4GALT3', 'BZW1', 'C1orf27', 'C1orf43', 'C5orf51', 'CD164', 'CDK12', 'CDK8', 'CLCN3', 'COG2', 'DARS2', 'DCAF8', 'DUSP12', 'EIF2D', 'ENSA', 'FAF2', 'FAM189B', 'FAM204A', 'FAM20B', 'GABPB2', 'HDGF', 'INTS3', 'KANSL1L', 'KATNA1', 'LHX4', 'MLK4', 'MPZL1', 'MR1', 'NDUFS2', 'PARP1', 'PBX3', 'SCAMP3', 'SLC25A44', 'SPCS2', 'SRD5A1', 'TMCO1']
C1orf50	['C1orf50', 'CPT2', 'HMGCL', 'NADK', 'PARK7', 'PPIE', 'TAF12', 'TRAPPC3']
C1orf52	['AGPS', 'BMI1', 'C11orf57', 'C1orf52', 'CDK6', 'CEP76', 'CLOCK', 'DENND4A', 'FAM71F2', 'JAK2', 'MAST2', 'PCNP', 'PRPF38A', 'RPF1', 'USP1', 'ZRANB2']
C1orf54	['ACVRL1', 'C10orf11', 'C1orf54', 'CNRIP1', 'EMILIN1', 'GMFG', 'IGFBP4', 'INMT', 'SH2D3C', 'ZEB2']
C1orf56	[]
C1orf74	['ARHGEF11', 'B3GALNT2', 'C1orf74', 'CASP2', 'PARP1']
C1orf95	['ADCY5', 'ATP1A2', 'C1orf95', 'CASQ2', 'CHRDL1', 'DES', 'FHL1', 'GNAO1', 'HSPB6', 'LDB3', 'MYH11', 'PDZD4', 'PLN', 'RGMA', 'SEMA3E', 'SPEG', 'SYNM']
C2	['ABCB4', 'ACSL1', 'AOX1', 'ASCL2', 'BATF', 'BCL2A1', 'C2', 'CD4', 'CD68', 'CEACAM4', 'CPVL', 'CSF3R', 'CTH', 'DAPP1', 'DGAT2', 'DNASE1L3', 'DOCK8', 'DPEP2', 'EHHADH', 'FGR', 'GMFG', 'GMPR', 'IFI30', 'OLFML3', 'SECTM1', 'SERPING1', 'SLC7A7', 'SLCO2B1']
C20orf144	[]
C20orf194	['ABAT', 'APBB1', 'C20orf194', 'CBX7', 'CEP290', 'CSRNP3', 'CYSLTR1', 'EMILIN2', 'FCN1', 'FGF2', 'GPNMB', 'JAZF1', 'MRE11A']
C20orf195	['C20orf195', 'IGFBP2', 'PHLDA2']
C20orf196	['C20orf196', 'C3orf52', 'RORC']
C20orf24	['C20orf24', 'CCDC137', 'DPM1', 'EIF2S2', 'EIF6', 'GLA', 'MRPL13', 'SLC35A2', 'TPD52L2']
C20orf27	['C20orf27', 'NME1']
C20orf96	['C20orf96', 'CASC1', 'CBX1', 'CFAP53', 'CTC1', 'CYB5D1', 'EEPD1', 'FAM110A', 'FAM227A', 'ING4', 'KCNAB3', 'MEIS1', 'MORC2', 'MTFR1L', 'NGFRAP1']
C21orf140	['ADAT2', 'AGAP5', 'AMMECR1L', 'ARHGAP20', 'ARHGEF9', 'ATF7', 'B3GNT2', 'B4GALNT2', 'BAG4', 'BCL9', 'BLOC1S6', 'BOD1L1', 'BRD3', 'C21orf140', 'C7orf60', 'CASD1', 'CCDC142', 'CCDC93', 'CCDC97', 'CEP164', 'CFAP54', 'CFL2', 'CHIC1', 'CSTF2T', 'CUL9', 'CYLD', 'DCAF12', 'DONSON', 'ECD', 'EEA1', 'EIF4ENIF1', 'EPC2', 'FAM222B', 'FAR1', 'FBXW8', 'GABPB2', 'HIBADH', 'HNRNPA2B1', 'HP1BP3', 'HSDL1', 'IFT122…
C21orf2	['C21orf2']
C21orf33	['C21orf33', 'PWP2']
C21orf58	['ACAT2', 'C21orf58', 'CDC7', 'CDT1', 'CENPK', 'CENPN', 'CXCR4', 'FAM193B', 'GNG2', 'HOXA9', 'PABPC1L', 'PSPH']
C21orf59	['C21orf59', 'CH507-152C13.1', 'GART', 'MIS18A', 'PIH1D1', 'RRP1', 'SMIM11', 'SOD1', 'U2AF1', 'WRB']
C21orf62	['APOBEC2', 'C21orf62', 'F11', 'FXYD2', 'HOGA1', 'MBOAT4', 'TRPV1']
C21orf91	['ALS2', 'ARHGEF6', 'ARL6IP6', 'BCAP29', 'C21orf91', 'C7orf60', 'CCNYL1', 'DENND4C', 'DNAJC27', 'GIT2', 'KLHL8', 'LY75', 'MAPRE1', 'ME2', 'MEF2C', 'MYO9A', 'NEDD1', 'PAFAH1B2', 'PREX1', 'PRKD3']
C22orf15	['C22orf15', 'C9orf24']
C22orf23	['AGAP1', 'ATP10D', 'BTBD9', 'C22orf23', 'CPQ', 'ETS1', 'FLNA', 'KANK1', 'MICALL1']
C22orf29	['ARHGEF11', 'BTBD3', 'C22orf29', 'FAM84B', 'MAP4K4', 'NBPF20']
C22orf39	['C22orf39', 'DGCR2']
C22orf46	['ARHGAP5', 'ARMCX4', 'C14orf28', 'C19orf68', 'C22orf46', 'C2orf68', 'DCUN1D3', 'DZIP3', 'INPP4A']
C2CD2	['C2CD2', 'LIFR', 'PTPN14', 'UGGT2']
C2CD2L	['C2CD2L', 'SPTBN2', 'VPS26B']
C2CD3	['APBB2']
C2CD4A	['C2CD4A', 'CXCL17', 'SLC34A2']
C2CD4B	['C2CD4B']
C2CD4C	['C2CD4C', 'TMEM132A']
C2CD4D	['C2CD4D', 'LRRC56', 'THEM5']
C2CD5	['ANO6', 'ASAP2', 'C2CD5', 'CELF2', 'CRTC1', 'ETNK1', 'FASTKD1', 'FAT4', 'GIT2', 'KANSL1', 'LHX4', 'MFSD6', 'MRE11A']
C2orf15	['ANK3', 'C2orf15', 'CLDN12', 'EPCAM', 'INADL', 'MYRF', 'PPL']
C2orf16	['ACVR1B', 'ARHGAP12', 'C2orf16', 'CASC3', 'CCDC47', 'CELF1', 'CFAP97', 'CLCN3', 'DDX10', 'ERLIN1', 'FUT11', 'IGF1R']
C2orf40	['ADH1B', 'ANGPTL1', 'AOC3', 'C2orf40', 'CRYAB', 'DES', 'EHD3', 'GNAO1', 'GREM2', 'HSPB6', 'LDB3', 'MYH11', 'NUDT10', 'PLN', 'TCF21']
C2orf42	['AKAP13', 'ARHGAP27', 'ARHGAP29', 'BBS5', 'BHLHB9', 'C2orf42', 'C6orf89', 'CCDC82', 'CNOT11', 'COL4A5', 'CPM', 'DHFRL1', 'DZIP3', 'EFCAB7', 'EFHC1', 'EHMT2', 'ERMARD', 'FAM169A', 'FAM178A', 'FMNL3', 'FRAS1', 'GNAI2', 'GTF3C4', 'KLF12', 'MAPK10', 'RNF185']
C2orf44	['AKAP2', 'ASF1A', 'C2orf44', 'CAPZA1', 'CBX1', 'CENPO', 'CYFIP2', 'DIMT1', 'ETS1', 'FAM111B', 'HIF1A', 'TTC27', 'ZNF14']
C2orf47	['AASDHPPT', 'ABI2', 'ACP1', 'ACSL4', 'AFG3L2', 'AGPS', 'ALKBH1', 'APPBP2', 'ARMC10', 'ASNSD1', 'ATE1', 'ATF2', 'ATG12', 'ATIC', 'ATP5B', 'BET1', 'BLZF1', 'BZW1', 'C11orf58', 'C17orf58', 'C1D', 'C1orf43', 'C20orf194', 'C2orf47', 'C6orf62', 'CCNC', 'CDC27', 'CDC40', 'CEBPZ', 'COPA', 'COPS5', 'CSNK2A1', 'DARS2', 'DCLRE1C', 'DDX20', 'DDX6', 'DNAJA3', 'DPM1', 'DUSP11', 'EIF4E', 'FAM133B', 'FASTKD2', …
C2orf49	['ANKRD44', 'BCAS2', 'BNC2', 'CHML', 'EEF1E1', 'FGD4', 'WDFY3']
C2orf50	['ARMC3', 'C2orf50', 'CCDC37', 'CCDC42B', 'CFAP126', 'EFCAB12', 'FOXJ1', 'KRBA2', 'PIFO', 'PRR29', 'SPEF1', 'SPEF2', 'TEKT2']
C2orf54	['C2orf54', 'S100A14', 'ST14']
C2orf68	['ASB16', 'ATM', 'ATP8B2', 'ATP9B', 'C2orf68', 'CAMSAP1', 'CEP135', 'CRY2', 'CYB5B', 'DARS', 'DIDO1', 'DLG4', 'DNAH10OS', 'DPY19L4', 'DSTYK', 'FAM35A', 'FNIP1', 'GPATCH2', 'HOOK3', 'IFT122', 'KDM1B', 'KHNYN', 'MADD', 'MED13', 'MTL5', 'MTX3', 'SENP7', 'SETD5', 'SPDYE16', 'TET1', 'TSC1', 'ZNF785']
C2orf69	['ACSL4', 'ARHGAP18', 'BAZ1A', 'C2orf69', 'CASD1', 'CTTNBP2NL', 'EXOC5', 'HAT1', 'HBS1L', 'HIF1AN', 'IDH3A', 'KLHL11', 'PTPN11', 'SLC16A7', 'SLMO2']
C2orf74	['C2orf74', 'GYPC']
C2orf76	['C1orf216', 'C2orf76', 'CCNYL1', 'CEBPG', 'EPN2', 'FUT8', 'MORN2']
C2orf81	['ADRA2C', 'AMPD2', 'C2orf81', 'CASC10', 'DNALI1', 'EPHB4', 'IFT140', 'MOK', 'NEIL1', 'PKIG']
C2orf88	['ACOX2', 'ASPA', 'ATP1A2', 'B3GALT2', 'C2orf88', 'CAV1', 'CHRDL1', 'FAXDC2', 'HIF3A', 'HSPB8', 'JAZF1', 'MSTN']
C2orf91	['AGAP4', 'AGAP9', 'ARID4B', 'C2orf91', 'C6orf163', 'CCP110', 'CEP120', 'CNTRL', 'CXorf23', 'EEA1', 'EYS', 'FNBP4', 'FSD1L', 'HELB', 'IFT80', 'KIAA0355', 'KIAA1328', 'KIF3A', 'MBTD1', 'TMEM212']
C3	['C3', 'SERPINA1']
C3AR1	['C1QB', 'C3AR1', 'FCGR2A', 'FCGR3A', 'FPR1', 'TYROBP']
C3orf14	['C3orf14', 'MLF1']
C3orf17	['ALKBH5', 'AP2B1', 'ARL13B', 'ARL14EP', 'ATP11B', 'BAHCC1', 'C3orf17', 'CCDC14', 'CCDC47', 'CCDC69', 'CEBPZ', 'CEP97', 'CRTC3', 'CS', 'CYTH3', 'DBR1', 'DCBLD2', 'DEDD2', 'DIXDC1', 'DNAH1', 'DPH3', 'DPY19L3', 'EIF3J', 'ELF2', 'EVI5', 'FBXL16', 'GPR63', 'HAUS6', 'ICAM5', 'IRGQ', 'KANSL2', 'KBTBD4', 'KIAA0895', 'KIAA1429', 'LAMA5', 'MAP3K10', 'MAP4K3', 'MBNL1', 'MFN1', 'NCK2', 'NR1D2', 'NR2C2', 'OR…
C3orf18	['C3orf18', 'CLIP3', 'MTFR1L', 'RGN', 'ZNF853']
C3orf30	['TRAJ2']
C3orf33	['ATP9A', 'C3orf33', 'CD59', 'COL18A1', 'CPE', 'DDR1', 'DPH3', 'DTX4', 'EFNB2', 'EMC10', 'EPHA2', 'F2R', 'FAM210B', 'FNBP1L', 'GLRB', 'KCTD6', 'ZNF433', 'ZNF621']
C3orf36	['C3orf36', 'SLCO2A1']
C3orf38	['ACTR2', 'ANXA7', 'BRPF1', 'C3orf38', 'CDC5L', 'CEP97', 'CGGBP1', 'CHMP2B', 'CSGALNACT2', 'DNAJC27', 'EDEM3', 'FAM206A', 'ITCH', 'LRCH1', 'MED1', 'NAA50', 'NAB1', 'PRR5L', 'WDR82']
C3orf52	['C3orf52', 'TSPAN15']
C3orf58	['ATN1', 'C3orf58', 'CCNE2', 'ERO1L', 'IKZF3', 'ITGA9', 'LAMC1', 'LRRC1']
C3orf62	['APEX2', 'C3orf62', 'TTLL3']
C3orf67	['ANKRD31', 'C3orf67']
C3orf70	['ATP1B2', 'C3orf70', 'CCDC68', 'CDKN1C', 'COL9A3', 'CSPG4', 'CTSF', 'FILIP1', 'FOXL1', 'FOXS1', 'GPRASP1']
C4A	['C4A']
C4BPA	['C16orf89', 'C4BPA', 'CAPN8', 'FOLR1', 'HNF1B', 'LRG1', 'ORM1']
C4BPB	['C4BPB', 'FMO5', 'HNF1B', 'MUC13', 'RAPGEF4', 'SMIM24']
C4orf19	['ARHGEF38', 'C4orf19', 'CGN', 'GCNT3']
C4orf26	['C4orf26']
C4orf27	['ACYP1', 'ANXA5', 'AVL9', 'BAG4', 'C4orf27', 'CHMP7', 'CLK1', 'COPS4', 'COX18', 'CRCP', 'DCAF4L1', 'DNAJC9', 'ECHDC1', 'EPM2AIP1', 'FMNL2', 'GTF2F2', 'HEATR3', 'INTS12', 'KIF13B', 'KLHDC8B']
C4orf29	['ACADM', 'AVL9', 'C1GALT1', 'C2CD5', 'C4orf29', 'CCNG2', 'CERS6', 'CLCN3', 'CNEP1R1', 'DCAF16', 'DGKE', 'DHX33', 'DNAJB14', 'ELF2', 'FAM206A', 'FAM63B', 'GALNT3', 'GLCE', 'HELQ', 'INPP4A', 'KDM3B', 'KIAA1109', 'KLHL28', 'KPNA4', 'LBR', 'MOAP1', 'OTUD4', 'PIK3C2A', 'PRMT9', 'RAB33B', 'REST', 'TRMT10A', 'USP38']
C4orf3	['ADGRG1', 'ARFIP2', 'C4orf3', 'C9orf64', 'CACUL1', 'CCDC85A', 'CRY2', 'CTSB', 'RAP1GDS1']
C4orf32	['C4orf32', 'FKBP14', 'MAGEE1', 'MBNL2', 'PREX2']
C4orf33	['C4orf33', 'CAPZA1', 'CCDC7', 'CEBPG', 'CPEB2', 'DNAJA2', 'GORAB', 'HSPA13', 'USP35', 'ZEB1']
C4orf36	['ADNP2', 'BBS1', 'C4orf36', 'CFAP54', 'DEDD', 'FRMD6', 'GABBR1', 'HAUS3', 'INSR', 'LHX4', 'MAP4K5']
C4orf46	['AGPS', 'ARHGAP5', 'BCL11B', 'C4orf46', 'CAMK4', 'CD2AP', 'CENPO', 'CEP85L', 'CHFR', 'CSGALNACT2', 'DMC1', 'ELMOD2', 'GPSM2', 'H2AFY', 'IL6ST', 'PTBP1', 'SPDL1', 'STMN1', 'TCF19']
C4orf47	['C4orf47', 'CFAP43', 'GPRC5A']
C4orf48	['ATP6V0C', 'C4orf48', 'PPP4C', 'SCAND1', 'TMEM175']
C4orf50	['AAK1', 'ADAM23', 'ARL4C', 'ATP10B', 'C4orf50', 'CD244', 'CYP11A1', 'DGKG', 'DTHD1', 'EMX1', 'EPHB6', 'GALM', 'HPCA', 'IL31RA', 'INPP4B', 'JAKMIP1', 'KCNK5', 'LRRC17', 'PDCD1LG2', 'SPOCK1']
C5	['C5', 'LRRC37A3', 'MMS22L', 'OGFRL1']
C5AR1	['C5AR1', 'CD14', 'CD300E', 'CSF3R', 'GPNMB', 'LILRB3', 'RAB31', 'RGS1', 'SLC2A3', 'SLC7A7', 'THEMIS2']
C5AR2	['AHR', 'ARL11', 'C5AR2', 'IRAK3', 'KCTD12', 'MARCH1', 'NEGR1', 'ZBTB7B']
C5orf15	['ALDH7A1', 'ARF3', 'ARMC2', 'ATP9A', 'C12orf29', 'C12orf60', 'C5orf15', 'ERAP1', 'GRHL1', 'IQGAP2', 'PAIP2', 'PRMT6', 'RAPGEF6', 'TGFBR3']
C5orf22	['AAGAB', 'AASS', 'ABHD2', 'AP3S2', 'AREL1', 'ATP11B', 'ATP2C1', 'B4GALT6', 'C5orf22', 'C5orf28', 'CAPN15', 'CARF', 'DGKD', 'DLD', 'DVL2', 'EDEM3', 'ELMSAN1', 'EPAS1', 'ERCC6', 'ESYT2', 'FNIP2', 'FNTB', 'FSD1L', 'GOLT1B', 'GUCD1', 'HSD17B4', 'HSDL1', 'IRAK4', 'KCTD3', 'LONRF1', 'LPCAT1', 'MEGF9', 'MFSD1', 'MRPL49', 'MTMR12', 'MXD1', 'NFXL1', 'PHC3', 'TARS']
C5orf24	[]
C5orf28	['ANKEF1', 'ANKRD28', 'ATP13A3', 'BTAF1', 'C5orf28', 'CBWD1', 'CCDC125', 'CCNH', 'CNTF', 'DCAF10', 'DTD2', 'E2F6', 'EARS2', 'ENPP4', 'EOGT', 'FAM135A', 'FAT1', 'FRG1B', 'FTSJ1', 'HEATR5B', 'INTU', 'KIAA0232', 'KIAA0825', 'KLHL24', 'LCOR', 'LGALS8', 'MAP4K5', 'PUS7L', 'RRM2B', 'TXNDC15']
C5orf30	['AGTPBP1', 'ARL2BP', 'ARPP19', 'ATG4C', 'C5orf28', 'C5orf30', 'CEP44', 'COG3', 'CSTF1', 'EXOC5', 'GEMIN5']
C5orf34	['AGPS', 'BLM', 'C18orf25', 'C4orf29', 'C4orf46', 'C5orf34', 'CASP2', 'CBX1', 'CCAR1', 'CCDC6', 'CENPJ', 'CENPK', 'CENPO', 'CENPQ', 'CEP72', 'CNOT2', 'DCUN1D4', 'FAM20B', 'FAM72B', 'FBF1', 'RFWD3', 'THOC2']
C5orf38	['C5orf38', 'IRX2']
C5orf42	['C5orf42', 'DIP2C', 'FAM86B1']
C5orf45	['C5orf45', 'TRIM52']
C5orf46	['C5orf46', 'PKP1']
C5orf49	['C5orf49', 'CFAP126', 'FOXJ1', 'PIFO']
C5orf51	['ADCY9', 'AGGF1', 'AKIRIN1', 'ALS2', 'ANAPC4', 'ANKRA2', 'APPBP2', 'ARFGEF2', 'ARHGAP5', 'ARHGEF11', 'ARID4A', 'ASB7', 'ASH1L', 'ATP2B4', 'ATP6V1A', 'C11orf54', 'C16orf52', 'C5orf22', 'C5orf42', 'C5orf51', 'CASP7', 'CAT', 'CBX5', 'CCNT1', 'CDC40', 'CDC73', 'CDK12', 'CDYL', 'CEBPZOS', 'CELF1', 'CEP128', 'CEP97', 'CHD1', 'CLOCK', 'COX15', 'CPNE8', 'CPOX', 'CSNK1A1', 'DAZAP2', 'DCAF10', 'DCK', 'DEN…
C5orf56	['ACAP1', 'ALPK1', 'APOL3', 'ARAP2', 'ARHGDIB', 'BLNK', 'C10orf128', 'C11orf21', 'C5orf56', 'DAPP1', 'GAPT', 'GMFG', 'MB21D1', 'TNFRSF14']
C5orf63	['C5orf63', 'EZH1', 'FAM98B', 'INO80', 'KIAA0907', 'MAPKBP1', 'POLR2A', 'RUNDC1', 'USP21']
C6orf1	['C6orf1', 'MAGED2', 'NELFE', 'NFKBIL1']
C6orf106	['C6orf106', 'CDS2', 'JAK1', 'LARP1B', 'SLC39A7', 'SLC45A4', 'TRIM26', 'TUBA1C', 'VSIG10']
C6orf120	['AGPS', 'ARHGAP1', 'ATP11B', 'ATP2A2', 'B3GALNT1', 'B3GALNT2', 'C10orf32', 'C6orf120', 'C6orf89', 'CDC40', 'DLG1', 'DOCK10', 'ECHDC1', 'EEA1', 'EHHADH', 'EPT1', 'ESYT2', 'ETFDH', 'FAM122A', 'FNBP1L', 'HECA', 'MIB1', 'MLLT4', 'SASH1', 'ZEB2']
C6orf132	['C6orf132', 'RAB25']
C6orf136	['BAG6', 'C6orf136', 'CSNK2B', 'CUTA', 'HIGD2A', 'MRPS10', 'MRPS18A', 'NDUFA1', 'NDUFA3', 'OARD1', 'PFDN6', 'RNF5', 'SLC25A11', 'SNRPC', 'TOMM6', 'UQCRB', 'VPS52', 'YIPF3']
C6orf163	['ADAT2', 'AGAP4', 'AGAP5', 'AK9', 'C6orf163', 'CENPJ', 'CEP152', 'CLK4', 'ERO1LB', 'EYS', 'FGF7', 'FMN2', 'IGSF5', 'TMCC2', 'TRIM13', 'ZFP2', 'ZNF141', 'ZNF331', 'ZNF565', 'ZNF83']
C6orf165	['ARMC3', 'C6orf165', 'C7orf57', 'CCDC113', 'CCDC173', 'CFAP126', 'DNAH7', 'IQCG', 'ROPN1L', 'RSPH1', 'WDR38', 'WDR78', 'ZMYND10']
C6orf203	['C6orf203', 'GTF2H5', 'LRP11', 'NDUFA8']
C6orf226	['C6orf226', 'DPM3', 'LIME1', 'MRPL2', 'NCBP2-AS2', 'SCAND1', 'ZNHIT2']
C6orf47	['C6orf47', 'DDR1', 'MAD2L1BP', 'NAA60', 'PPT2', 'YIPF3']
C6orf48	['C6orf48']
C6orf52	['C6orf52', 'RNF32']
C6orf62	['B3GALNT1', 'BCL9', 'C6orf62', 'DSP', 'GLO1', 'MBD5', 'PHF10', 'TRIM26', 'TRIM39', 'ZNF322']
C6orf89	['AK4', 'EFNB2']
C7	['C7', 'CDO1', 'ISLR', 'PKNOX2', 'TCF21']
C7orf25	['ARHGEF11', 'ATP11A', 'C10orf76', 'C7orf25', 'CEP97', 'DNTTIP2', 'DSTYK', 'FAM220A', 'GNAQ', 'IKZF5', 'INPP5E', 'MIA3', 'OCRL', 'OSBPL3', 'PGBD2', 'ZFHX3', 'ZNF233', 'ZNF331']
C7orf26	['C7orf26', 'CDC34', 'EIF2AK1', 'KLHL25', 'MGAT5', 'MTMR3', 'POLD1', 'SYNGR3', 'TUBGCP6', 'ZNF12']
C7orf31	['C7orf31', 'CACNB3', 'CENPJ', 'EZH1', 'FAM53B', 'FMN2', 'MYZAP', 'OSBPL3', 'RAVER2']
C7orf43	['AGTPBP1', 'ARID4A', 'C7orf43', 'JRKL', 'NUP50', 'PAXIP1', 'PLCG1', 'PSD4', 'TECPR1']
C7orf49	['ATP5C1', 'C1orf210', 'C7orf49', 'CHCHD3', 'CPSF6', 'IGSF3', 'KCP', 'KIAA1522', 'MFF', 'OSBPL10', 'PPIC', 'RFNG', 'SPATS2', 'TSPAN12', 'VPS25', 'WDR91']
C7orf50	['BAD', 'C7orf50', 'COX8A', 'ECI1', 'MEA1', 'MRPS17', 'MRPS18A', 'NSUN5', 'PPDPF', 'TBC1D22A', 'TOMM6']
C7orf55	['C7orf55']
C7orf55-LUC7L2	['C7orf55-LUC7L2', 'CASP2', 'COA5', 'CPNE8', 'CTCF', 'FAM98B', 'GTPBP4', 'KBTBD8', 'LSM14B']
C7orf57	['APOBEC4', 'ARMC3', 'C1orf194', 'C7orf57', 'C9orf171', 'CCDC173', 'CCDC37', 'CFAP126', 'CFAP43', 'CFAP45', 'CFAP57', 'UPP1']
C7orf60	['APPL1', 'C7orf60', 'CDCP1', 'CEP19', 'CERS6', 'CHML', 'CPEB1', 'DNAJB6', 'DNAJC27', 'DOCK9', 'ELMOD2', 'HMGN5', 'MOB1A', 'PDCL', 'TCAF1']
C7orf73	['C7orf73', 'CASP2']
C8G	['APRT', 'C19orf24', 'C8G', 'C9orf172', 'CHCHD10', 'GAK', 'GFER', 'HAGHL', 'IFRD2', 'LMF1', 'PTGES2', 'SYNGR3', 'TMEM129']
C8orf33	['C8orf33', 'EIF4A3', 'FAM49B', 'FLOT2', 'GIT1', 'HSF1', 'LAPTM4B', 'PPP1R16A', 'PRKDC', 'PTK2', 'PUF60', 'ZNF696']
C8orf34	['C8orf34', 'CUBN', 'DUSP7']
C8orf37	['ACER2', 'C8orf37', 'DCUN1D5']
C8orf4	['ADGRL2', 'C8orf4', 'NR2F2', 'PAPSS2', 'S1PR1', 'TM4SF1']
C8orf44	['AHSA2', 'ANKRD12', 'ANKRD28', 'C8orf44', 'CCDC43', 'CLHC1', 'CSAD', 'DHFR', 'EID2B', 'GOLGA6L4', 'LUC7L3', 'RALGPS1']
C8orf48	['C8orf48']
C8orf58	['C8orf58', 'EFS', 'FAM109B', 'NT5DC2', 'RHOBTB2', 'RNF208', 'STC1', 'TCF7L1', 'TMEM256-PLSCR3']
C8orf59	['C8orf59', 'DCAF13', 'DCK', 'EIF3E', 'ENY2', 'FBXO33']
C8orf76	['BPNT1', 'C2CD5', 'C8orf44', 'C8orf76', 'CCND3', 'CLOCK', 'CLPX', 'DCAF13', 'ENY2', 'ERI2', 'EXOC8', 'FAM216A', 'FAM92A1', 'FBXO28', 'MAP10', 'METTL4', 'MRPL13', 'NDNL2', 'SBF1', 'ZHX1-C8orf76']
C8orf82	['C8orf82', 'FKBP10', 'NAPRT']
C8orf88	['A2M', 'AKT3', 'ANXA6', 'C8orf88', 'CPEB1', 'GCNT4', 'GUCY1A3']
C9orf114	['C9orf114', 'GTF3C5', 'PTGES2', 'SLC27A4', 'SURF2', 'TMEM203', 'WDR5', 'ZMYND19']
C9orf116	['C9orf116', 'CETN2', 'FOXJ1', 'SCTR']
C9orf117	['C9orf117', 'CFAP43', 'CFAP53', 'CFAP57', 'DLEC1', 'DNAH6', 'DRC7', 'OPHN1', 'PIH1D2', 'POC1B-GALNT4', 'ZNF558']
C9orf142	['C9orf142', 'C9orf16', 'FAAP20', 'SSNA1', 'ZBTB17']
C9orf152	['C9orf152', 'GJB1', 'ICA1', 'LLGL2', 'PRR15L', 'SPDEF']
C9orf156	['C9orf156', 'CRY2', 'PRKCQ', 'SMARCA2']
C9orf16	['ANKS1B', 'C12orf10', 'C9orf16', 'MAP1S']
C9orf171	['AKAP14', 'APOBEC4', 'C1orf189', 'C7orf57', 'C9orf171', 'C9orf24', 'CCDC108', 'CCDC37', 'CCDC42B', 'CDHR4', 'CFAP126', 'CFAP43', 'DNAH12', 'ENKUR', 'FAM183A', 'FAM81B', 'LRRC71', 'PRR29']
C9orf172	['C8G', 'C9orf172', 'NOXA1', 'WNK2', 'ZMYND19']
C9orf24	['AKAP14', 'APOBEC4', 'C1orf194', 'C5orf49', 'C7orf57', 'C9orf171', 'C9orf24', 'CCDC108', 'CCDC37', 'CCDC42B', 'CDHR3', 'CDHR4', 'CFAP126', 'DMTN', 'DNAH12', 'KCNS1', 'SNTN']
C9orf3	['ACSL3', 'C9orf3', 'CAAP1', 'CHMP2B', 'CTNND1', 'EDRF1', 'HP1BP3', 'KCTD1', 'PTK2']
C9orf40	['ABRACL', 'ANP32E', 'C3orf52', 'C8orf88', 'C9orf40', 'CD1A', 'CENPO', 'DNMT3B', 'EWSR1', 'FAM72B', 'FAM72C', 'FNBP1', 'GFI1', 'MCMDC2']
C9orf41	['AGBL3', 'ASAH2B', 'BCAS2', 'C9orf41', 'CCDC77', 'IARS', 'LIN54', 'NAA35', 'RANBP6', 'RNF11', 'SECISBP2L']
C9orf47	['C9orf47']
C9orf50	['ADRA2C', 'C9orf50', 'CCDC181', 'CCND3', 'CLDN14', 'FAM228B', 'KCP']
C9orf64	['ASAP2', 'C17orf80', 'C9orf64', 'CCDC66', 'CLK3', 'EXTL2', 'GATAD2A', 'MYD88', 'RMI1']
C9orf69	['ATP6V1G1', 'C9orf69', 'GLE1', 'GTF3C5', 'KIAA0368', 'MRRF', 'PHPT1', 'PTGES2', 'RABL6', 'RBM18', 'STOML2', 'TBC1D13']
C9orf72	['ANKRD11', 'BAHD1', 'BTAF1', 'C9orf72', 'CCDC39', 'CRLF3', 'CYB5R3', 'DDX60', 'EIF3J', 'ELMO2', 'ESYT2', 'FFAR4', 'GABBR1', 'GALC', 'GALNT3', 'GK', 'GLS', 'IMPA1', 'IRF2BPL', 'LRRFIP1']
C9orf78	['ASB8', 'BICD2', 'C9orf156', 'C9orf78', 'CAB39', 'CHMP5', 'CSRNP2', 'EIF2B1', 'FUBP3', 'GAPVD1', 'ISCA1', 'LLPH', 'MRPL50', 'MSANTD3', 'PDCL', 'PPHLN1', 'PTGES3', 'RAB21', 'RBM18', 'TOR1A', 'TOR1B', 'TTF1', 'ZBTB43']
C9orf84	['C9orf84', 'NOV', 'UGCG', 'ZNF711']
C9orf85	['C9orf85', 'DCAF12', 'DENND6A', 'ERCC6L2', 'GLS', 'IARS', 'PAK1IP1', 'REST']
C9orf9	['AK8', 'C1orf101', 'C9orf9', 'CDNF', 'INPP5K', 'RSPH1', 'TMEM8B']
C9orf91	['C9orf91', 'L3MBTL3']
CA1	['CA1', 'CA2', 'CA4', 'DHRS9']
CA11	['CA11', 'DMTN']
CA12	['C12orf75', 'CA12', 'RCAN2', 'SMIM3']
CA13	['ASPH', 'CA13', 'CAPZA1', 'CEP295', 'HAUS6', 'HDX']
CA14	['CA14', 'COL23A1', 'CSRP1', 'IP6K3', 'NGFRAP1']
CA2	['ARHGAP29', 'CA1', 'CA2', 'DHRS9', 'EDIL3', 'P2RY1', 'SLC4A4']
CA3	['CA3', 'DUSP26', 'LDB3']
CA4	['AGER', 'APOBEC2', 'CA4', 'CCL28', 'F11', 'FOXJ1', 'OVOL1', 'SLC4A4', 'TSPAN12']
CA5A	['AC004076.7', 'AC007326.1', 'AC090154.1', 'AICDA', 'AL591806.1', 'AL596220.1', 'AL645728.1', 'ALS2CR12', 'C14orf178', 'C17orf104', 'CA6', 'CCDC14', 'CCDC144A', 'CCDC154', 'CD300LD', 'CDHR4', 'CPN2', 'CSAD', 'CYP4F3', 'DDX25', 'DENND5B', 'DMXL2', 'FRMPD1', 'GAN', 'GLIPR1L1', 'ITGAV', 'KIR3DL2', 'KLHL23', 'LEO1', 'MDM4', 'MOGAT3', 'NANOG', 'NR1I3', 'ONECUT3']
CA5B	['CA5B', 'EPS8', 'FUNDC1', 'ITPRIPL2']
CA6	['AGAP6', 'AL591806.1', 'BEND3', 'CA6', 'CCDC57', 'FAM71F2', 'FLVCR1', 'GK5', 'GMFB', 'GRIK2', 'HELB', 'HRH4', 'INO80D', 'INTU', 'LCAT', 'PMS1', 'SEC14L5', 'ZBTB7B', 'ZNF124']
CA7	['NEFH']
CAAP1	['ABCC9', 'CAAP1', 'FNBP1L', 'KLHL9', 'MTERF1', 'PLAA', 'STRBP']
CAB39	['ABI2', 'ALS2CR12', 'AREL1', 'ARRDC3', 'ATP8A1', 'B3GNT2', 'BMPR2', 'CAB39', 'CFAP54', 'EPT1', 'HNRNPH3', 'HSD17B4', 'MICAL2', 'NCOA1', 'SGMS2']
CAB39L	['ARHGAP29', 'ATP11C', 'BTAF1', 'CAB39L', 'CCDC125', 'CD2AP', 'CWC22', 'DOCK1', 'EDEM3', 'MAML2', 'NUMA1', 'RCBTB1', 'SLMO2', 'SPATA13']
CABIN1	['CABIN1', 'GAS2L1', 'GGA1', 'PES1', 'PFN1', 'SBF1', 'SMARCB1', 'TBC1D7', 'TOP3B']
CABLES1	['ARFGEF2', 'CABLES1', 'CEP97', 'LIPG', 'PPARA', 'PPP1R13B', 'RNF4', 'TRAM2']
CABLES2	['CABLES2', 'CCDC82', 'TAF4']
CABP1	['CABP1', 'CHGA', 'LIMS2', 'UBE2QL1']
CABP7	['BEX1', 'C1QL1', 'CABP7', 'CACNA1A', 'CACNA2D2', 'CALY', 'CHGB', 'DUSP26', 'ERO1LB']
CABYR	['CABYR', 'CPEB1', 'ELAVL2', 'ELOVL3', 'ELOVL6', 'FAM162B', 'FAM222B', 'FGF11', 'GCAT', 'HERC5', 'IL6R', 'MKS1', 'NPHP1', 'NQO1', 'TAF1A']
CACFD1	['CACFD1']
CACHD1	['ADAMTS1', 'B3GNT5', 'CACHD1', 'CREB3L1', 'EBF3', 'EPHA4', 'FLRT2', 'GALC', 'RAVER2']
CACNA1A	['CACNA1A', 'CALY', 'CHGA']
CACNA1C	['ABHD5', 'AEBP1', 'ANXA1', 'CACNA1C', 'CNTNAP1', 'CTTNBP2NL', 'DKK3', 'EFNB2', 'KIRREL', 'LRRC32', 'MSRB3', 'NOTCH3', 'ZNF521']
CACNA1D	['CACNA1D', 'CARD10']
CACNA1F	['ADPRH', 'ARPIN', 'CACNA1F', 'CCDC121', 'CEP152', 'CRTC3', 'DMXL2', 'MDM1']
CACNA1G	['CACNA1G', 'DACT3', 'ZFHX4']
CACNA1H	['A2M', 'CACNA1H']
CACNA1I	['ATP8A2', 'BSN', 'CACNA1I', 'CELF4', 'CPLX2', 'DLG4', 'FBXO41', 'NEURL1']
CACNA2D1	['ARMCX2', 'CACNA2D1', 'CDH2']
CACNA2D2	['CACNA2D2', 'PLCH2', 'SHANK2']
CACNA2D3	['CACNA2D3', 'CALY', 'CAMK2A', 'CELF4', 'CPLX2', 'MDH1B', 'PACSIN1']
CACNB1	['CACNB1', 'CHRNA5', 'FMNL1', 'MAP3K12']
CACNB2	['ABCC9', 'BHMT2', 'CACNB2', 'FILIP1', 'GPRASP1', 'MAP1B', 'ZEB1']
CACNB3	['ANAPC4', 'C16orf93', 'CACNB3', 'CENPM', 'CTXN1', 'FMN2', 'GAS2L1', 'LIN7B', 'LSM4', 'LSM5', 'NUDT1', 'NUP85', 'PAFAH1B3', 'PDCD5', 'PGBD2', 'SAC3D1', 'SYCE2', 'TACC3', 'UBL7', 'ZNF781']
CACNB4	['CACNB4', 'FGFR2']
CACNG1	[]
CACNG4	['CACNG4', 'CLDN3', 'FST', 'VCAN']
CACNG8	['ACER3', 'ANKRD28', 'CACNG8', 'CCDC144A', 'CFAP54', 'CREBRF', 'DCUN1D3', 'IGSF9B', 'NEURL1', 'PLEKHG2', 'SLC52A3', 'SYP']
CACTIN	['CCDC124', 'GLTSCR2', 'PCED1A', 'PIAS4']
CACUL1	['C6orf132', 'FNBP1L']
CACYBP	['ADIPOR1', 'ATF6', 'BOP1', 'C17orf58', 'CACYBP', 'CCT2', 'DARS2', 'DDX18', 'FARSB', 'GLUD1', 'HSP90AA1', 'IARS2', 'MRPL39', 'MRPL9', 'NUFIP2', 'PYCR2', 'SSB', 'TMEM183A', 'TSEN15', 'UCHL5']
CAD	['C19orf48', 'CAD', 'CENPO', 'DDX39A', 'DLX4', 'DNMT3A', 'HMGA1', 'OST4', 'OTX1', 'PPM1G', 'RAD51D', 'RECQL5', 'SLC25A11']
CADM1	['CADM1', 'FADS1', 'MAML3', 'SAMD4A']
CADM2	['CADM2', 'LSAMP']
CADM3	['ABI3BP', 'ACKR1', 'ADCYAP1R1', 'ADGRB3', 'ANK2', 'ASB2', 'BOC', 'CADM3', 'CCDC69', 'CD79B', 'CHRDL1', 'CHRNA3', 'CLDN5', 'DCLK1', 'FAM129A', 'GNAO1', 'PLP1', 'SFRP1']
CADM4	['CADM4']
CADPS	['CADPS', 'EPHA2', 'FST', 'GJA1', 'GPC3']
CADPS2	['ACTN1', 'BTBD3', 'BVES', 'CADPS2', 'CALD1', 'DZIP1L', 'EFS', 'FBXL7', 'NTN4', 'PARVA', 'PIAS4', 'PTPN21', 'RHOBTB1', 'ZSCAN5A']
CALB1	['CALB1', 'FZD5', 'GABRP', 'SCGB3A2']
CALB2	['CALB2', 'FMN1']
CALCA	['CALCA', 'CALCB']
CALCB	['CALCA', 'CALCB']
CALCOCO1	['ABAT', 'ADD3', 'AGO4', 'AMFR', 'ARHGAP12', 'ATM', 'ATP8B2', 'AUTS2', 'BBS12', 'BBS9', 'C5orf42', 'CALCOCO1', 'CASP8', 'CCNG2', 'CLIP2', 'CPNE8', 'DAG1', 'FAM63B', 'GLT8D1', 'HIVEP2', 'IP6K2', 'JRKL', 'KAT2B', 'KCTD21', 'KIRREL', 'LRRC8B', 'RBM5', 'SLC12A6', 'ZER1', 'ZNF197', 'ZNF287']
CALCOCO2	['CALCOCO2', 'CAP1', 'CDK8', 'CDKL5', 'CFLAR', 'CMIP', 'CPEB2', 'CRYBG3', 'DNAH1', 'ELMSAN1', 'EPAS1', 'FLII', 'FSBP', 'JADE2', 'LATS2', 'SPTBN1']
CALCRL	['A2M', 'ADAMTS3', 'APOLD1', 'ARSJ', 'CALCRL', 'CDH6', 'COL14A1', 'COL15A1', 'DOCK9', 'EDNRB', 'ENTPD1', 'EPAS1', 'FAM124B', 'FAM198B', 'GUCY1A2', 'GUCY1A3', 'GUCY1B3', 'MEF2C', 'NEURL1B', 'PCDH17', 'PDGFD', 'PODXL', 'RUNX1T1', 'SOX7', 'STARD8']
CALD1	['A2M', 'CALD1', 'CAV1', 'COL24A1', 'CRIP1', 'FERMT2', 'FN1', 'HOPX', 'IGFBP5', 'KIRREL', 'PLS3', 'THBS1']
CALHM1	['ACBD6', 'ADAM11', 'ARNT2', 'B3GNT4', 'BBS4', 'C1orf198', 'C2orf76', 'CALHM1', 'DNM1', 'DOC2A', 'EDC3', 'ENAH', 'FADS6', 'INTS7', 'KCNAB2', 'KLHL12', 'NTPCR', 'OTX1', 'PSEN2', 'PYCR2', 'RABIF', 'STX1A']
CALHM2	['C10orf128', 'CALHM2', 'CELF2', 'F2R', 'FBLN2', 'IGFBP7', 'KCTD12', 'SPARCL1', 'TLR5']
CALM1	['CALM1', 'CDK8']
CALM2	['ABHD17C', 'BMPR1A', 'C11orf30', 'CALM2', 'COPS2', 'CTNNAL1', 'CTTNBP2NL', 'FNIP2', 'GRK4', 'HBS1L', 'KRR1', 'MALT1', 'MAPRE1', 'YWHAQ']
CALM3	['ABHD2', 'ATP1A3', 'CALM3', 'MLEC', 'SIPA1L3']
CALML4	['C4orf19', 'CALML4', 'CCL15', 'CDH17', 'FUT4', 'GAL3ST1', 'GPR35', 'HHLA2', 'HNF1A', 'HNF4G', 'IYD']
CALR	['CALR', 'CHID1', 'COL18A1', 'CRELD1', 'DNAJB11', 'EIF1B', 'GPC4', 'HEXB', 'HSP90B1', 'HSPA5', 'HYOU1', 'LTBP3', 'MANF', 'MLEC', 'PDIA4', 'PDIA6', 'RPN1', 'SH3RF3', 'TG', 'TMEM17']
CALU	['ADAMTS12', 'CALU', 'ITGA3', 'LOXL2', 'PXDN', 'SPOCK1']
CALY	['ATP8A2', 'CALY', 'CELF4', 'CPLX2', 'EEF1A2']
CAMK1	['CAMK1', 'COMT', 'GABARAP', 'HES6', 'KCTD17', 'LTBP3', 'PFKP', 'RNASEH2C', 'SERPINF2', 'SGSM2', 'SMPD1', 'VOPP1']
CAMK1D	['AFF1', 'AK9', 'B2M', 'C7orf31', 'CAMK1D', 'CDR2', 'CRY1', 'GPR176', 'SLFN11']
CAMK1G	['C4orf50', 'CAMK1G', 'FXYD6', 'LHX6', 'LMO3', 'PXDN', 'TCF21', 'VIM']
CAMK2A	['ARSI', 'C1orf115', 'CACNA2D3', 'CAMK2A', 'CAMK2B', 'CASQ2', 'CHN1', 'DLEU7', 'FBXL16', 'GLS2', 'GREM2', 'GRM2', 'MUSTN1', 'RASAL1']
CAMK2B	['C1orf115', 'CAMK2B', 'CPLX2', 'DNM1', 'DOC2A', 'SCG3', 'TMEM63C']
CAMK2D	['AFF1', 'AGL', 'AHCYL2', 'ANKMY2', 'ARRDC3', 'ATF6', 'CAMK2D', 'CSPP1', 'ELF1', 'ESYT2', 'GNAS', 'HGSNAT', 'IGSF9B', 'LUC7L2', 'RHOBTB3', 'RPS6KA3', 'TRIM3']
CAMK2G	['ACSL6', 'ACTN1', 'ADD3', 'AGL', 'ARHGAP39', 'B4GALNT2', 'BTBD9', 'C8orf88', 'CAMK2G', 'CAP2', 'CAV1', 'CCSER2', 'CDK12', 'CERS6', 'CLIP4', 'DDR2', 'DPYSL3', 'EAF1', 'ENTPD5', 'FAM35A', 'FAT4', 'FLNC', 'GDPD1', 'GRAMD1C', 'INSIG2', 'MALT1', 'PAQR7', 'PIK3C2B', 'PPM1K', 'PPT1', 'PTK2', 'RAD54B', 'RNF114', 'STARD9']
CAMK2N1	['CAMK2N1', 'PDLIM4', 'RUNX2', 'SDC4', 'SMIM3', 'SYT12', 'TIMP1']
CAMK2N2	['CAMK2N2', 'FBLL1', 'SEZ6L2', 'STMN3']
CAMK4	['ADA', 'ARHGEF6', 'CAMK4', 'CCDC64', 'CENPK', 'CPLX2', 'EVL', 'LAMA2', 'PCDH18', 'PDGFRA', 'PGBD5', 'PPP1R16B', 'SLC4A10', 'SYT11']
CAMKK1	['CAMKK1', 'DNM3', 'EVA1C', 'GDA', 'GLT1D1', 'KCNH3', 'SEMA7A', 'TRIM16', 'ZNF185']
CAMKK2	['ATP8B2', 'C12orf65', 'CAMKK2', 'DOCK4', 'GCN1L1', 'GRPEL2', 'PRKCE']
CAMKMT	['CAMKMT', 'CSRNP3', 'EEF1E1', 'RBBP9', 'STARD13', 'TMEM107']
CAMLG	['CAMLG', 'NLGN2']
CAMP	['CAMP', 'FKSG61', 'NEK5']
CAMSAP1	['ACAD11', 'ADAMTS9', 'ADCK3', 'ADD3', 'AGAP2', 'AKAP9', 'APAF1', 'ARHGAP35', 'ASAP2', 'ATF7IP2', 'ATP6V0A1', 'CAMSAP1', 'CAMSAP2', 'CCNT1', 'CD46', 'CEP170', 'CREBBP', 'CSTF1', 'CYB5D1', 'DENND4C', 'DENND5B', 'DIP2A', 'DIP2C', 'DOCK7', 'EDEM3', 'FAM208B', 'FAM83B', 'FASN', 'FBXO11', 'GATSL2', 'KDM1B', 'KIAA1324L', 'LRP12', 'MAP3K1', 'MAP4K4', 'MYH10', 'NCBP1', 'PPP1R26', 'RC3H2', 'UBQLN1', 'USP2…
CAMSAP2	['AASDHPPT', 'ABCA3', 'ANGEL2', 'ANK3', 'APPL1', 'ARFGEF2', 'ARHGAP5', 'ARHGEF12', 'ARHGEF35', 'ARL8A', 'ARSB', 'ASAP1', 'BMPR2', 'C17orf80', 'C18orf25', 'CAMSAP2', 'CDK8', 'CHSY1', 'CNST', 'DENND1B', 'DIAPH2', 'DOCK9', 'DYNLT3', 'ENAH', 'ETV3', 'EXD2', 'FBXO28', 'FERMT2', 'HFE', 'KBTBD6', 'KCTD3', 'KIF3A', 'LBR', 'MFSD9', 'PIKFYVE', 'TOP2B', 'ZNF281']
CAMSAP3	['CAMSAP3', 'CELF3', 'JPH3', 'MAP2K7', 'RAVER1', 'RUNDC3A', 'SEMA6B', 'XAB2']
CAMTA1	['CAMTA1', 'MRPS15']
CAMTA2	['CAMTA2', 'CAPN2', 'CCNE1', 'DUSP18', 'FAM214A', 'HSD17B4', 'LAMA5', 'MYO1C', 'SMCR8']
CAND1	['ADD1', 'AKAP9', 'ANO6', 'ARFGAP1', 'ARHGEF12', 'ARID4B', 'ARIH1', 'ASAP2', 'ATM', 'ATP8A1', 'BACH1', 'CAB39L', 'CAND1', 'CARF', 'CCAR1', 'CCNT1', 'CEBPG', 'CEP97', 'DAG1', 'DCK', 'DSG2', 'EDEM3', 'EIF4E', 'FAM169A', 'FAM208B', 'FAM45A', 'FAR1', 'FBXO21', 'FMNL3', 'FRS2', 'G3BP1', 'GTF2A2', 'HAT1', 'HDAC4', 'HIVEP1', 'HSPA13', 'INCENP', 'KIAA1462', 'MIOS', 'MKLN1', 'NDFIP2', 'NF1', 'NPEPPS', 'PP…
CAND2	['A2M', 'AFF3', 'ANK2', 'APBB1', 'ARHGAP20', 'ARHGEF9', 'BVES', 'CAND2', 'CLIP3', 'DACT3', 'DTNA', 'FAM129A', 'FGFR1', 'GNAO1', 'GRIK5', 'HRH2', 'NACAD', 'SALL2']
CANT1	['ACVR1', 'AFAP1L1', 'CAND1', 'CANT1', 'CBX1', 'CDK8', 'CSTF1', 'DOCK1', 'GIT1', 'MAP3K1']
CANX	['AHR', 'BCL2', 'CANX', 'DGKD', 'ELL2', 'EVI5', 'FASTKD3', 'FOXN3', 'ITSN2', 'LATS2', 'TARS']
CAP1	['ABI3BP', 'AP2M1', 'APBB1', 'C5orf22', 'CAP1', 'CAPZA1', 'CCDC18', 'CLTC', 'CPED1', 'CTTNBP2NL', 'ELOVL1', 'EXT1', 'FRRS1', 'FTSJ1', 'GANC', 'GNG12', 'GTF3C6', 'IDS', 'MAP7D1', 'MAPK1']
CAP2	['ACTN1', 'BHMT2', 'CAP2', 'CCDC69', 'CLIC4', 'CRISPLD1', 'ERICH5', 'FAM84B', 'FERMT2', 'HIP1', 'NAP1L3', 'ZNF608']
CAPG	['APOC1', 'CAPG', 'IL18', 'S100A11']
CAPN1	['AATK', 'ACSS3', 'ACTR3', 'AGAP1', 'ANXA4', 'ATP2B4', 'C10orf88', 'CAMTA2', 'CAPN1', 'CASKIN2', 'CD9', 'CDH11', 'CLMP', 'CTNNA1', 'DEK', 'EIF1', 'EMC2', 'EPS8L2', 'FAM102B', 'FN1', 'GAB2', 'GFM2', 'GLTPD2', 'GSK3A', 'HSD17B7', 'IDS', 'INTS5', 'KITLG', 'KLC2', 'LRRC57', 'SBDS', 'SGSH', 'ZNF608']
CAPN10	['ACTR10', 'AURKAIP1', 'BIN3', 'BLOC1S1', 'C19orf53', 'CAPN10', 'CCHCR1', 'DPH7', 'EDC4', 'FAM104B', 'FAM96B', 'GADD45GIP1', 'GPR35', 'GPS2', 'HRAS', 'NXF1', 'PRPF8', 'RBM6', 'RNPEPL1', 'STAG3L5P-PVRIG2P-PILRB', 'STX8', 'SULT1A3', 'SYNPO2L', 'TUBGCP6']
CAPN11	['CAPN11', 'FGD5', 'RHOJ', 'SH2D3C', 'SHROOM4']
CAPN13	['C1orf210', 'CAPN13', 'CAPN3', 'HHIP', 'KLK6']
CAPN14	['CAPN14', 'KIAA1147']
CAPN15	['AGO2', 'ARGLU1', 'ARHGEF11', 'ATP6V0C', 'AXIN1', 'BBS10', 'BCL9L', 'C5orf22', 'CAPN15', 'CCDC132', 'CD3EAP', 'CDAN1', 'CFAP97', 'DIP2A', 'EIF2AK3', 'ENTPD7', 'FAM160A2', 'FAM199X', 'HSPG2', 'KAT6B', 'MED4', 'MX2', 'PDPK1', 'PHACTR4', 'RAB11FIP3', 'TOP2B']
CAPN2	['ACSS2', 'ACTR2', 'ACVR1', 'AKAP9', 'CAPN2', 'CAST', 'CREG1', 'DAAM2', 'DCUN1D1', 'DZIP3', 'ECD', 'EML4', 'EVC', 'FAM135A', 'GIGYF2', 'IDH1', 'MYH9', 'NCKAP1', 'NEDD9', 'SLC25A24', 'UNC45A']
CAPN3	['ABCA2', 'BTBD16', 'CAPN13', 'CAPN3', 'CARNS1', 'CD22', 'CDK18', 'CLDN11', 'ENPP2', 'ERMN', 'FA2H', 'FOLH1', 'HPN', 'KLK6', 'LDB3', 'MAL']
CAPN5	['CAPN5']
CAPN6	['CAPN6', 'MSX1', 'PCDH18']
CAPN7	['CTTNBP2NL', 'GOLIM4']
CAPN8	['CAPN8', 'CTSE', 'SFTPA1']
CAPN9	['CAPN9', 'KRT19']
CAPNS1	['CAPNS1', 'CD151']
CAPNS2	['A2ML1', 'ALDH3B2', 'CAPNS2', 'CERS3', 'CSTA', 'DSC3', 'FAT2', 'GLTP', 'KRT15', 'KRT5', 'LAMB3']
CAPRIN1	['ADNP2', 'ANKRD50', 'ANO6', 'AREL1', 'ATP9B', 'CAPRIN1', 'CCDC82', 'CPSF2', 'CTBP2', 'CYB5R4', 'DAZAP2', 'DOCK7', 'DYNC1H1', 'EDEM3', 'EID1', 'EIF2AK2', 'ENAH', 'EPAS1', 'ETAA1', 'EXT1', 'FAM135A', 'FAM214A', 'FNIP2', 'GTF2A1', 'HSD17B4', 'LYST', 'PIK3C2A', 'RP11-449H3.3', 'USP37']
CAPRIN2	['ACSL4', 'AGO4', 'ATAD1', 'BBS7', 'C8orf58', 'CAPRIN2', 'CD46', 'ESCO1', 'FAM102B', 'FAM200A', 'FGD6', 'PNKP', 'TRIP10']
CAPS	['CAPS', 'COMMD7', 'FAM110A', 'FAM111A', 'FAM89B', 'MAPK15', 'PLLP', 'PPP1R3E', 'SSBP4', 'TMEM175', 'VPS28', 'ZNF48', 'ZSWIM8']
CAPS2	['CAPS2', 'LUC7L3', 'TMEM212']
CAPZA1	['ADAM17', 'ADK', 'AHCYL1', 'AKAP12', 'ALOX12', 'AMPD2', 'ARCN1', 'ARF3', 'ARPC2', 'ARPC5', 'ATF2', 'ATF7IP', 'ATP6V1G1', 'B3GNT2', 'C1orf174', 'CA13', 'CANX', 'CAP1', 'CAPZA1', 'CARF', 'CDK2AP1', 'CEP120', 'CHFR', 'CLCC1', 'CLIP1', 'CLTC', 'COMMD10', 'CPEB4', 'CREG1', 'CRLF3', 'DCLRE1B', 'DDX20', 'DR1', 'ENTPD7', 'EPB41', 'ERLIN1', 'EXOC2', 'FAM213B', 'FEM1C', 'FRMD4B', 'FTO', 'GLMN', 'GNAI3', '…
CAPZA2	['ACYP1', 'ACYP2', 'ANKRD28', 'ARPC3', 'ATMIN', 'ATP6V1F', 'BECN1', 'CAPZA2', 'CDS1', 'CEP152', 'CHPF2', 'CLCC1', 'CNEP1R1', 'COG6', 'DCAF4L1', 'DCUN1D1', 'DNAH14', 'FRMD4B', 'GNL2', 'GTF3A', 'IPO7', 'LMBR1', 'LTV1', 'XRCC6']
CAPZB	['AASS', 'AP1B1', 'AP2M1', 'ARAP2', 'ARHGAP18', 'ARPC1B', 'ATP6V1B2', 'BHLHE40', 'CAP1', 'CAPZB', 'CPEB2', 'DAAM2', 'DNAJC8', 'DOCK8', 'DUSP6', 'EIF4G3', 'FAM102B', 'FAM105A', 'HMGCL', 'KDM1A', 'MED18', 'P4HA2', 'PANK4', 'PDCD10', 'PRDX1', 'REXO2', 'RP11-343C2.11', 'SRSF4']
CARD10	['CARD10', 'FKBP9', 'HSPG2', 'TJP1']
CARD11	['ADAM28', 'AIF1', 'APOBEC3C', 'ARHGDIB', 'BLNK', 'CADM1', 'CARD11', 'DOCK10', 'DPEP2', 'FCMR', 'GPRIN3', 'NQO1', 'PRKCQ', 'RAB31', 'RGS10', 'SYK']
CARD14	['CARD14', 'EPPK1', 'KIAA1549', 'LAPTM4B']
CARD16	['CARD16']
CARD6	['AKAP13', 'CARD6', 'CYBRD1', 'DOCK10', 'GBP2', 'GPRC5B', 'HEPH', 'ITGA9', 'LRRC8C', 'MFNG', 'OSMR', 'S1PR1']
CARD8	['ADCY6', 'AGAP2', 'ARHGEF6', 'ARRDC5', 'ATG12', 'BPTF', 'CARD8', 'CLCN5', 'DEDD', 'DSP', 'EAPP', 'ENTPD5', 'FGD6', 'FRAS1', 'GNG2', 'ITCH', 'PRKACB', 'PTK2B', 'RASGRP1']
CARD9	['AIF1', 'APOBR', 'ARL11', 'BLNK', 'C3', 'CARD11', 'CARD9', 'CSF3R', 'CYBA', 'KCNQ1', 'MFNG', 'NOD2', 'RAC2', 'RGS19', 'S100B', 'SAMHD1', 'SIRPA', 'SLC7A7', 'SYK']
CARF	['ABHD2', 'ABI2', 'ADCY6', 'AFF1', 'ANKRD12', 'APAF1', 'ARID4A', 'B3GALNT2', 'BRD8', 'C18orf8', 'CAPZA1', 'CARF', 'CCDC171', 'CCDC77', 'CCSAP', 'CDC40', 'CDC73', 'CFAP54', 'CHSY1', 'CLIC4', 'CLUAP1', 'CREBL2', 'CREBRF', 'CTTNBP2NL', 'CUL5', 'CUL9', 'DCAF5', 'DDHD2', 'DDX21', 'DDX50', 'DENND4C', 'DGKH', 'DHX40', 'DLG1', 'DNAJC3', 'EIF4B', 'EPC1', 'ERCC6', 'GBF1', 'JAK1', 'KAT6B', 'KIAA1328', 'KLHL…
CARHSP1	['C12orf42', 'C12orf57', 'CARHSP1', 'CCDC23', 'CDKN2D', 'CFL1', 'CKLF', 'CTNNBIP1', 'E2F2', 'EVL', 'GRAP', 'H1FX', 'H2AFZ', 'KIF22']
CARM1	['ANKS1A', 'CALU', 'CAPN1', 'CARM1', 'CASC3', 'CDK11A', 'CDYL', 'CRNKL1', 'DLST', 'DOCK7', 'EMC1', 'EXOC7', 'FAM156A', 'GGCX', 'GNAI3', 'GOLIM4', 'HMGXB3', 'IDH3A', 'INO80E', 'ITPR3', 'KDM3B', 'KIAA0195', 'LARP7', 'NUCB1', 'RAVER1', 'RNF41', 'RNH1', 'SERBP1', 'SNX7', 'STRN4', 'YBX1', 'ZMPSTE24']
CARNS1	['AATK', 'ABCA2', 'ADAMTS4', 'ADAP1', 'APLP1', 'BCAS1', 'BTBD16', 'CAPN3', 'CARNS1', 'CD22', 'CLDN11', 'CLDND1', 'CNDP1', 'CNP', 'CNTN2', 'CYB5R2', 'ELOVL1', 'ENPP2', 'ERMN', 'FA2H', 'FGFR2', 'FOLH1', 'GJB1', 'GJC2', 'HOXD1', 'HPN', 'KLK6']
CARS2	['AKAP8', 'ALKBH5', 'AP3D1', 'APAF1', 'ATIC', 'B3GALNT2', 'BCL2L13', 'CAPN1', 'CARS2', 'CASC3', 'CCT6A', 'CDC16', 'DNAJA3', 'EML2', 'EML4', 'ETFA', 'FAN1', 'FCF1', 'GFM2', 'HSPA9', 'IARS', 'IARS2', 'KRAS', 'LAMB1', 'LRIG1', 'MIPEP', 'MTCH2', 'NAPEPLD', 'NSRP1', 'PCID2', 'PEX19', 'PRICKLE3', 'RPAP1', 'SRC', 'TARBP1', 'TBC1D24', 'TFDP1', 'TM9SF4', 'UPF3A']
CASC1	['ARMC3', 'CASC1', 'CCDC65', 'CFAP126', 'CFAP53', 'CREB3L4', 'DNAH7', 'EIF3E', 'MDH1B', 'RSPH1', 'TEX9', 'TP53']
CASC10	['CASC10', 'DTNA', 'EFNA5']
CASC3	['ATP8A1', 'CLDN12', 'EPB41L2', 'ITGAV']
CASC4	[]
CASC5	['ARHGAP11A', 'ASPM', 'BRCA2', 'BRIP1', 'BUB1B', 'CASC5', 'CDCA2', 'CENPE', 'CKAP2L', 'CLSPN', 'E2F7', 'ESCO2', 'FANCI', 'FOXM1', 'KIF11', 'KIF14', 'KIF15', 'MKI67', 'NUSAP1', 'POLQ', 'PRR11', 'RACGAP1', 'SGOL2', 'SMC4', 'WDHD1', 'ZWILCH']
CASD1	['AC087350.1', 'AGAP2', 'AP3B2', 'ARHGAP5', 'ASAP2', 'CAMSAP2', 'CASD1', 'CEP41', 'CRNKL1', 'CSRNP3', 'EPB41L5', 'EPS8', 'FAM135A', 'FAM169A', 'FBXO28', 'HSD17B4', 'HSPG2', 'LRCH1', 'MAN2A1', 'MATR3', 'ZKSCAN1']
CASK	['CASK', 'GFPT1', 'GMNN', 'GULP1']
CASKIN1	['CASKIN1', 'CPLX1', 'DLG4', 'JPH4', 'MAPK8IP2', 'RGS14', 'SCAMP5', 'SYNGR1']
CASKIN2	['BCAR1', 'C11orf68', 'CAPN1', 'CASKIN2', 'CNTN4', 'DLG5', 'ERG', 'GPM6B', 'KIF13A', 'MBTPS2', 'PTPRK', 'RAB23', 'SEMA3G', 'SLC9A3R2', 'TIMP3']
CASP1	['CARD16', 'CASP1']
[truncated: 13,438 more rows]

## Sheet: S9 - TCGA and GTEx sample list
Supplementary Data 9. TCGA and GTEx samples used to identify tissue specific genes
Sample_name	Cohort_name
TCGA-DQ-5630-01	TCGA-HNSC
TCGA-KK-A7B0-01	TCGA-PRAD
TCGA-56-7222-01	TCGA-LUSC
TCGA-55-6972-01	TCGA-LUAD
TCGA-H7-A6C4-01	TCGA-HNSC
TCGA-58-A46N-01	TCGA-LUSC
TCGA-E2-A15K-01	TCGA-BRCA
TCGA-DQ-7592-01	TCGA-HNSC
TCGA-22-5489-01	TCGA-LUSC
TCGA-CG-5721-01	TCGA-STAD
TCGA-C8-A132-01	TCGA-BRCA
TCGA-E2-A1IJ-01	TCGA-BRCA
TCGA-A8-A08Z-01	TCGA-BRCA
TCGA-NC-A5HR-01	TCGA-LUSC
TCGA-B8-A54K-01	TCGA-KIRC
TCGA-YL-A8SJ-01	TCGA-PRAD
TCGA-E9-A244-01	TCGA-BRCA
TCGA-BQ-7050-01	TCGA-KIRP
TCGA-EJ-7791-01	TCGA-PRAD
TCGA-Y8-A8S0-01	TCGA-KIRP
TCGA-CJ-5686-01	TCGA-KIRC
TCGA-2Y-A9H6-01	TCGA-LIHC
TCGA-A6-2675-01	TCGA-COAD
TCGA-VQ-A91Y-01	TCGA-STAD
TCGA-05-4410-01	TCGA-LUAD
TCGA-BR-7958-01	TCGA-STAD
TCGA-HC-A6AP-01	TCGA-PRAD
TCGA-CW-5584-01	TCGA-KIRC
TCGA-AZ-4313-01	TCGA-COAD
TCGA-DD-AAD6-01	TCGA-LIHC
TCGA-ET-A25I-01	TCGA-THCA
TCGA-A8-A06Y-01	TCGA-BRCA
TCGA-AN-A0XP-01	TCGA-BRCA
TCGA-BR-8373-01	TCGA-STAD
TCGA-F7-A61S-01	TCGA-HNSC
TCGA-CN-A63W-01	TCGA-HNSC
TCGA-B0-5075-01	TCGA-KIRC
TCGA-92-8063-01	TCGA-LUSC
TCGA-EJ-8472-01	TCGA-PRAD
TCGA-VQ-A8DT-01	TCGA-STAD
TCGA-ET-A39S-01	TCGA-THCA
TCGA-HD-7754-01	TCGA-HNSC
TCGA-BP-4341-01	TCGA-KIRC
TCGA-VQ-A91D-01	TCGA-STAD
TCGA-KN-8429-01	TCGA-KICH
TCGA-85-7950-01	TCGA-LUSC
TCGA-77-A5GB-01	TCGA-LUSC
TCGA-UF-A7JD-01	TCGA-HNSC
TCGA-A7-A0DB-01	TCGA-BRCA
TCGA-D8-A1XQ-01	TCGA-BRCA
TCGA-FY-A3WA-01	TCGA-THCA
TCGA-J4-A67N-01	TCGA-PRAD
TCGA-B0-4810-01	TCGA-KIRC
TCGA-91-6847-01	TCGA-LUAD
TCGA-A8-A07B-01	TCGA-BRCA
TCGA-CC-A7IG-01	TCGA-LIHC
TCGA-ET-A3BU-01	TCGA-THCA
TCGA-CD-5804-01	TCGA-STAD
TCGA-CM-5864-01	TCGA-COAD
TCGA-EJ-7785-01	TCGA-PRAD
TCGA-AN-A0XL-01	TCGA-BRCA
TCGA-EO-A3AS-01	TCGA-UCEC
TCGA-P4-A5EB-01	TCGA-KIRP
TCGA-91-6848-01	TCGA-LUAD
TCGA-BH-A0DV-01	TCGA-BRCA
TCGA-BR-8296-01	TCGA-STAD
TCGA-CN-A497-01	TCGA-HNSC
TCGA-CZ-5985-01	TCGA-KIRC
TCGA-73-7499-01	TCGA-LUAD
TCGA-EM-A2CR-01	TCGA-THCA
TCGA-SX-A71R-01	TCGA-KIRP
TCGA-BP-5177-01	TCGA-KIRC
TCGA-SJ-A6ZI-01	TCGA-UCEC
TCGA-CG-4475-01	TCGA-STAD
TCGA-MN-A4N4-01	TCGA-LUAD
TCGA-AA-3663-01	TCGA-COAD
TCGA-CV-7427-01	TCGA-HNSC
TCGA-EJ-7782-01	TCGA-PRAD
TCGA-YL-A9WK-01	TCGA-PRAD
TCGA-DW-5561-01	TCGA-KIRP
TCGA-IN-A6RO-01	TCGA-STAD
TCGA-G4-6310-01	TCGA-COAD
TCGA-80-5607-01	TCGA-LUAD
TCGA-A8-A07O-01	TCGA-BRCA
TCGA-44-7670-01	TCGA-LUAD
TCGA-MH-A855-01	TCGA-KIRP
TCGA-P4-AAVO-01	TCGA-KIRP
TCGA-77-8009-01	TCGA-LUSC
TCGA-ED-A4XI-01	TCGA-LIHC
TCGA-63-A5MR-01	TCGA-LUSC
TCGA-ET-A3DO-01	TCGA-THCA
TCGA-AO-A0JD-01	TCGA-BRCA
TCGA-BH-A0W3-01	TCGA-BRCA
TCGA-OL-A66L-01	TCGA-BRCA
TCGA-A1-A0SG-01	TCGA-BRCA
TCGA-CV-7415-01	TCGA-HNSC
TCGA-B5-A5OD-01	TCGA-UCEC
TCGA-BQ-7062-01	TCGA-KIRP
TCGA-BP-4349-01	TCGA-KIRC
TCGA-22-5485-01	TCGA-LUSC
TCGA-98-7454-01	TCGA-LUSC
TCGA-A8-A06Q-01	TCGA-BRCA
TCGA-KK-A8IL-01	TCGA-PRAD
TCGA-ZG-A9LZ-01	TCGA-PRAD
TCGA-DD-AACT-01	TCGA-LIHC
TCGA-C8-A12L-01	TCGA-BRCA
TCGA-92-8064-01	TCGA-LUSC
TCGA-CJ-5678-01	TCGA-KIRC
TCGA-DJ-A1QQ-01	TCGA-THCA
TCGA-HC-7079-01	TCGA-PRAD
TCGA-D8-A27F-01	TCGA-BRCA
TCGA-AK-3443-01	TCGA-KIRC
TCGA-91-8496-01	TCGA-LUAD
TCGA-69-A59K-01	TCGA-LUAD
TCGA-E9-A248-01	TCGA-BRCA
TCGA-BP-5201-01	TCGA-KIRC
TCGA-E9-A5UP-01	TCGA-BRCA
TCGA-BP-4799-01	TCGA-KIRC
TCGA-LL-A9Q3-01	TCGA-BRCA
TCGA-85-7698-01	TCGA-LUSC
TCGA-KN-8435-01	TCGA-KICH
TCGA-UF-A7JV-01	TCGA-HNSC
TCGA-EL-A3D0-01	TCGA-THCA
TCGA-EM-A2P2-01	TCGA-THCA
TCGA-18-3407-01	TCGA-LUSC
TCGA-KK-A8I6-01	TCGA-PRAD
TCGA-A6-6650-01	TCGA-COAD
TCGA-60-2716-01	TCGA-LUSC
TCGA-EP-A3JL-01	TCGA-LIHC
TCGA-A7-A0CH-01	TCGA-BRCA
TCGA-EP-A2KB-01	TCGA-LIHC
TCGA-B8-A54G-01	TCGA-KIRC
TCGA-A8-A08L-01	TCGA-BRCA
TCGA-EJ-7318-01	TCGA-PRAD
TCGA-DV-A4W0-01	TCGA-KIRC
TCGA-B8-4153-01	TCGA-KIRC
TCGA-G3-A5SL-01	TCGA-LIHC
TCGA-E6-A2P9-01	TCGA-UCEC
TCGA-BH-A1FL-01	TCGA-BRCA
TCGA-EL-A3H4-01	TCGA-THCA
TCGA-62-A46Y-01	TCGA-LUAD
TCGA-GM-A2DN-01	TCGA-BRCA
TCGA-DD-AACE-01	TCGA-LIHC
TCGA-AC-A2BK-01	TCGA-BRCA
TCGA-DJ-A1QD-01	TCGA-THCA
TCGA-43-6143-01	TCGA-LUSC
TCGA-AC-A4ZE-01	TCGA-BRCA
TCGA-KK-A59Y-01	TCGA-PRAD
TCGA-CG-5719-01	TCGA-STAD
TCGA-A2-A04X-01	TCGA-BRCA
TCGA-AR-A0TX-01	TCGA-BRCA
TCGA-CZ-5468-01	TCGA-KIRC
TCGA-B0-5094-01	TCGA-KIRC
TCGA-QL-A97D-01	TCGA-COAD
TCGA-ZG-A9L2-01	TCGA-PRAD
TCGA-EM-A22Q-01	TCGA-THCA
TCGA-D8-A27T-01	TCGA-BRCA
TCGA-CN-A63U-01	TCGA-HNSC
TCGA-BC-4072-01	TCGA-LIHC
TCGA-D8-A1JJ-01	TCGA-BRCA
TCGA-60-2715-01	TCGA-LUSC
TCGA-DM-A28C-01	TCGA-COAD
TCGA-BJ-A4O9-01	TCGA-THCA
TCGA-BR-6458-01	TCGA-STAD
TCGA-C8-A1HG-01	TCGA-BRCA
TCGA-56-8305-01	TCGA-LUSC
TCGA-EL-A3N3-01	TCGA-THCA
TCGA-49-4486-01	TCGA-LUAD
TCGA-QS-A5YR-01	TCGA-UCEC
TCGA-M7-A720-01	TCGA-PRAD
TCGA-BB-A5HY-01	TCGA-HNSC
TCGA-G3-A7M7-01	TCGA-LIHC
TCGA-BR-4369-01	TCGA-STAD
TCGA-BR-7717-01	TCGA-STAD
TCGA-EW-A1OY-01	TCGA-BRCA
TCGA-EJ-7331-01	TCGA-PRAD
TCGA-FP-8211-01	TCGA-STAD
TCGA-90-7766-01	TCGA-LUSC
TCGA-HC-7740-01	TCGA-PRAD
TCGA-S3-A6ZG-01	TCGA-BRCA
TCGA-BK-A0CC-01	TCGA-UCEC
TCGA-BJ-A0Z3-01	TCGA-THCA
TCGA-E9-A1RC-01	TCGA-BRCA
TCGA-AC-A8OP-01	TCGA-BRCA
TCGA-66-2742-01	TCGA-LUSC
TCGA-CQ-7065-01	TCGA-HNSC
TCGA-BH-A0B1-01	TCGA-BRCA
TCGA-L4-A4E5-01	TCGA-LUAD
TCGA-2Z-A9JR-01	TCGA-KIRP
TCGA-44-3918-01	TCGA-LUAD
TCGA-BQ-7045-01	TCGA-KIRP
TCGA-BP-4342-01	TCGA-KIRC
TCGA-D7-6521-01	TCGA-STAD
TCGA-A7-A26J-01	TCGA-BRCA
TCGA-UZ-A9PS-01	TCGA-KIRP
TCGA-B6-A0RG-01	TCGA-BRCA
TCGA-78-7633-01	TCGA-LUAD
TCGA-E8-A44K-01	TCGA-THCA
TCGA-DJ-A13S-01	TCGA-THCA
TCGA-D8-A1JH-01	TCGA-BRCA
TCGA-CZ-4862-01	TCGA-KIRC
TCGA-86-8671-01	TCGA-LUAD
TCGA-A2-A0CR-01	TCGA-BRCA
TCGA-BH-A0DS-01	TCGA-BRCA
TCGA-CN-5374-01	TCGA-HNSC
TCGA-G9-6361-01	TCGA-PRAD
TCGA-77-8008-01	TCGA-LUSC
TCGA-A2-A0T4-01	TCGA-BRCA
TCGA-CC-A7II-01	TCGA-LIHC
TCGA-EJ-A8FN-01	TCGA-PRAD
TCGA-DD-AAEK-01	TCGA-LIHC
TCGA-38-4630-01	TCGA-LUAD
TCGA-B2-3924-01	TCGA-KIRC
TCGA-BP-4766-01	TCGA-KIRC
TCGA-J8-A4HW-01	TCGA-THCA
TCGA-B6-A0I6-01	TCGA-BRCA
TCGA-DD-AACB-01	TCGA-LIHC
TCGA-DJ-A4V2-01	TCGA-THCA
TCGA-A8-A099-01	TCGA-BRCA
TCGA-DZ-6132-01	TCGA-KIRP
TCGA-55-6968-01	TCGA-LUAD
TCGA-2Z-A9JL-01	TCGA-KIRP
TCGA-A7-A425-01	TCGA-BRCA
TCGA-B0-4821-01	TCGA-KIRC
TCGA-V1-A9ZI-01	TCGA-PRAD
TCGA-A2-A0D1-01	TCGA-BRCA
TCGA-AY-A71X-01	TCGA-COAD
TCGA-05-4433-01	TCGA-LUAD
TCGA-FE-A22Z-01	TCGA-THCA
TCGA-EL-A4KH-01	TCGA-THCA
TCGA-55-7907-01	TCGA-LUAD
TCGA-DI-A1C3-01	TCGA-UCEC
TCGA-BH-A0HW-01	TCGA-BRCA
TCGA-CJ-5681-01	TCGA-KIRC
TCGA-22-4604-01	TCGA-LUSC
TCGA-KM-8639-01	TCGA-KICH
TCGA-VQ-A91K-01	TCGA-STAD
TCGA-CV-6937-01	TCGA-HNSC
TCGA-78-7162-01	TCGA-LUAD
TCGA-EJ-5518-01	TCGA-PRAD
TCGA-CV-7243-01	TCGA-HNSC
TCGA-AX-A3G3-01	TCGA-UCEC
TCGA-96-7545-01	TCGA-LUSC
TCGA-E2-A9RU-01	TCGA-BRCA
TCGA-EW-A1PG-01	TCGA-BRCA
TCGA-NC-A5HG-01	TCGA-LUSC
TCGA-A2-A1G1-01	TCGA-BRCA
TCGA-D8-A27H-01	TCGA-BRCA
TCGA-BA-A6DL-01	TCGA-HNSC
TCGA-CQ-5334-01	TCGA-HNSC
TCGA-J8-A3O2-06	TCGA-THCA
TCGA-L9-A443-01	TCGA-LUAD
TCGA-BP-4967-01	TCGA-KIRC
TCGA-BP-4765-01	TCGA-KIRC
TCGA-B1-5398-01	TCGA-KIRP
TCGA-44-7662-01	TCGA-LUAD
TCGA-BP-4770-01	TCGA-KIRC
TCGA-NC-A5HM-01	TCGA-LUSC
TCGA-EY-A2OO-01	TCGA-UCEC
TCGA-67-3774-01	TCGA-LUAD
TCGA-CV-A460-01	TCGA-HNSC
TCGA-ED-A8O5-01	TCGA-LIHC
TCGA-F4-6806-01	TCGA-COAD
TCGA-CH-5751-01	TCGA-PRAD
TCGA-56-8083-01	TCGA-LUSC
TCGA-CV-6936-01	TCGA-HNSC
TCGA-AR-A251-01	TCGA-BRCA
TCGA-DW-7842-01	TCGA-KIRP
TCGA-CC-5264-01	TCGA-LIHC
TCGA-CR-7392-01	TCGA-HNSC
TCGA-IN-A6RS-01	TCGA-STAD
TCGA-DM-A1D7-01	TCGA-COAD
TCGA-EJ-A7NG-01	TCGA-PRAD
TCGA-FP-7998-01	TCGA-STAD
TCGA-EQ-A4SO-01	TCGA-STAD
TCGA-IA-A40Y-01	TCGA-KIRP
TCGA-CJ-4637-01	TCGA-KIRC
TCGA-CQ-5324-01	TCGA-HNSC
TCGA-D8-A1XU-01	TCGA-BRCA
TCGA-CW-5590-01	TCGA-KIRC
TCGA-B5-A5OC-01	TCGA-UCEC
TCGA-KK-A6E0-01	TCGA-PRAD
TCGA-AN-A0AR-01	TCGA-BRCA
TCGA-BJ-A0ZJ-01	TCGA-THCA
TCGA-96-8169-01	TCGA-LUSC
TCGA-CV-6934-01	TCGA-HNSC
TCGA-EJ-7123-01	TCGA-PRAD
TCGA-G7-6790-01	TCGA-KIRP
TCGA-B9-4116-01	TCGA-KIRP
TCGA-50-6590-01	TCGA-LUAD
TCGA-B0-5691-01	TCGA-KIRC
TCGA-F4-6459-01	TCGA-COAD
TCGA-KL-8343-01	TCGA-KICH
TCGA-FC-A5OB-01	TCGA-PRAD
TCGA-E2-A576-01	TCGA-BRCA
TCGA-85-8070-01	TCGA-LUSC
TCGA-AD-6899-01	TCGA-COAD
TCGA-60-2706-01	TCGA-LUSC
TCGA-DD-AAE9-01	TCGA-LIHC
TCGA-86-8074-01	TCGA-LUAD
TCGA-EL-A3T2-01	TCGA-THCA
TCGA-RC-A7SF-01	TCGA-LIHC
TCGA-NI-A8LF-01	TCGA-LIHC
TCGA-DM-A1HA-01	TCGA-COAD
TCGA-CN-4733-01	TCGA-HNSC
TCGA-G9-6342-01	TCGA-PRAD
TCGA-97-8174-01	TCGA-LUAD
TCGA-Y8-A8S1-01	TCGA-KIRP
TCGA-DD-AACS-01	TCGA-LIHC
TCGA-CJ-4918-01	TCGA-KIRC
TCGA-E9-A1NI-01	TCGA-BRCA
TCGA-EJ-7330-01	TCGA-PRAD
TCGA-BH-A1F5-01	TCGA-BRCA
TCGA-L9-A5IP-01	TCGA-LUAD
TCGA-BP-5173-01	TCGA-KIRC
TCGA-CH-5767-01	TCGA-PRAD
TCGA-99-AA5R-01	TCGA-LUAD
TCGA-CV-7446-01	TCGA-HNSC
TCGA-DE-A3KN-01	TCGA-THCA
TCGA-44-7669-01	TCGA-LUAD
TCGA-EY-A2ON-01	TCGA-UCEC
TCGA-HD-A633-01	TCGA-HNSC
TCGA-IA-A83S-01	TCGA-KIRP
TCGA-50-5068-01	TCGA-LUAD
TCGA-D1-A3JQ-01	TCGA-UCEC
TCGA-NC-A5HK-01	TCGA-LUSC
TCGA-CR-6493-01	TCGA-HNSC
TCGA-22-1016-01	TCGA-LUSC
TCGA-OL-A6VQ-01	TCGA-BRCA
TCGA-HP-A5N0-01	TCGA-LIHC
TCGA-KL-8340-01	TCGA-KICH
TCGA-EM-A2CK-01	TCGA-THCA
TCGA-E2-A10A-01	TCGA-BRCA
TCGA-G9-7519-01	TCGA-PRAD
TCGA-EJ-5496-01	TCGA-PRAD
TCGA-CG-5726-01	TCGA-STAD
TCGA-BK-A6W4-01	TCGA-UCEC
TCGA-EJ-A7NK-01	TCGA-PRAD
TCGA-EJ-5514-01	TCGA-PRAD
TCGA-KS-A41L-01	TCGA-THCA
TCGA-A4-7583-01	TCGA-KIRP
TCGA-CC-5260-01	TCGA-LIHC
TCGA-DE-A69J-01	TCGA-THCA
TCGA-EJ-A46B-01	TCGA-PRAD
TCGA-E9-A1R4-01	TCGA-BRCA
TCGA-KM-8443-01	TCGA-KICH
TCGA-CD-8530-01	TCGA-STAD
TCGA-EM-A3AK-01	TCGA-THCA
TCGA-AD-6965-01	TCGA-COAD
TCGA-D8-A140-01	TCGA-BRCA
TCGA-85-6561-01	TCGA-LUSC
TCGA-LD-A74U-01	TCGA-BRCA
TCGA-S3-AA11-01	TCGA-BRCA
TCGA-66-2786-01	TCGA-LUSC
TCGA-85-8582-01	TCGA-LUSC
TCGA-B9-A8YI-01	TCGA-KIRP
TCGA-D1-A3DG-01	TCGA-UCEC
TCGA-NH-A6GC-01	TCGA-COAD
TCGA-D8-A1XS-01	TCGA-BRCA
TCGA-EM-A2CU-01	TCGA-THCA
TCGA-CV-6938-01	TCGA-HNSC
TCGA-G3-A25X-01	TCGA-LIHC
TCGA-KP-A3W0-01	TCGA-UCEC
TCGA-C8-A12K-01	TCGA-BRCA
TCGA-A3-A8OW-01	TCGA-KIRC
TCGA-BH-A0BR-01	TCGA-BRCA
TCGA-C9-A480-01	TCGA-HNSC
TCGA-CD-8527-01	TCGA-STAD
TCGA-D5-6540-01	TCGA-COAD
TCGA-21-1076-01	TCGA-LUSC
TCGA-EL-A3T3-01	TCGA-THCA
TCGA-AO-A03T-01	TCGA-BRCA
TCGA-UF-A719-01	TCGA-HNSC
TCGA-B6-A0RL-01	TCGA-BRCA
TCGA-CV-6935-01	TCGA-HNSC
TCGA-DJ-A3V4-01	TCGA-THCA
TCGA-E2-A10E-01	TCGA-BRCA
TCGA-CJ-5677-01	TCGA-KIRC
TCGA-ET-A39M-01	TCGA-THCA
TCGA-E9-A1NH-01	TCGA-BRCA
TCGA-J4-A67S-01	TCGA-PRAD
TCGA-AJ-A2QO-01	TCGA-UCEC
TCGA-DJ-A3V2-01	TCGA-THCA
TCGA-KP-A3VZ-01	TCGA-UCEC
TCGA-AQ-A7U7-01	TCGA-BRCA
TCGA-B0-5692-01	TCGA-KIRC
TCGA-AO-A0JC-01	TCGA-BRCA
TCGA-64-5779-01	TCGA-LUAD
TCGA-BJ-A0Z5-01	TCGA-THCA
TCGA-J4-AATZ-01	TCGA-PRAD
TCGA-G4-6588-01	TCGA-COAD
TCGA-FY-A3RA-01	TCGA-THCA
TCGA-73-4677-01	TCGA-LUAD
TCGA-BP-4987-01	TCGA-KIRC
TCGA-CN-5356-01	TCGA-HNSC
TCGA-BJ-A45D-01	TCGA-THCA
TCGA-EL-A3ZL-01	TCGA-THCA
TCGA-BS-A0V7-01	TCGA-UCEC
TCGA-DD-A4NG-01	TCGA-LIHC
TCGA-UB-A7MF-01	TCGA-LIHC
TCGA-KK-A7AY-01	TCGA-PRAD
TCGA-2A-A8VX-01	TCGA-PRAD
TCGA-44-2662-01	TCGA-LUAD
TCGA-AY-6386-01	TCGA-COAD
TCGA-BH-A0DL-01	TCGA-BRCA
TCGA-CV-5976-01	TCGA-HNSC
TCGA-DJ-A2Q6-01	TCGA-THCA
TCGA-60-2712-01	TCGA-LUSC
TCGA-G9-6378-01	TCGA-PRAD
TCGA-A6-4105-01	TCGA-COAD
TCGA-22-5474-01	TCGA-LUSC
TCGA-DJ-A1QL-01	TCGA-THCA
TCGA-66-2765-01	TCGA-LUSC
TCGA-2A-AAYO-01	TCGA-PRAD
TCGA-KK-A6E7-01	TCGA-PRAD
TCGA-HC-A6HY-01	TCGA-PRAD
TCGA-OL-A5RU-01	TCGA-BRCA
TCGA-LL-A50Y-01	TCGA-BRCA
TCGA-LL-A5YM-01	TCGA-BRCA
TCGA-CJ-4875-01	TCGA-KIRC
TCGA-73-A9RS-01	TCGA-LUAD
TCGA-XK-AAJR-01	TCGA-PRAD
TCGA-DM-A1D9-01	TCGA-COAD
TCGA-ZP-A9D2-01	TCGA-LIHC
TCGA-DD-A4NQ-01	TCGA-LIHC
TCGA-A8-A07S-01	TCGA-BRCA
TCGA-V1-A8WN-01	TCGA-PRAD
TCGA-A6-5664-01	TCGA-COAD
TCGA-AO-A129-01	TCGA-BRCA
TCGA-A1-A0SD-01	TCGA-BRCA
TCGA-50-5055-01	TCGA-LUAD
TCGA-VQ-AA68-01	TCGA-STAD
TCGA-AC-A8OR-01	TCGA-BRCA
TCGA-77-7338-01	TCGA-LUSC
TCGA-BA-5557-01	TCGA-HNSC
TCGA-CG-4462-01	TCGA-STAD
TCGA-85-A4JC-01	TCGA-LUSC
TCGA-68-A59I-01	TCGA-LUSC
TCGA-55-8085-01	TCGA-LUAD
TCGA-BA-5555-01	TCGA-HNSC
TCGA-C8-A8HP-01	TCGA-BRCA
TCGA-AC-A62Y-01	TCGA-BRCA
TCGA-56-8624-01	TCGA-LUSC
TCGA-78-7149-01	TCGA-LUAD
TCGA-77-7463-01	TCGA-LUSC
TCGA-ZG-A9L0-01	TCGA-PRAD
TCGA-KK-A8IB-01	TCGA-PRAD
TCGA-A8-A08B-01	TCGA-BRCA
TCGA-66-2777-01	TCGA-LUSC
TCGA-CR-7370-01	TCGA-HNSC
TCGA-UF-A7JK-01	TCGA-HNSC
TCGA-AC-A3TN-01	TCGA-BRCA
TCGA-DD-AACO-01	TCGA-LIHC
TCGA-A8-A07W-01	TCGA-BRCA
TCGA-KN-8436-01	TCGA-KICH
TCGA-AA-3526-01	TCGA-COAD
TCGA-SX-A71U-01	TCGA-KIRP
TCGA-B0-4712-01	TCGA-KIRC
TCGA-FC-7961-01	TCGA-PRAD
TCGA-V1-A8MM-01	TCGA-PRAD
TCGA-97-A4M7-01	TCGA-LUAD
TCGA-CC-5263-01	TCGA-LIHC
TCGA-B0-5077-01	TCGA-KIRC
TCGA-DJ-A3UW-01	TCGA-THCA
TCGA-CJ-4868-01	TCGA-KIRC
TCGA-CW-5591-01	TCGA-KIRC
TCGA-99-8032-01	TCGA-LUAD
TCGA-62-A472-01	TCGA-LUAD
TCGA-67-3773-01	TCGA-LUAD
TCGA-KN-8421-01	TCGA-KICH
TCGA-49-4507-01	TCGA-LUAD
TCGA-DZ-6131-01	TCGA-KIRP
TCGA-G4-6306-01	TCGA-COAD
TCGA-RD-A8NB-01	TCGA-STAD
TCGA-CV-7253-01	TCGA-HNSC
TCGA-CR-6482-01	TCGA-HNSC
TCGA-NI-A4U2-01	TCGA-LIHC
TCGA-J4-A67L-01	TCGA-PRAD
TCGA-BP-4972-01	TCGA-KIRC
TCGA-56-A5DS-01	TCGA-LUSC
TCGA-43-A56V-01	TCGA-LUSC
TCGA-HE-A5NF-01	TCGA-KIRP
TCGA-4T-AA8H-01	TCGA-COAD
TCGA-J9-A8CL-01	TCGA-PRAD
TCGA-73-4670-01	TCGA-LUAD
TCGA-BP-5008-01	TCGA-KIRC
TCGA-69-7761-01	TCGA-LUAD
TCGA-HD-8224-01	TCGA-HNSC
TCGA-55-7913-01	TCGA-LUAD
TCGA-85-8288-01	TCGA-LUSC
TCGA-ED-A97K-01	TCGA-LIHC
TCGA-94-7943-01	TCGA-LUSC
TCGA-A3-A8OV-01	TCGA-KIRC
TCGA-KO-8410-01	TCGA-KICH
TCGA-69-7980-01	TCGA-LUAD
TCGA-EL-A3GX-01	TCGA-THCA
TCGA-AR-A5QQ-01	TCGA-BRCA
TCGA-EW-A1P0-01	TCGA-BRCA
TCGA-EM-A3O8-01	TCGA-THCA
TCGA-KN-8434-01	TCGA-KICH
TCGA-ZG-A8QX-01	TCGA-PRAD
TCGA-BP-4337-01	TCGA-KIRC
TCGA-DD-A4NB-01	TCGA-LIHC
TCGA-MG-AAMC-01	TCGA-PRAD
TCGA-EM-A1CU-01	TCGA-THCA
TCGA-KC-A7FE-01	TCGA-PRAD
TCGA-B3-4104-01	TCGA-KIRP
TCGA-A8-A0A9-01	TCGA-BRCA
TCGA-A2-A3XZ-01	TCGA-BRCA
TCGA-RS-A6TO-01	TCGA-HNSC
TCGA-AX-A1C7-01	TCGA-UCEC
TCGA-HC-7819-01	TCGA-PRAD
TCGA-D7-6518-01	TCGA-STAD
TCGA-AR-A0TU-01	TCGA-BRCA
TCGA-E9-A295-01	TCGA-BRCA
TCGA-MZ-A6I9-01	TCGA-HNSC
TCGA-BH-A1FJ-01	TCGA-BRCA
TCGA-CA-5796-01	TCGA-COAD
TCGA-DD-A4NK-01	TCGA-LIHC
TCGA-BP-5186-01	TCGA-KIRC
TCGA-HC-7736-01	TCGA-PRAD
TCGA-A2-A0SX-01	TCGA-BRCA
TCGA-HU-A4G2-01	TCGA-STAD
TCGA-EL-A3T6-01	TCGA-THCA
TCGA-BP-4777-01	TCGA-KIRC
TCGA-DF-A2KN-01	TCGA-UCEC
TCGA-CW-5589-01	TCGA-KIRC
TCGA-CE-A13K-01	TCGA-THCA
TCGA-BR-A4J7-01	TCGA-STAD
TCGA-90-7964-01	TCGA-LUSC
TCGA-AR-A24U-01	TCGA-BRCA
TCGA-CW-6087-01	TCGA-KIRC
TCGA-YL-A8SP-01	TCGA-PRAD
TCGA-HC-7820-01	TCGA-PRAD
TCGA-73-4668-01	TCGA-LUAD
TCGA-CK-6747-01	TCGA-COAD
TCGA-98-8023-01	TCGA-LUSC
TCGA-BR-4361-01	TCGA-STAD
TCGA-AN-A0FL-01	TCGA-BRCA
TCGA-50-5049-01	TCGA-LUAD
TCGA-AN-A0FS-01	TCGA-BRCA
TCGA-44-6147-01	TCGA-LUAD
TCGA-AR-A24V-01	TCGA-BRCA
TCGA-GM-A3XL-01	TCGA-BRCA
TCGA-A6-A56B-01	TCGA-COAD
TCGA-BR-6452-01	TCGA-STAD
TCGA-DJ-A3V8-01	TCGA-THCA
TCGA-CV-7432-01	TCGA-HNSC
TCGA-A6-5666-01	TCGA-COAD
TCGA-A3-3307-01	TCGA-KIRC
TCGA-CD-A486-01	TCGA-STAD
TCGA-78-7145-01	TCGA-LUAD
TCGA-SX-A7SR-01	TCGA-KIRP
TCGA-66-2744-01	TCGA-LUSC
TCGA-AY-A8YK-01	TCGA-COAD
TCGA-J4-A83L-01	TCGA-PRAD
TCGA-A6-5657-01	TCGA-COAD
TCGA-H2-A421-01	TCGA-THCA
TCGA-CJ-4889-01	TCGA-KIRC
TCGA-KS-A4I9-01	TCGA-THCA
TCGA-KK-A8I9-01	TCGA-PRAD
TCGA-HE-A5NH-01	TCGA-KIRP
TCGA-DD-A4NF-01	TCGA-LIHC
TCGA-ZS-A9CG-01	TCGA-LIHC
TCGA-UZ-A9PK-01	TCGA-KIRP
TCGA-FY-A76V-01	TCGA-THCA
TCGA-A6-A566-01	TCGA-COAD
TCGA-EL-A3GU-01	TCGA-THCA
TCGA-HC-7212-01	TCGA-PRAD
TCGA-B8-4620-01	TCGA-KIRC
TCGA-MP-A4T6-01	TCGA-LUAD
TCGA-CN-A6V6-01	TCGA-HNSC
TCGA-CV-6933-01	TCGA-HNSC
TCGA-BH-A8FZ-01	TCGA-BRCA
TCGA-A2-A0CZ-01	TCGA-BRCA
TCGA-HU-8604-01	TCGA-STAD
TCGA-BP-5182-01	TCGA-KIRC
TCGA-G9-A9S0-01	TCGA-PRAD
TCGA-EM-A2CM-01	TCGA-THCA
TCGA-BR-8678-01	TCGA-STAD
TCGA-AC-A2FE-01	TCGA-BRCA
TCGA-ED-A7XO-01	TCGA-LIHC
TCGA-AK-3460-01	TCGA-KIRC
TCGA-G9-6332-01	TCGA-PRAD
TCGA-A7-A0DC-01	TCGA-BRCA
TCGA-J8-A4HW-06	TCGA-THCA
TCGA-BR-6802-01	TCGA-STAD
TCGA-BJ-A0ZB-01	TCGA-THCA
TCGA-ET-A25G-01	TCGA-THCA
TCGA-85-8664-01	TCGA-LUSC
TCGA-A7-A26F-01	TCGA-BRCA
TCGA-B6-A401-01	TCGA-BRCA
TCGA-DD-A39X-01	TCGA-LIHC
TCGA-KN-8426-01	TCGA-KICH
TCGA-CK-4950-01	TCGA-COAD
TCGA-CV-7414-01	TCGA-HNSC
TCGA-HD-8635-01	TCGA-HNSC
TCGA-WX-AA46-01	TCGA-LIHC
TCGA-BP-5191-01	TCGA-KIRC
TCGA-B0-4847-01	TCGA-KIRC
TCGA-E9-A1RI-01	TCGA-BRCA
TCGA-EJ-8474-01	TCGA-PRAD
TCGA-EJ-5509-01	TCGA-PRAD
TCGA-QK-AA3J-01	TCGA-HNSC
TCGA-DJ-A2PX-01	TCGA-THCA
TCGA-64-1680-01	TCGA-LUAD
TCGA-VP-A879-01	TCGA-PRAD
TCGA-D5-6529-01	TCGA-COAD
TCGA-SX-A7SU-01	TCGA-KIRP
TCGA-FV-A3I1-01	TCGA-LIHC
TCGA-EL-A3CV-01	TCGA-THCA
TCGA-A8-A075-01	TCGA-BRCA
TCGA-63-A5MG-01	TCGA-LUSC
TCGA-22-4594-01	TCGA-LUSC
TCGA-LL-A6FR-01	TCGA-BRCA
TCGA-BP-4973-01	TCGA-KIRC
TCGA-77-A5G7-01	TCGA-LUSC
TCGA-BA-A6DB-01	TCGA-HNSC
TCGA-B0-5710-01	TCGA-KIRC
TCGA-AL-A5DJ-01	TCGA-KIRP
TCGA-DJ-A3UX-01	TCGA-THCA
TCGA-AR-A0TZ-01	TCGA-BRCA
TCGA-VP-A878-01	TCGA-PRAD
TCGA-OL-A5RY-01	TCGA-BRCA
TCGA-EP-A3RK-01	TCGA-LIHC
TCGA-DD-A1EK-01	TCGA-LIHC
TCGA-E2-A3DX-01	TCGA-BRCA
TCGA-B6-A0I5-01	TCGA-BRCA
TCGA-TK-A8OK-01	TCGA-PRAD
TCGA-J8-A3YH-06	TCGA-THCA
TCGA-C8-A1HO-01	TCGA-BRCA
TCGA-KC-A7FD-01	TCGA-PRAD
TCGA-BA-A6DJ-01	TCGA-HNSC
TCGA-DD-A4NJ-01	TCGA-LIHC
TCGA-QK-A6IF-01	TCGA-HNSC
TCGA-55-A4DG-01	TCGA-LUAD
TCGA-HC-A8D0-01	TCGA-PRAD
TCGA-BR-4255-01	TCGA-STAD
TCGA-DE-A0Y3-01	TCGA-THCA
TCGA-B0-5088-01	TCGA-KIRC
TCGA-56-8623-01	TCGA-LUSC
TCGA-05-4422-01	TCGA-LUAD
TCGA-CN-6011-01	TCGA-HNSC
TCGA-97-7547-01	TCGA-LUAD
TCGA-F4-6808-01	TCGA-COAD
TCGA-55-8203-01	TCGA-LUAD
TCGA-DM-A28E-01	TCGA-COAD
TCGA-DM-A28H-01	TCGA-COAD
TCGA-CH-5739-01	TCGA-PRAD
TCGA-VQ-A91V-01	TCGA-STAD
TCGA-EJ-7781-01	TCGA-PRAD
TCGA-G3-A7M8-01	TCGA-LIHC
TCGA-D8-A1XL-01	TCGA-BRCA
TCGA-CR-7372-01	TCGA-HNSC
TCGA-CV-A6K2-01	TCGA-HNSC
TCGA-05-4418-01	TCGA-LUAD
TCGA-ZG-A9L9-01	TCGA-PRAD
TCGA-77-8156-01	TCGA-LUSC
TCGA-HC-A4ZV-01	TCGA-PRAD
TCGA-94-A5I6-01	TCGA-LUSC
TCGA-CX-7082-01	TCGA-HNSC
TCGA-G9-6366-01	TCGA-PRAD
TCGA-BR-4292-01	TCGA-STAD
TCGA-AN-A0XR-01	TCGA-BRCA
TCGA-CR-5249-01	TCGA-HNSC
TCGA-78-7143-01	TCGA-LUAD
TCGA-BJ-A0Z0-01	TCGA-THCA
TCGA-G7-6792-01	TCGA-KIRP
TCGA-D8-A1JI-01	TCGA-BRCA
TCGA-E8-A2JQ-01	TCGA-THCA
TCGA-AL-3472-01	TCGA-KIRP
TCGA-CD-A48A-01	TCGA-STAD
TCGA-22-5472-01	TCGA-LUSC
TCGA-E8-A438-01	TCGA-THCA
TCGA-B6-A0RM-01	TCGA-BRCA
TCGA-B0-4811-01	TCGA-KIRC
TCGA-S3-AA15-01	TCGA-BRCA
TCGA-EM-A4FO-01	TCGA-THCA
TCGA-63-7021-01	TCGA-LUSC
TCGA-NK-A5CX-01	TCGA-LUSC
TCGA-KL-8345-01	TCGA-KICH
TCGA-CR-6477-01	TCGA-HNSC
TCGA-G7-A8LD-01	TCGA-KIRP
TCGA-B1-A47O-01	TCGA-KIRP
TCGA-B6-A0RQ-01	TCGA-BRCA
TCGA-2Y-A9H7-01	TCGA-LIHC
TCGA-43-3920-01	TCGA-LUSC
TCGA-A7-A426-01	TCGA-BRCA
TCGA-BP-4998-01	TCGA-KIRC
TCGA-A8-A097-01	TCGA-BRCA
TCGA-D8-A27P-01	TCGA-BRCA
TCGA-AJ-A3BK-01	TCGA-UCEC
TCGA-CR-7398-01	TCGA-HNSC
TCGA-DW-7836-01	TCGA-KIRP
TCGA-G9-6339-01	TCGA-PRAD
TCGA-BJ-A28V-01	TCGA-THCA
TCGA-85-A5B5-01	TCGA-LUSC
TCGA-CN-6013-01	TCGA-HNSC
TCGA-DV-A4VZ-01	TCGA-KIRC
TCGA-CC-A3MC-01	TCGA-LIHC
TCGA-78-7540-01	TCGA-LUAD
TCGA-E2-A14O-01	TCGA-BRCA
TCGA-MP-A4SV-01	TCGA-LUAD
TCGA-HU-A4H0-01	TCGA-STAD
TCGA-F9-A97G-01	TCGA-KIRP
TCGA-FE-A232-01	TCGA-THCA
TCGA-A2-A1FZ-01	TCGA-BRCA
TCGA-43-3394-01	TCGA-LUSC
TCGA-DE-A4MD-01	TCGA-THCA
TCGA-CJ-5679-01	TCGA-KIRC
TCGA-A1-A0SF-01	TCGA-BRCA
TCGA-EL-A3N2-01	TCGA-THCA
TCGA-AC-A23H-01	TCGA-BRCA
TCGA-BP-4353-01	TCGA-KIRC
TCGA-BQ-7061-01	TCGA-KIRP
TCGA-BH-A204-01	TCGA-BRCA
TCGA-85-A4QR-01	TCGA-LUSC
TCGA-BC-A10Q-01	TCGA-LIHC
TCGA-PL-A8LX-01	TCGA-BRCA
TCGA-OL-A6VR-01	TCGA-BRCA
TCGA-A8-A07C-01	TCGA-BRCA
TCGA-85-A513-01	TCGA-LUSC
TCGA-BQ-5875-01	TCGA-KIRP
TCGA-KM-8476-01	TCGA-KICH
TCGA-D6-6826-01	TCGA-HNSC
TCGA-BP-4977-01	TCGA-KIRC
TCGA-ET-A25N-01	TCGA-THCA
TCGA-3C-AALK-01	TCGA-BRCA
TCGA-90-A59Q-01	TCGA-LUSC
TCGA-97-8179-01	TCGA-LUAD
TCGA-A6-A5ZU-01	TCGA-COAD
TCGA-EW-A424-01	TCGA-BRCA
TCGA-VQ-A927-01	TCGA-STAD
TCGA-E2-A15C-01	TCGA-BRCA
TCGA-B0-5707-01	TCGA-KIRC
TCGA-SX-A71S-01	TCGA-KIRP
TCGA-B6-A0I9-01	TCGA-BRCA
TCGA-VP-A87K-01	TCGA-PRAD
TCGA-NC-A5HT-01	TCGA-LUSC
TCGA-HU-A4G9-01	TCGA-STAD
TCGA-DE-A4MC-01	TCGA-THCA
TCGA-MH-A854-01	TCGA-KIRP
TCGA-E9-A1N5-01	TCGA-BRCA
TCGA-CG-4436-01	TCGA-STAD
TCGA-KK-A8I5-01	TCGA-PRAD
TCGA-BK-A0CA-01	TCGA-UCEC
TCGA-BJ-A0YZ-01	TCGA-THCA
TCGA-A8-A09E-01	TCGA-BRCA
TCGA-CQ-A4CD-01	TCGA-HNSC
TCGA-85-8584-01	TCGA-LUSC
TCGA-HD-7753-01	TCGA-HNSC
TCGA-BP-4988-01	TCGA-KIRC
TCGA-SL-A6JA-01	TCGA-UCEC
TCGA-MI-A75E-01	TCGA-LIHC
TCGA-B8-4148-01	TCGA-KIRC
TCGA-85-7710-01	TCGA-LUSC
TCGA-CJ-4894-01	TCGA-KIRC
TCGA-49-AAR2-01	TCGA-LUAD
TCGA-A2-A0CW-01	TCGA-BRCA
TCGA-RD-A7BW-01	TCGA-STAD
TCGA-BR-4280-01	TCGA-STAD
TCGA-CR-7385-01	TCGA-HNSC
TCGA-AJ-A3NH-01	TCGA-UCEC
TCGA-B9-A8YH-01	TCGA-KIRP
TCGA-DJ-A3UY-01	TCGA-THCA
TCGA-34-A5IX-01	TCGA-LUSC
TCGA-J4-A67Q-01	TCGA-PRAD
TCGA-UF-A71B-01	TCGA-HNSC
TCGA-G9-6498-01	TCGA-PRAD
TCGA-B0-4834-01	TCGA-KIRC
TCGA-D8-A27M-01	TCGA-BRCA
TCGA-AO-A1KQ-01	TCGA-BRCA
TCGA-CV-5978-01	TCGA-HNSC
TCGA-VP-A876-01	TCGA-PRAD
TCGA-2A-A8VO-01	TCGA-PRAD
TCGA-G4-6626-01	TCGA-COAD
TCGA-SX-A7SS-01	TCGA-KIRP
TCGA-38-4628-01	TCGA-LUAD
TCGA-77-6842-01	TCGA-LUSC
TCGA-FP-7829-01	TCGA-STAD
TCGA-E2-A14U-01	TCGA-BRCA
TCGA-DD-A118-01	TCGA-LIHC
TCGA-A2-A0YM-01	TCGA-BRCA
TCGA-VQ-A94O-01	TCGA-STAD
TCGA-BR-A4PF-01	TCGA-STAD
TCGA-B8-4619-01	TCGA-KIRC
TCGA-DD-AAVY-01	TCGA-LIHC
TCGA-QD-A8IV-01	TCGA-THCA
TCGA-KL-8335-01	TCGA-KICH
TCGA-Y6-A9XI-01	TCGA-PRAD
TCGA-AC-A3YI-01	TCGA-BRCA
TCGA-AN-A046-01	TCGA-BRCA
TCGA-YL-A8SL-01	TCGA-PRAD
TCGA-D6-A6EP-01	TCGA-HNSC
TCGA-HC-A9TE-01	TCGA-PRAD
TCGA-CV-5977-01	TCGA-HNSC
TCGA-V1-A8WW-01	TCGA-PRAD
TCGA-F1-A72C-01	TCGA-STAD
TCGA-HJ-7597-01	TCGA-STAD
TCGA-B9-5155-01	TCGA-KIRP
TCGA-GI-A2C8-01	TCGA-BRCA
TCGA-F1-A448-01	TCGA-STAD
TCGA-37-5819-01	TCGA-LUSC
TCGA-EW-A1OW-01	TCGA-BRCA
TCGA-EM-A22P-01	TCGA-THCA
TCGA-CD-8525-01	TCGA-STAD
TCGA-62-8402-01	TCGA-LUAD
TCGA-AN-A0XT-01	TCGA-BRCA
TCGA-D1-A3DA-01	TCGA-UCEC
TCGA-44-4112-01	TCGA-LUAD
TCGA-IN-A6RJ-01	TCGA-STAD
TCGA-BD-A3EP-01	TCGA-LIHC
TCGA-CR-7397-01	TCGA-HNSC
TCGA-B6-A0X0-01	TCGA-BRCA
TCGA-AO-A12E-01	TCGA-BRCA
TCGA-55-8096-01	TCGA-LUAD
TCGA-KR-A7K2-01	TCGA-LIHC
TCGA-BH-A0BJ-01	TCGA-BRCA
TCGA-34-8455-01	TCGA-LUSC
TCGA-2Z-A9JS-01	TCGA-KIRP
TCGA-A7-A13D-01	TCGA-BRCA
TCGA-KK-A6E8-01	TCGA-PRAD
TCGA-VQ-A8E3-01	TCGA-STAD
TCGA-B0-5709-01	TCGA-KIRC
TCGA-T2-A6X0-01	TCGA-HNSC
TCGA-WJ-A86L-01	TCGA-LIHC
TCGA-60-2723-01	TCGA-LUSC
TCGA-DD-AACK-01	TCGA-LIHC
TCGA-49-AARQ-01	TCGA-LUAD
TCGA-86-8359-01	TCGA-LUAD
TCGA-CN-6995-01	TCGA-HNSC
TCGA-A7-A0CD-01	TCGA-BRCA
TCGA-BH-A0HL-01	TCGA-BRCA
TCGA-DD-AAE2-01	TCGA-LIHC
TCGA-A6-6649-01	TCGA-COAD
TCGA-E8-A3X7-01	TCGA-THCA
TCGA-CV-5444-01	TCGA-HNSC
TCGA-P3-A6T3-01	TCGA-HNSC
TCGA-EL-A3MZ-01	TCGA-THCA
TCGA-BG-A0MK-01	TCGA-UCEC
TCGA-XR-A8TF-01	TCGA-LIHC
TCGA-5M-AAT6-01	TCGA-COAD
TCGA-E2-A10C-01	TCGA-BRCA
TCGA-EJ-A7NJ-01	TCGA-PRAD
TCGA-A3-3383-01	TCGA-KIRC
TCGA-VQ-A8PP-01	TCGA-STAD
TCGA-AQ-A04L-01	TCGA-BRCA
TCGA-MK-A4N6-01	TCGA-THCA
TCGA-KR-A7K8-01	TCGA-LIHC
TCGA-A7-A3J0-01	TCGA-BRCA
TCGA-AN-A0FZ-01	TCGA-BRCA
TCGA-BQ-5893-01	TCGA-KIRP
TCGA-2Z-A9JM-01	TCGA-KIRP
TCGA-99-8033-01	TCGA-LUAD
TCGA-E9-A22D-01	TCGA-BRCA
TCGA-EM-A4FR-01	TCGA-THCA
TCGA-AO-A0J6-01	TCGA-BRCA
TCGA-AJ-A3EK-01	TCGA-UCEC
TCGA-AC-A2FK-01	TCGA-BRCA
TCGA-UF-A7JS-01	TCGA-HNSC
TCGA-CV-7095-01	TCGA-HNSC
TCGA-CH-5753-01	TCGA-PRAD
TCGA-HU-A4GH-01	TCGA-STAD
TCGA-EM-A4FQ-01	TCGA-THCA
TCGA-BR-A4J4-01	TCGA-STAD
TCGA-85-7844-01	TCGA-LUSC
TCGA-CJ-4871-01	TCGA-KIRC
TCGA-D5-6536-01	TCGA-COAD
TCGA-BH-A0EE-01	TCGA-BRCA
TCGA-56-8201-01	TCGA-LUSC
TCGA-C8-A12W-01	TCGA-BRCA
TCGA-EO-A22Y-01	TCGA-UCEC
TCGA-UU-A93S-01	TCGA-BRCA
TCGA-DD-A1ED-01	TCGA-LIHC
TCGA-B0-5116-01	TCGA-KIRC
TCGA-B6-A0RV-01	TCGA-BRCA
TCGA-E9-A22A-01	TCGA-BRCA
TCGA-G3-AAV3-01	TCGA-LIHC
TCGA-A2-A0D4-01	TCGA-BRCA
TCGA-43-6773-01	TCGA-LUSC
TCGA-EY-A1GX-01	TCGA-UCEC
TCGA-AC-A6IV-01	TCGA-BRCA
TCGA-DM-A28M-01	TCGA-COAD
TCGA-E2-A107-01	TCGA-BRCA
TCGA-CV-5442-01	TCGA-HNSC
TCGA-AL-3468-01	TCGA-KIRP
TCGA-56-5898-01	TCGA-LUSC
TCGA-2Y-A9H5-01	TCGA-LIHC
TCGA-CV-7438-01	TCGA-HNSC
TCGA-AJ-A5DW-01	TCGA-UCEC
TCGA-J2-A4AE-01	TCGA-LUAD
TCGA-AC-A23E-01	TCGA-BRCA
TCGA-51-4081-01	TCGA-LUSC
TCGA-UZ-A9PU-01	TCGA-KIRP
TCGA-QK-A8Z9-01	TCGA-HNSC
TCGA-44-6777-01	TCGA-LUAD
TCGA-67-4679-01	TCGA-LUAD
TCGA-CV-5971-01	TCGA-HNSC
TCGA-37-4129-01	TCGA-LUSC
TCGA-21-1080-01	TCGA-LUSC
TCGA-DD-AAE7-01	TCGA-LIHC
TCGA-BH-A18Q-01	TCGA-BRCA
TCGA-C8-A137-01	TCGA-BRCA
TCGA-EM-A3FR-01	TCGA-THCA
TCGA-CV-7089-01	TCGA-HNSC
TCGA-PL-A8LY-01	TCGA-BRCA
TCGA-J4-8198-01	TCGA-PRAD
TCGA-BH-A1FE-01	TCGA-BRCA
TCGA-93-7347-01	TCGA-LUAD
TCGA-78-7535-01	TCGA-LUAD
TCGA-BR-6563-01	TCGA-STAD
TCGA-DJ-A3UV-01	TCGA-THCA
TCGA-J4-A67M-01	TCGA-PRAD
TCGA-AR-A24O-01	TCGA-BRCA
TCGA-CR-7402-01	TCGA-HNSC
TCGA-A2-A1G4-01	TCGA-BRCA
TCGA-E2-A1IH-01	TCGA-BRCA
TCGA-BP-5183-01	TCGA-KIRC
TCGA-CH-5769-01	TCGA-PRAD
TCGA-EL-A3T1-01	TCGA-THCA
TCGA-86-7713-01	TCGA-LUAD
TCGA-44-6145-01	TCGA-LUAD
TCGA-D8-A1Y1-01	TCGA-BRCA
TCGA-AO-A0J9-01	TCGA-BRCA
TCGA-E2-A1B4-01	TCGA-BRCA
TCGA-B9-7268-01	TCGA-KIRP
TCGA-BJ-A3PT-01	TCGA-THCA
TCGA-J2-A4AD-01	TCGA-LUAD
TCGA-KK-A8IK-01	TCGA-PRAD
TCGA-CJ-4636-01	TCGA-KIRC
TCGA-CN-6989-01	TCGA-HNSC
TCGA-22-5480-01	TCGA-LUSC
TCGA-DE-A4M9-01	TCGA-THCA
TCGA-E8-A414-01	TCGA-THCA
TCGA-BC-A216-01	TCGA-LIHC
TCGA-AX-A3FS-01	TCGA-UCEC
TCGA-PG-A917-01	TCGA-UCEC
TCGA-C8-A135-01	TCGA-BRCA
TCGA-CH-5752-01	TCGA-PRAD
TCGA-55-8510-01	TCGA-LUAD
TCGA-BP-4335-01	TCGA-KIRC
TCGA-CV-7247-01	TCGA-HNSC
TCGA-BA-4076-01	TCGA-HNSC
TCGA-Q2-A5QZ-01	TCGA-KIRP
TCGA-G9-6384-01	TCGA-PRAD
TCGA-FK-A3SH-01	TCGA-THCA
TCGA-OL-A5RV-01	TCGA-BRCA
TCGA-F7-A50J-01	TCGA-HNSC
TCGA-RD-A7BT-01	TCGA-STAD
TCGA-J9-A8CN-01	TCGA-PRAD
TCGA-NJ-A4YP-01	TCGA-LUAD
TCGA-34-2596-01	TCGA-LUSC
TCGA-GL-7773-01	TCGA-KIRP
TCGA-EJ-5530-01	TCGA-PRAD
TCGA-QK-A6IH-01	TCGA-HNSC
TCGA-DQ-7588-01	TCGA-HNSC
TCGA-AJ-A6NU-01	TCGA-UCEC
TCGA-97-7938-01	TCGA-LUAD
TCGA-R5-A7ZI-01	TCGA-STAD
TCGA-EM-A3AP-01	TCGA-THCA
TCGA-BR-A4CS-01	TCGA-STAD
TCGA-A8-A09G-01	TCGA-BRCA
TCGA-5P-A9K9-01	TCGA-KIRP
TCGA-05-4432-01	TCGA-LUAD
TCGA-BH-A0BZ-01	TCGA-BRCA
TCGA-94-7557-01	TCGA-LUSC
TCGA-CV-7091-01	TCGA-HNSC
TCGA-BJ-A28W-01	TCGA-THCA
TCGA-6D-AA2E-01	TCGA-KIRC
TCGA-BK-A4ZD-01	TCGA-UCEC
TCGA-ED-A459-01	TCGA-LIHC
TCGA-DD-AADV-01	TCGA-LIHC
TCGA-CG-4305-01	TCGA-STAD
TCGA-CG-4460-01	TCGA-STAD
TCGA-YL-A9WX-01	TCGA-PRAD
TCGA-A2-A0CQ-01	TCGA-BRCA
TCGA-21-1078-01	TCGA-LUSC
TCGA-DD-AADF-01	TCGA-LIHC
TCGA-KB-A93J-01	TCGA-STAD
TCGA-77-8136-01	TCGA-LUSC
TCGA-G4-6294-01	TCGA-COAD
TCGA-CG-4449-01	TCGA-STAD
TCGA-CN-6016-01	TCGA-HNSC
TCGA-A4-7734-01	TCGA-KIRP
TCGA-CQ-6223-01	TCGA-HNSC
TCGA-5P-A9JY-01	TCGA-KIRP
TCGA-A2-A0SY-01	TCGA-BRCA
TCGA-66-2778-01	TCGA-LUSC
TCGA-DD-A4NP-01	TCGA-LIHC
TCGA-EJ-7792-01	TCGA-PRAD
TCGA-56-5897-01	TCGA-LUSC
TCGA-MT-A7BN-01	TCGA-HNSC
TCGA-FV-A4ZP-01	TCGA-LIHC
TCGA-CQ-6229-01	TCGA-HNSC
TCGA-CQ-6225-01	TCGA-HNSC
TCGA-99-8025-01	TCGA-LUAD
TCGA-CN-4736-01	TCGA-HNSC
TCGA-CN-4726-01	TCGA-HNSC
TCGA-DM-A288-01	TCGA-COAD
TCGA-W8-A86G-01	TCGA-BRCA
TCGA-B0-5102-01	TCGA-KIRC
TCGA-DE-A4MB-01	TCGA-THCA
TCGA-DE-A4MD-06	TCGA-THCA
TCGA-UZ-A9PP-01	TCGA-KIRP
TCGA-66-2790-01	TCGA-LUSC
TCGA-49-4510-01	TCGA-LUAD
TCGA-CJ-4887-01	TCGA-KIRC
TCGA-VQ-A8P8-01	TCGA-STAD
TCGA-E2-A15J-01	TCGA-BRCA
TCGA-DD-AADM-01	TCGA-LIHC
TCGA-J8-A3YG-01	TCGA-THCA
TCGA-G9-6338-01	TCGA-PRAD
TCGA-AR-A24S-01	TCGA-BRCA
TCGA-BR-7704-01	TCGA-STAD
TCGA-EW-A3E8-01	TCGA-BRCA
TCGA-D7-8575-01	TCGA-STAD
TCGA-DJ-A1QH-01	TCGA-THCA
TCGA-E8-A432-01	TCGA-THCA
TCGA-T1-A6J8-01	TCGA-LIHC
TCGA-49-AARR-01	TCGA-LUAD
TCGA-EJ-A46E-01	TCGA-PRAD
TCGA-CW-6093-01	TCGA-KIRC
TCGA-DV-5566-01	TCGA-KIRC
TCGA-E2-A1B1-01	TCGA-BRCA
TCGA-EW-A6SA-01	TCGA-BRCA
TCGA-69-8253-01	TCGA-LUAD
TCGA-A2-A0D2-01	TCGA-BRCA
TCGA-BH-A0BQ-01	TCGA-BRCA
TCGA-37-4135-01	TCGA-LUSC
TCGA-ET-A39N-01	TCGA-THCA
TCGA-B1-7332-01	TCGA-KIRP
TCGA-BH-A0B7-01	TCGA-BRCA
TCGA-DJ-A4UP-01	TCGA-THCA
TCGA-BP-5194-01	TCGA-KIRC
TCGA-A2-A4S2-01	TCGA-BRCA
TCGA-37-4141-01	TCGA-LUSC
TCGA-DJ-A3VD-01	TCGA-THCA
TCGA-BR-6803-01	TCGA-STAD
TCGA-98-A53D-01	TCGA-LUSC
TCGA-AN-A0FD-01	TCGA-BRCA
TCGA-52-7812-01	TCGA-LUSC
TCGA-A6-2674-01	TCGA-COAD
TCGA-E9-A1R6-01	TCGA-BRCA
TCGA-EO-A3B1-01	TCGA-UCEC
TCGA-DJ-A3US-01	TCGA-THCA
TCGA-A7-A0CG-01	TCGA-BRCA
TCGA-KK-A7AV-01	TCGA-PRAD
TCGA-D8-A1X9-01	TCGA-BRCA
TCGA-DJ-A3UP-01	TCGA-THCA
TCGA-CZ-4858-01	TCGA-KIRC
TCGA-B6-A0RT-01	TCGA-BRCA
TCGA-BP-4327-01	TCGA-KIRC
TCGA-ET-A3BN-01	TCGA-THCA
TCGA-D8-A27G-01	TCGA-BRCA
TCGA-EM-A1CS-01	TCGA-THCA
TCGA-B5-A3FH-01	TCGA-UCEC
TCGA-YL-A9WI-01	TCGA-PRAD
TCGA-J4-A83J-01	TCGA-PRAD
TCGA-DD-A39Z-01	TCGA-LIHC
TCGA-EJ-5498-01	TCGA-PRAD
TCGA-CN-4738-01	TCGA-HNSC
TCGA-FE-A3PD-01	TCGA-THCA
TCGA-MT-A67A-01	TCGA-HNSC
TCGA-EW-A2FR-01	TCGA-BRCA
TCGA-EJ-5527-01	TCGA-PRAD
TCGA-AJ-A2QM-01	TCGA-UCEC
TCGA-68-8250-01	TCGA-LUSC
TCGA-BH-A6R8-01	TCGA-BRCA
TCGA-CJ-4869-01	TCGA-KIRC
TCGA-AR-A2LL-01	TCGA-BRCA
TCGA-DD-AAD2-01	TCGA-LIHC
TCGA-EJ-8468-01	TCGA-PRAD
TCGA-60-2707-01	TCGA-LUSC
TCGA-A8-A09Z-01	TCGA-BRCA
TCGA-B0-5694-01	TCGA-KIRC
TCGA-WN-A9G9-01	TCGA-KIRP
TCGA-RD-A7BS-01	TCGA-STAD
TCGA-2Y-A9H8-01	TCGA-LIHC
TCGA-HC-8266-01	TCGA-PRAD
TCGA-77-A5G6-01	TCGA-LUSC
TCGA-85-8052-01	TCGA-LUSC
TCGA-A3-3329-01	TCGA-KIRC
TCGA-A3-3319-01	TCGA-KIRC
TCGA-EY-A548-01	TCGA-UCEC
TCGA-A2-A0YL-01	TCGA-BRCA
TCGA-UZ-A9PV-01	TCGA-KIRP
TCGA-FY-A3TY-01	TCGA-THCA
TCGA-EJ-A65G-01	TCGA-PRAD
TCGA-5L-AAT0-01	TCGA-BRCA
TCGA-22-1002-01	TCGA-LUSC
TCGA-DD-A113-01	TCGA-LIHC
TCGA-50-7109-01	TCGA-LUAD
TCGA-A2-A0YJ-01	TCGA-BRCA
TCGA-CZ-5470-01	TCGA-KIRC
TCGA-BR-8080-01	TCGA-STAD
TCGA-CJ-4895-01	TCGA-KIRC
TCGA-B0-4697-01	TCGA-KIRC
TCGA-CW-5588-01	TCGA-KIRC
TCGA-D8-A1JT-01	TCGA-BRCA
TCGA-46-6026-01	TCGA-LUSC
TCGA-B3-4103-01	TCGA-KIRP
TCGA-EM-A3FM-01	TCGA-THCA
TCGA-AO-A0JF-01	TCGA-BRCA
TCGA-CJ-4638-01	TCGA-KIRC
TCGA-G3-AAV7-01	TCGA-LIHC
TCGA-A6-3810-01	TCGA-COAD
TCGA-CC-A8HT-01	TCGA-LIHC
TCGA-G3-A3CK-01	TCGA-LIHC
TCGA-BP-5174-01	TCGA-KIRC
TCGA-AJ-A3OK-01	TCGA-UCEC
TCGA-BR-8362-01	TCGA-STAD
TCGA-05-5429-01	TCGA-LUAD
TCGA-EJ-8470-01	TCGA-PRAD
TCGA-AL-3466-01	TCGA-KIRP
TCGA-E2-A15F-01	TCGA-BRCA
TCGA-EL-A4K9-01	TCGA-THCA
TCGA-T3-A92M-01	TCGA-HNSC
TCGA-AA-3492-01	TCGA-COAD
TCGA-56-6545-01	TCGA-LUSC
TCGA-2A-A8VT-01	TCGA-PRAD
TCGA-90-7767-01	TCGA-LUSC
TCGA-75-6205-01	TCGA-LUAD
TCGA-DD-A11A-01	TCGA-LIHC
TCGA-B6-A0IQ-01	TCGA-BRCA
TCGA-MP-A4T8-01	TCGA-LUAD
TCGA-4H-AAAK-01	TCGA-BRCA
TCGA-CC-A8HV-01	TCGA-LIHC
TCGA-A2-A3XU-01	TCGA-BRCA
TCGA-ZG-A9N3-01	TCGA-PRAD
TCGA-QS-A744-01	TCGA-UCEC
TCGA-35-4123-01	TCGA-LUAD
TCGA-C8-A12X-01	TCGA-BRCA
TCGA-E9-A226-01	TCGA-BRCA
TCGA-D5-6535-01	TCGA-COAD
TCGA-A2-A1FW-01	TCGA-BRCA
TCGA-DJ-A2PY-01	TCGA-THCA
TCGA-A8-A084-01	TCGA-BRCA
TCGA-E9-A227-01	TCGA-BRCA
TCGA-CM-5862-01	TCGA-COAD
TCGA-39-5035-01	TCGA-LUSC
TCGA-P4-AAVM-01	TCGA-KIRP
TCGA-FY-A3I5-01	TCGA-THCA
TCGA-BQ-5876-01	TCGA-KIRP
TCGA-P3-A6T7-01	TCGA-HNSC
TCGA-D6-A6EN-01	TCGA-HNSC
TCGA-BQ-7059-01	TCGA-KIRP
TCGA-KO-8408-01	TCGA-KICH
TCGA-BP-4169-01	TCGA-KIRC
TCGA-BR-4267-01	TCGA-STAD
TCGA-CV-A461-01	TCGA-HNSC
TCGA-CV-7100-01	TCGA-HNSC
TCGA-QU-A6IN-01	TCGA-PRAD
TCGA-F4-6569-01	TCGA-COAD
TCGA-2Z-A9JJ-01	TCGA-KIRP
TCGA-DJ-A3VK-01	TCGA-THCA
TCGA-64-1678-01	TCGA-LUAD
TCGA-85-8580-01	TCGA-LUSC
TCGA-A5-A7WJ-01	TCGA-UCEC
TCGA-66-2757-01	TCGA-LUSC
TCGA-BH-A0E7-01	TCGA-BRCA
TCGA-MP-A4TA-01	TCGA-LUAD
TCGA-99-7458-01	TCGA-LUAD
TCGA-A7-A56D-01	TCGA-BRCA
TCGA-CV-7178-01	TCGA-HNSC
TCGA-M7-A725-01	TCGA-PRAD
TCGA-A7-A6VY-01	TCGA-BRCA
TCGA-HI-7171-01	TCGA-PRAD
TCGA-DJ-A2Q4-01	TCGA-THCA
TCGA-A8-A082-01	TCGA-BRCA
TCGA-F7-A50I-01	TCGA-HNSC
TCGA-71-8520-01	TCGA-LUAD
TCGA-AA-A01Z-01	TCGA-COAD
TCGA-HC-7230-01	TCGA-PRAD
TCGA-ET-A3BW-01	TCGA-THCA
TCGA-C8-A133-01	TCGA-BRCA
TCGA-A5-A1OH-01	TCGA-UCEC
TCGA-G3-AAV4-01	TCGA-LIHC
TCGA-ET-A2N4-01	TCGA-THCA
TCGA-D8-A1XM-01	TCGA-BRCA
TCGA-J9-A8CM-01	TCGA-PRAD
TCGA-78-7167-01	TCGA-LUAD
TCGA-BH-A42V-01	TCGA-BRCA
TCGA-DW-7963-01	TCGA-KIRP
TCGA-MN-A4N1-01	TCGA-LUAD
TCGA-CD-A4MH-01	TCGA-STAD
TCGA-BC-A10Z-01	TCGA-LIHC
TCGA-18-3410-01	TCGA-LUSC
TCGA-IM-A3U2-01	TCGA-THCA
TCGA-BR-A4J8-01	TCGA-STAD
TCGA-PE-A5DD-01	TCGA-BRCA
TCGA-BW-A5NO-01	TCGA-LIHC
TCGA-EV-5902-01	TCGA-KIRP
TCGA-DD-A73D-01	TCGA-LIHC
TCGA-HC-8261-01	TCGA-PRAD
TCGA-EJ-A65F-01	TCGA-PRAD
TCGA-AO-A12G-01	TCGA-BRCA
TCGA-BH-A0BF-01	TCGA-BRCA
TCGA-AO-A03L-01	TCGA-BRCA
TCGA-RC-A7SK-01	TCGA-LIHC
TCGA-CR-7365-01	TCGA-HNSC
TCGA-E2-A1IF-01	TCGA-BRCA
TCGA-BR-6801-01	TCGA-STAD
TCGA-63-A5MV-01	TCGA-LUSC
TCGA-AN-A0FW-01	TCGA-BRCA
TCGA-J2-A4AG-01	TCGA-LUAD
TCGA-F7-A624-01	TCGA-HNSC
TCGA-DD-AAEB-01	TCGA-LIHC
TCGA-EM-A22O-01	TCGA-THCA
TCGA-5L-AAT1-01	TCGA-BRCA
TCGA-CJ-4891-01	TCGA-KIRC
TCGA-HE-7129-01	TCGA-KIRP
TCGA-33-6737-01	TCGA-LUSC
TCGA-CR-5250-01	TCGA-HNSC
TCGA-BH-A0H0-01	TCGA-BRCA
TCGA-BR-4363-01	TCGA-STAD
TCGA-GL-A9DC-01	TCGA-KIRP
TCGA-BH-A5IZ-01	TCGA-BRCA
TCGA-B2-5641-01	TCGA-KIRC
TCGA-FC-7708-01	TCGA-PRAD
TCGA-DD-AADA-01	TCGA-LIHC
TCGA-J8-A3NZ-01	TCGA-THCA
TCGA-97-A4M6-01	TCGA-LUAD
TCGA-EW-A1PH-01	TCGA-BRCA
TCGA-EW-A1PC-01	TCGA-BRCA
TCGA-HU-A4H6-01	TCGA-STAD
TCGA-CE-A3MD-01	TCGA-THCA
TCGA-EL-A3MY-01	TCGA-THCA
TCGA-ZG-A9LU-01	TCGA-PRAD
TCGA-BH-A0BL-01	TCGA-BRCA
TCGA-DJ-A2PP-01	TCGA-THCA
TCGA-77-8146-01	TCGA-LUSC
TCGA-FY-A3I4-01	TCGA-THCA
TCGA-EL-A4KI-01	TCGA-THCA
TCGA-B4-5843-01	TCGA-KIRC
TCGA-A8-A07E-01	TCGA-BRCA
TCGA-EO-A22U-01	TCGA-UCEC
TCGA-A7-A4SB-01	TCGA-BRCA
TCGA-B0-5705-01	TCGA-KIRC
TCGA-CR-5247-01	TCGA-HNSC
TCGA-56-A4BX-01	TCGA-LUSC
TCGA-A8-A08X-01	TCGA-BRCA
TCGA-BH-A0BS-01	TCGA-BRCA
TCGA-CM-5868-01	TCGA-COAD
TCGA-AA-3502-01	TCGA-COAD
TCGA-A2-A04P-01	TCGA-BRCA
TCGA-V1-A9OY-01	TCGA-PRAD
TCGA-AO-A03V-01	TCGA-BRCA
TCGA-ZG-A9ND-01	TCGA-PRAD
TCGA-CV-A45W-01	TCGA-HNSC
TCGA-IM-A3EB-01	TCGA-THCA
TCGA-ZS-A9CD-01	TCGA-LIHC
TCGA-YL-A8HO-01	TCGA-PRAD
TCGA-62-8397-01	TCGA-LUAD
TCGA-CN-6012-01	TCGA-HNSC
TCGA-EM-A3O9-01	TCGA-THCA
TCGA-KO-8403-01	TCGA-KICH
TCGA-DD-A4NN-01	TCGA-LIHC
TCGA-E8-A2EA-01	TCGA-THCA
TCGA-PL-A8LV-01	TCGA-BRCA
TCGA-CQ-7069-01	TCGA-HNSC
TCGA-B7-A5TN-01	TCGA-STAD
TCGA-CV-6950-01	TCGA-HNSC
TCGA-CJ-5683-01	TCGA-KIRC
TCGA-21-A5DI-01	TCGA-LUSC
TCGA-21-1070-01	TCGA-LUSC
TCGA-39-5031-01	TCGA-LUSC
TCGA-VP-A87H-01	TCGA-PRAD
TCGA-BH-A1FG-01	TCGA-BRCA
TCGA-A3-3320-01	TCGA-KIRC
TCGA-A8-A08R-01	TCGA-BRCA
TCGA-B0-4691-01	TCGA-KIRC
TCGA-86-A4P7-01	TCGA-LUAD
TCGA-A2-A0EN-01	TCGA-BRCA
TCGA-CM-6172-01	TCGA-COAD
TCGA-05-4395-01	TCGA-LUAD
TCGA-BA-6873-01	TCGA-HNSC
TCGA-EM-A2CS-01	TCGA-THCA
TCGA-A7-A3J1-01	TCGA-BRCA
TCGA-HD-A4C1-01	TCGA-HNSC
TCGA-AO-A12C-01	TCGA-BRCA
TCGA-CZ-4863-01	TCGA-KIRC
TCGA-CV-6943-01	TCGA-HNSC
TCGA-BH-A18P-01	TCGA-BRCA
TCGA-HC-7211-01	TCGA-PRAD
TCGA-EL-A3CO-01	TCGA-THCA
TCGA-55-A48Y-01	TCGA-LUAD
TCGA-EM-A3AJ-01	TCGA-THCA
TCGA-KS-A4ID-01	TCGA-THCA
TCGA-AD-6888-01	TCGA-COAD
TCGA-G9-6329-01	TCGA-PRAD
TCGA-D5-6931-01	TCGA-COAD
TCGA-E2-A10B-01	TCGA-BRCA
TCGA-EW-A6SC-01	TCGA-BRCA
TCGA-CN-6988-01	TCGA-HNSC
TCGA-FY-A3R8-01	TCGA-THCA
TCGA-50-5936-01	TCGA-LUAD
TCGA-78-7161-01	TCGA-LUAD
TCGA-B6-A0WW-01	TCGA-BRCA
TCGA-EJ-A65J-01	TCGA-PRAD
TCGA-AJ-A3NG-01	TCGA-UCEC
TCGA-DD-A3A4-01	TCGA-LIHC
TCGA-UF-A7JC-01	TCGA-HNSC
TCGA-CR-6471-01	TCGA-HNSC
TCGA-DD-AAW2-01	TCGA-LIHC
TCGA-AQ-A54O-01	TCGA-BRCA
TCGA-HD-8314-01	TCGA-HNSC
TCGA-B8-A54E-01	TCGA-KIRC
TCGA-E9-A247-01	TCGA-BRCA
TCGA-58-A46K-01	TCGA-LUSC
TCGA-DD-AAC8-01	TCGA-LIHC
TCGA-EJ-7325-01	TCGA-PRAD
TCGA-AZ-6606-01	TCGA-COAD
TCGA-B8-5553-01	TCGA-KIRC
TCGA-CZ-5988-01	TCGA-KIRC
TCGA-FP-7916-01	TCGA-STAD
TCGA-EL-A3CM-01	TCGA-THCA
TCGA-AK-3427-01	TCGA-KIRC
TCGA-BQ-7056-01	TCGA-KIRP
TCGA-50-5939-01	TCGA-LUAD
TCGA-CV-6003-01	TCGA-HNSC
TCGA-43-5668-01	TCGA-LUSC
TCGA-B0-4837-01	TCGA-KIRC
TCGA-49-4487-01	TCGA-LUAD
TCGA-LL-A8F5-01	TCGA-BRCA
TCGA-AC-A23G-01	TCGA-BRCA
TCGA-BH-AB28-01	TCGA-BRCA
TCGA-DD-A119-01	TCGA-LIHC
TCGA-AR-A0TV-01	TCGA-BRCA
TCGA-CV-7235-01	TCGA-HNSC
TCGA-A3-A8OU-01	TCGA-KIRC
TCGA-DD-A3A3-01	TCGA-LIHC
TCGA-BJ-A0ZA-01	TCGA-THCA
TCGA-B6-A0X4-01	TCGA-BRCA
TCGA-G9-6369-01	TCGA-PRAD
TCGA-GL-7966-01	TCGA-KIRP
TCGA-D7-5577-01	TCGA-STAD
TCGA-78-7166-01	TCGA-LUAD
TCGA-HC-A9TH-01	TCGA-PRAD
TCGA-85-A512-01	TCGA-LUSC
TCGA-CH-5750-01	TCGA-PRAD
TCGA-A2-A4S1-01	TCGA-BRCA
TCGA-CK-6751-01	TCGA-COAD
TCGA-QK-A6V9-01	TCGA-HNSC
TCGA-BJ-A45I-01	TCGA-THCA
TCGA-H2-A3RH-01	TCGA-THCA
TCGA-50-6592-01	TCGA-LUAD
TCGA-VQ-A924-01	TCGA-STAD
TCGA-CJ-4892-01	TCGA-KIRC
TCGA-B3-3926-01	TCGA-KIRP
TCGA-VQ-A8PD-01	TCGA-STAD
TCGA-EM-A2OW-01	TCGA-THCA
TCGA-CV-7101-01	TCGA-HNSC
TCGA-VQ-A91S-01	TCGA-STAD
TCGA-KL-8337-01	TCGA-KICH
TCGA-CV-7254-01	TCGA-HNSC
TCGA-B0-4698-01	TCGA-KIRC
TCGA-T7-A92I-01	TCGA-KIRC
TCGA-IN-AB1V-01	TCGA-STAD
TCGA-BD-A3ER-01	TCGA-LIHC
TCGA-SW-A7EB-01	TCGA-STAD
TCGA-DD-AAVV-01	TCGA-LIHC
TCGA-HD-A6I0-01	TCGA-HNSC
TCGA-2A-A8VV-01	TCGA-PRAD
TCGA-CK-4952-01	TCGA-COAD
TCGA-AR-A0U2-01	TCGA-BRCA
TCGA-CV-7407-01	TCGA-HNSC
TCGA-XK-AAJU-01	TCGA-PRAD
TCGA-D8-A1JB-01	TCGA-BRCA
TCGA-CG-4465-01	TCGA-STAD
TCGA-63-5128-01	TCGA-LUSC
TCGA-PG-A7D5-01	TCGA-UCEC
TCGA-CV-5440-01	TCGA-HNSC
TCGA-MH-A856-01	TCGA-KIRP
TCGA-CZ-5466-01	TCGA-KIRC
TCGA-AR-A2LM-01	TCGA-BRCA
TCGA-E2-A150-01	TCGA-BRCA
TCGA-DJ-A1QO-01	TCGA-THCA
TCGA-B6-A0WS-01	TCGA-BRCA
TCGA-A7-A26E-01	TCGA-BRCA
TCGA-05-5423-01	TCGA-LUAD
TCGA-A1-A0SI-01	TCGA-BRCA
TCGA-AD-A5EK-01	TCGA-COAD
TCGA-A3-3367-01	TCGA-KIRC
TCGA-BA-A6D8-01	TCGA-HNSC
TCGA-91-6835-01	TCGA-LUAD
TCGA-KC-A4BV-01	TCGA-PRAD
TCGA-A2-A0YT-01	TCGA-BRCA
TCGA-BP-5195-01	TCGA-KIRC
TCGA-D7-8570-01	TCGA-STAD
TCGA-BH-A0DZ-01	TCGA-BRCA
TCGA-AC-A3QP-01	TCGA-BRCA
TCGA-EY-A210-01	TCGA-UCEC
TCGA-22-A5C4-01	TCGA-LUSC
TCGA-J9-A8CP-01	TCGA-PRAD
TCGA-BC-A10U-01	TCGA-LIHC
TCGA-64-1681-01	TCGA-LUAD
TCGA-A7-A13H-01	TCGA-BRCA
TCGA-A2-A0EY-01	TCGA-BRCA
TCGA-E2-A15I-01	TCGA-BRCA
TCGA-A8-A09M-01	TCGA-BRCA
TCGA-KU-A6H7-06	TCGA-HNSC
TCGA-55-6970-01	TCGA-LUAD
TCGA-IA-A83W-01	TCGA-KIRP
TCGA-CV-7255-01	TCGA-HNSC
TCGA-6A-AB49-01	TCGA-LUSC
TCGA-98-A53I-01	TCGA-LUSC
TCGA-EL-A3CZ-01	TCGA-THCA
TCGA-62-A470-01	TCGA-LUAD
TCGA-KK-A7AW-01	TCGA-PRAD
TCGA-BP-4173-01	TCGA-KIRC
TCGA-G3-A25S-01	TCGA-LIHC
TCGA-KU-A6H7-01	TCGA-HNSC
TCGA-A3-A8OX-01	TCGA-KIRC
TCGA-E9-A2JS-01	TCGA-BRCA
TCGA-L6-A4ET-01	TCGA-THCA
TCGA-92-7341-01	TCGA-LUSC
TCGA-55-7910-01	TCGA-LUAD
TCGA-GM-A2D9-01	TCGA-BRCA
TCGA-DV-5565-01	TCGA-KIRC
TCGA-BA-A6DG-01	TCGA-HNSC
TCGA-XX-A89A-01	TCGA-BRCA
TCGA-E9-A1RF-01	TCGA-BRCA
TCGA-UB-AA0U-01	TCGA-LIHC
TCGA-AC-A6NO-01	TCGA-BRCA
TCGA-EW-A1PB-01	TCGA-BRCA
TCGA-B0-5712-01	TCGA-KIRC
TCGA-UF-A718-01	TCGA-HNSC
TCGA-BP-4756-01	TCGA-KIRC
TCGA-FE-A234-01	TCGA-THCA
TCGA-D8-A27N-01	TCGA-BRCA
TCGA-EL-A3ZS-01	TCGA-THCA
TCGA-AN-A0XO-01	TCGA-BRCA
TCGA-QK-A8Z8-01	TCGA-HNSC
TCGA-T2-A6X2-01	TCGA-HNSC
TCGA-55-6971-01	TCGA-LUAD
TCGA-BP-5001-01	TCGA-KIRC
TCGA-A2-A25A-01	TCGA-BRCA
TCGA-MK-A4N9-01	TCGA-THCA
TCGA-53-7624-01	TCGA-LUAD
TCGA-55-8615-01	TCGA-LUAD
TCGA-E9-A1NC-01	TCGA-BRCA
TCGA-CV-7425-01	TCGA-HNSC
TCGA-49-AARO-01	TCGA-LUAD
TCGA-CN-4725-01	TCGA-HNSC
TCGA-A2-A25B-01	TCGA-BRCA
TCGA-77-6843-01	TCGA-LUSC
TCGA-DD-AACU-01	TCGA-LIHC
TCGA-BP-4760-01	TCGA-KIRC
TCGA-43-8115-01	TCGA-LUSC
TCGA-CC-A123-01	TCGA-LIHC
TCGA-D5-6923-01	TCGA-COAD
TCGA-CG-5722-01	TCGA-STAD
TCGA-56-8504-01	TCGA-LUSC
TCGA-2Z-A9JK-01	TCGA-KIRP
TCGA-AR-A0TS-01	TCGA-BRCA
TCGA-DD-AACQ-01	TCGA-LIHC
TCGA-GL-A59T-01	TCGA-KIRP
TCGA-J4-AAU2-01	TCGA-PRAD
TCGA-AR-A2LO-01	TCGA-BRCA
TCGA-AC-A3W5-01	TCGA-BRCA
TCGA-BR-6565-01	TCGA-STAD
TCGA-B0-4814-01	TCGA-KIRC
TCGA-A8-A08I-01	TCGA-BRCA
TCGA-EL-A4JW-01	TCGA-THCA
TCGA-E2-A14Y-01	TCGA-BRCA
TCGA-A8-A06X-01	TCGA-BRCA
TCGA-VQ-AA64-01	TCGA-STAD
TCGA-KS-A41F-01	TCGA-THCA
TCGA-CD-8526-01	TCGA-STAD
TCGA-56-A4BY-01	TCGA-LUSC
TCGA-37-4130-01	TCGA-LUSC
TCGA-Y8-A8RZ-01	TCGA-KIRP
TCGA-AX-A3FV-01	TCGA-UCEC
TCGA-DJ-A2PR-01	TCGA-THCA
TCGA-55-6983-01	TCGA-LUAD
TCGA-BC-A110-01	TCGA-LIHC
TCGA-AO-A12A-01	TCGA-BRCA
TCGA-52-7811-01	TCGA-LUSC
TCGA-BP-4759-01	TCGA-KIRC
TCGA-H2-A422-01	TCGA-THCA
TCGA-E8-A413-01	TCGA-THCA
TCGA-56-7731-01	TCGA-LUSC
TCGA-44-6775-01	TCGA-LUAD
TCGA-B0-5701-01	TCGA-KIRC
TCGA-39-5040-01	TCGA-LUSC
TCGA-AR-A24N-01	TCGA-BRCA
TCGA-PD-A5DF-01	TCGA-LIHC
TCGA-DD-A3A8-01	TCGA-LIHC
TCGA-KK-A6E3-01	TCGA-PRAD
TCGA-AR-A24R-01	TCGA-BRCA
TCGA-C8-A12Z-01	TCGA-BRCA
TCGA-AC-A3QQ-01	TCGA-BRCA
TCGA-BQ-5891-01	TCGA-KIRP
TCGA-CV-6962-01	TCGA-HNSC
TCGA-B8-4622-01	TCGA-KIRC
TCGA-CR-6474-01	TCGA-HNSC
TCGA-B2-5635-01	TCGA-KIRC
TCGA-D7-A747-01	TCGA-STAD
TCGA-BR-4256-01	TCGA-STAD
TCGA-AJ-A8CW-01	TCGA-UCEC
TCGA-55-8091-01	TCGA-LUAD
TCGA-A2-A0YC-01	TCGA-BRCA
TCGA-B6-A40B-01	TCGA-BRCA
TCGA-58-8387-01	TCGA-LUSC
TCGA-A6-5656-01	TCGA-COAD
TCGA-A3-3346-01	TCGA-KIRC
TCGA-ET-A2MX-01	TCGA-THCA
TCGA-CH-5763-01	TCGA-PRAD
TCGA-KS-A4I1-01	TCGA-THCA
TCGA-CZ-4861-01	TCGA-KIRC
TCGA-BR-4187-01	TCGA-STAD
TCGA-NH-A8F7-01	TCGA-COAD
TCGA-E2-A1L6-01	TCGA-BRCA
TCGA-A8-A09V-01	TCGA-BRCA
TCGA-EJ-5502-01	TCGA-PRAD
TCGA-A6-6780-01	TCGA-COAD
TCGA-XA-A8JR-01	TCGA-PRAD
TCGA-66-2769-01	TCGA-LUSC
TCGA-5T-A9QA-01	TCGA-BRCA
TCGA-CZ-5461-01	TCGA-KIRC
TCGA-EY-A2OP-01	TCGA-UCEC
TCGA-E2-A14Q-01	TCGA-BRCA
TCGA-A2-A0T2-01	TCGA-BRCA
TCGA-NK-A5CT-01	TCGA-LUSC
TCGA-BB-A5HZ-01	TCGA-HNSC
TCGA-05-4434-01	TCGA-LUAD
TCGA-A3-3317-01	TCGA-KIRC
TCGA-AY-6197-01	TCGA-COAD
TCGA-A4-A5DU-01	TCGA-KIRP
TCGA-22-4607-01	TCGA-LUSC
TCGA-AR-A24M-01	TCGA-BRCA
TCGA-BP-5187-01	TCGA-KIRC
TCGA-CE-A3ME-01	TCGA-THCA
TCGA-HC-7232-01	TCGA-PRAD
TCGA-EL-A3ZH-01	TCGA-THCA
TCGA-AC-A2QJ-01	TCGA-BRCA
TCGA-BA-6869-01	TCGA-HNSC
TCGA-4A-A93W-01	TCGA-KIRP
TCGA-AR-A24P-01	TCGA-BRCA
TCGA-AR-A1AY-01	TCGA-BRCA
TCGA-DD-AAC9-01	TCGA-LIHC
TCGA-DD-A4NI-01	TCGA-LIHC
TCGA-EJ-5531-01	TCGA-PRAD
TCGA-YL-A8HM-01	TCGA-PRAD
TCGA-DJ-A2Q5-01	TCGA-THCA
TCGA-DJ-A3UT-01	TCGA-THCA
TCGA-BP-5006-01	TCGA-KIRC
TCGA-AA-3506-01	TCGA-COAD
TCGA-BP-4999-01	TCGA-KIRC
TCGA-EW-A1PE-01	TCGA-BRCA
TCGA-E2-A15O-01	TCGA-BRCA
TCGA-5B-A90C-01	TCGA-UCEC
TCGA-58-8392-01	TCGA-LUSC
TCGA-EM-A2OZ-01	TCGA-THCA
TCGA-B8-5165-01	TCGA-KIRC
TCGA-BH-A1EY-01	TCGA-BRCA
TCGA-AO-A128-01	TCGA-BRCA
TCGA-AN-A0FN-01	TCGA-BRCA
TCGA-NC-A5HP-01	TCGA-LUSC
TCGA-ET-A4KN-01	TCGA-THCA
TCGA-CV-A6JM-01	TCGA-HNSC
TCGA-5C-AAPD-01	TCGA-LIHC
TCGA-B2-3923-01	TCGA-KIRC
TCGA-AO-A12D-01	TCGA-BRCA
TCGA-BJ-A28R-01	TCGA-THCA
TCGA-97-7553-01	TCGA-LUAD
TCGA-77-8145-01	TCGA-LUSC
TCGA-49-4514-01	TCGA-LUAD
TCGA-ZQ-A9CR-01	TCGA-STAD
TCGA-BA-7269-01	TCGA-HNSC
TCGA-MI-A75I-01	TCGA-LIHC
TCGA-CN-6023-01	TCGA-HNSC
TCGA-BK-A139-01	TCGA-UCEC
TCGA-BQ-7048-01	TCGA-KIRP
TCGA-75-6207-01	TCGA-LUAD
TCGA-44-2666-01	TCGA-LUAD
TCGA-LL-A5YO-01	TCGA-BRCA
TCGA-VQ-A8PE-01	TCGA-STAD
TCGA-CJ-4897-01	TCGA-KIRC
TCGA-BR-8486-01	TCGA-STAD
TCGA-EL-A3CR-01	TCGA-THCA
TCGA-97-7937-01	TCGA-LUAD
TCGA-DJ-A3VA-01	TCGA-THCA
TCGA-BH-A0B5-01	TCGA-BRCA
TCGA-BH-A0H3-01	TCGA-BRCA
TCGA-BR-6453-01	TCGA-STAD
TCGA-CA-6718-01	TCGA-COAD
TCGA-ET-A3DU-01	TCGA-THCA
TCGA-44-8117-01	TCGA-LUAD
TCGA-P3-A5QF-01	TCGA-HNSC
TCGA-DJ-A4UT-01	TCGA-THCA
TCGA-EJ-5519-01	TCGA-PRAD
TCGA-55-7724-01	TCGA-LUAD
TCGA-A8-A085-01	TCGA-BRCA
TCGA-37-3783-01	TCGA-LUSC
TCGA-D8-A143-01	TCGA-BRCA
TCGA-V1-A9ZK-01	TCGA-PRAD
TCGA-A2-A0T5-01	TCGA-BRCA
TCGA-BJ-A45K-01	TCGA-THCA
TCGA-A6-5661-01	TCGA-COAD
TCGA-HD-7832-01	TCGA-HNSC
TCGA-KO-8413-01	TCGA-KICH
TCGA-L6-A4EU-01	TCGA-THCA
TCGA-IM-A3ED-01	TCGA-THCA
TCGA-F9-A8NY-01	TCGA-KIRP
TCGA-AJ-A8CT-01	TCGA-UCEC
TCGA-44-2668-01	TCGA-LUAD
TCGA-E9-A1R0-01	TCGA-BRCA
TCGA-FK-A3SG-01	TCGA-THCA
TCGA-S3-AA10-01	TCGA-BRCA
TCGA-78-8662-01	TCGA-LUAD
TCGA-21-5783-01	TCGA-LUSC
TCGA-J8-A3YH-01	TCGA-THCA
TCGA-60-2703-01	TCGA-LUSC
TCGA-E9-A1RH-01	TCGA-BRCA
TCGA-D7-5578-01	TCGA-STAD
TCGA-44-5645-01	TCGA-LUAD
TCGA-33-A5GW-01	TCGA-LUSC
TCGA-MF-A522-01	TCGA-LUSC
TCGA-OL-A66H-01	TCGA-BRCA
TCGA-BH-A18V-01	TCGA-BRCA
TCGA-50-8460-01	TCGA-LUAD
TCGA-AR-A24X-01	TCGA-BRCA
TCGA-78-8648-01	TCGA-LUAD
TCGA-KO-8414-01	TCGA-KICH
TCGA-YL-A8SA-01	TCGA-PRAD
TCGA-BR-7196-01	TCGA-STAD
TCGA-A8-A06Z-01	TCGA-BRCA
TCGA-E2-A15E-01	TCGA-BRCA
TCGA-A2-A3XY-01	TCGA-BRCA
TCGA-A4-8516-01	TCGA-KIRP
TCGA-BH-A1FC-01	TCGA-BRCA
TCGA-CV-A45Z-01	TCGA-HNSC
TCGA-K7-A6G5-01	TCGA-LIHC
TCGA-LG-A9QD-01	TCGA-LIHC
TCGA-KN-8432-01	TCGA-KICH
TCGA-EJ-7312-01	TCGA-PRAD
TCGA-D8-A1XC-01	TCGA-BRCA
TCGA-77-7465-01	TCGA-LUSC
TCGA-FY-A3BL-01	TCGA-THCA
TCGA-A6-2677-01	TCGA-COAD
TCGA-E2-A158-01	TCGA-BRCA
TCGA-A8-A09I-01	TCGA-BRCA
TCGA-A5-A2K2-01	TCGA-UCEC
TCGA-EP-A2KC-01	TCGA-LIHC
TCGA-V1-A9OA-01	TCGA-PRAD
TCGA-BB-4227-01	TCGA-HNSC
TCGA-FC-A4JI-01	TCGA-PRAD
TCGA-18-3408-01	TCGA-LUSC
TCGA-EO-A3L0-01	TCGA-UCEC
TCGA-55-A48X-01	TCGA-LUAD
TCGA-91-A4BC-01	TCGA-LUAD
TCGA-BR-4191-01	TCGA-STAD
TCGA-DD-AADD-01	TCGA-LIHC
TCGA-CV-6441-01	TCGA-HNSC
TCGA-66-2789-01	TCGA-LUSC
TCGA-BR-4294-01	TCGA-STAD
TCGA-CH-5745-01	TCGA-PRAD
TCGA-XK-AAJT-01	TCGA-PRAD
TCGA-FV-A4ZQ-01	TCGA-LIHC
TCGA-E2-A572-01	TCGA-BRCA
TCGA-50-5942-01	TCGA-LUAD
TCGA-CV-6954-01	TCGA-HNSC
TCGA-B0-5399-01	TCGA-KIRC
TCGA-Z7-A8R5-01	TCGA-BRCA
TCGA-BP-4964-01	TCGA-KIRC
TCGA-EW-A1P3-01	TCGA-BRCA
TCGA-OL-A66N-01	TCGA-BRCA
TCGA-55-7284-01	TCGA-LUAD
TCGA-BC-A5W4-01	TCGA-LIHC
TCGA-44-5644-01	TCGA-LUAD
TCGA-KN-8418-01	TCGA-KICH
TCGA-AO-A12B-01	TCGA-BRCA
TCGA-ED-A82E-01	TCGA-LIHC
TCGA-E8-A436-01	TCGA-THCA
TCGA-77-8007-01	TCGA-LUSC
TCGA-55-7903-01	TCGA-LUAD
TCGA-CN-6022-01	TCGA-HNSC
TCGA-C8-A131-01	TCGA-BRCA
TCGA-93-A4JP-01	TCGA-LUAD
TCGA-CJ-4885-01	TCGA-KIRC
TCGA-55-8513-01	TCGA-LUAD
TCGA-63-A5MJ-01	TCGA-LUSC
TCGA-66-2780-01	TCGA-LUSC
TCGA-DJ-A3UR-01	TCGA-THCA
TCGA-BJ-A0ZH-01	TCGA-THCA
TCGA-BH-A0WA-01	TCGA-BRCA
TCGA-EL-A3TA-01	TCGA-THCA
TCGA-CH-5754-01	TCGA-PRAD
TCGA-EJ-5532-01	TCGA-PRAD
TCGA-FV-A3I0-01	TCGA-LIHC
TCGA-A2-A4RY-01	TCGA-BRCA
TCGA-CN-A6V1-01	TCGA-HNSC
TCGA-50-5933-01	TCGA-LUAD
TCGA-CV-5970-01	TCGA-HNSC
TCGA-CQ-A4CB-01	TCGA-HNSC
TCGA-AN-A0XW-01	TCGA-BRCA
TCGA-C8-A27A-01	TCGA-BRCA
TCGA-NH-A6GB-01	TCGA-COAD
TCGA-C8-A26X-01	TCGA-BRCA
TCGA-EM-A3SY-01	TCGA-THCA
TCGA-RD-A8N4-01	TCGA-STAD
TCGA-G7-A8LC-01	TCGA-KIRP
TCGA-B6-A0IG-01	TCGA-BRCA
TCGA-53-A4EZ-01	TCGA-LUAD
TCGA-AN-A0AL-01	TCGA-BRCA
TCGA-86-A456-01	TCGA-LUAD
TCGA-34-5929-01	TCGA-LUSC
TCGA-BH-A0DO-01	TCGA-BRCA
TCGA-DJ-A2PV-01	TCGA-THCA
TCGA-V1-A9OQ-01	TCGA-PRAD
TCGA-R5-A7ZR-01	TCGA-STAD
TCGA-KK-A8I8-01	TCGA-PRAD
TCGA-HC-7077-01	TCGA-PRAD
TCGA-FV-A23B-01	TCGA-LIHC
TCGA-34-5234-01	TCGA-LUSC
TCGA-A8-A08F-01	TCGA-BRCA
TCGA-F4-6854-01	TCGA-COAD
TCGA-ET-A3DQ-01	TCGA-THCA
TCGA-BQ-5894-01	TCGA-KIRP
TCGA-ET-A2MY-01	TCGA-THCA
TCGA-L9-A7SV-01	TCGA-LUAD
TCGA-77-8130-01	TCGA-LUSC
TCGA-E2-A1LL-01	TCGA-BRCA
TCGA-E9-A1ND-01	TCGA-BRCA
TCGA-HU-8608-01	TCGA-STAD
TCGA-A2-A0YH-01	TCGA-BRCA
TCGA-B0-4827-01	TCGA-KIRC
TCGA-BJ-A2N7-01	TCGA-THCA
TCGA-B0-5107-01	TCGA-KIRC
TCGA-E9-A249-01	TCGA-BRCA
TCGA-CJ-4870-01	TCGA-KIRC
TCGA-B0-4816-01	TCGA-KIRC
TCGA-58-A46J-01	TCGA-LUSC
TCGA-D6-A6EQ-01	TCGA-HNSC
TCGA-85-8048-01	TCGA-LUSC
TCGA-BP-4159-01	TCGA-KIRC
TCGA-BH-A0C3-01	TCGA-BRCA
TCGA-QG-A5YW-01	TCGA-COAD
TCGA-CQ-5323-01	TCGA-HNSC
TCGA-AR-A2LJ-01	TCGA-BRCA
TCGA-QK-A6IG-01	TCGA-HNSC
TCGA-GM-A2DK-01	TCGA-BRCA
TCGA-CZ-5451-01	TCGA-KIRC
TCGA-T2-A6WX-01	TCGA-HNSC
TCGA-AR-A1AI-01	TCGA-BRCA
TCGA-YL-A8SK-01	TCGA-PRAD
TCGA-BJ-A2P4-01	TCGA-THCA
TCGA-69-7973-01	TCGA-LUAD
TCGA-F9-A7Q0-01	TCGA-KIRP
TCGA-KC-A4BR-01	TCGA-PRAD
TCGA-G9-6377-01	TCGA-PRAD
TCGA-PG-A5BC-01	TCGA-UCEC
TCGA-CH-5791-01	TCGA-PRAD
TCGA-BP-4163-01	TCGA-KIRC
TCGA-AO-A0J4-01	TCGA-BRCA
TCGA-IN-A7NT-01	TCGA-STAD
TCGA-AJ-A3EM-01	TCGA-UCEC
TCGA-CG-4441-01	TCGA-STAD
TCGA-J7-6720-01	TCGA-KIRP
TCGA-FV-A2QR-01	TCGA-LIHC
TCGA-B0-4701-01	TCGA-KIRC
TCGA-33-4583-01	TCGA-LUSC
TCGA-DJ-A4UW-01	TCGA-THCA
TCGA-05-5425-01	TCGA-LUAD
TCGA-97-7546-01	TCGA-LUAD
TCGA-BC-A3KG-01	TCGA-LIHC
TCGA-AX-A2H4-01	TCGA-UCEC
TCGA-CE-A481-01	TCGA-THCA
TCGA-EM-A2CP-01	TCGA-THCA
TCGA-67-3772-01	TCGA-LUAD
TCGA-44-6148-01	TCGA-LUAD
TCGA-CN-A49C-01	TCGA-HNSC
TCGA-CV-6961-01	TCGA-HNSC
TCGA-EW-A3U0-01	TCGA-BRCA
TCGA-FK-A3SB-01	TCGA-THCA
TCGA-DJ-A3UZ-01	TCGA-THCA
TCGA-EM-A4FH-01	TCGA-THCA
TCGA-A6-6142-01	TCGA-COAD
TCGA-D8-A1XT-01	TCGA-BRCA
TCGA-DQ-7591-01	TCGA-HNSC
TCGA-78-7539-01	TCGA-LUAD
TCGA-C8-A1HN-01	TCGA-BRCA
TCGA-NH-A50T-01	TCGA-COAD
TCGA-V1-A8ML-01	TCGA-PRAD
TCGA-E3-A3DY-01	TCGA-THCA
TCGA-EJ-5507-01	TCGA-PRAD
TCGA-CW-6090-01	TCGA-KIRC
TCGA-EJ-5511-01	TCGA-PRAD
TCGA-S3-A6ZH-01	TCGA-BRCA
TCGA-EY-A549-01	TCGA-UCEC
TCGA-G4-6315-01	TCGA-COAD
TCGA-WA-A7H4-01	TCGA-HNSC
TCGA-FV-A3R2-01	TCGA-LIHC
TCGA-BP-4331-01	TCGA-KIRC
TCGA-CZ-5986-01	TCGA-KIRC
TCGA-B0-4848-01	TCGA-KIRC
TCGA-A2-A04U-01	TCGA-BRCA
TCGA-D8-A1Y2-01	TCGA-BRCA
TCGA-EM-A2CO-01	TCGA-THCA
TCGA-D8-A147-01	TCGA-BRCA
TCGA-S3-A6ZF-01	TCGA-BRCA
TCGA-CN-6021-01	TCGA-HNSC
TCGA-E9-A5UO-01	TCGA-BRCA
TCGA-AK-3455-01	TCGA-KIRC
TCGA-60-2713-01	TCGA-LUSC
TCGA-IA-A40X-01	TCGA-KIRP
TCGA-V1-A9OH-01	TCGA-PRAD
TCGA-KK-A7AZ-01	TCGA-PRAD
TCGA-CV-A45V-01	TCGA-HNSC
TCGA-B6-A409-01	TCGA-BRCA
TCGA-EO-A1Y7-01	TCGA-UCEC
TCGA-CV-5430-01	TCGA-HNSC
TCGA-BH-A1EV-01	TCGA-BRCA
TCGA-63-A5MW-01	TCGA-LUSC
TCGA-CH-5792-01	TCGA-PRAD
TCGA-CR-7393-01	TCGA-HNSC
TCGA-J4-A83I-01	TCGA-PRAD
TCGA-VQ-A91Q-01	TCGA-STAD
TCGA-VQ-AA6D-01	TCGA-STAD
TCGA-AK-3451-01	TCGA-KIRC
TCGA-A2-A0YI-01	TCGA-BRCA
TCGA-BH-A18M-01	TCGA-BRCA
TCGA-IM-A41Y-01	TCGA-THCA
TCGA-DD-A1EL-01	TCGA-LIHC
TCGA-22-4591-01	TCGA-LUSC
TCGA-A3-3358-01	TCGA-KIRC
TCGA-CJ-4902-01	TCGA-KIRC
TCGA-CR-7386-01	TCGA-HNSC
TCGA-BR-6457-01	TCGA-STAD
TCGA-DD-A3A1-01	TCGA-LIHC
TCGA-G4-6317-01	TCGA-COAD
TCGA-KK-A6E4-01	TCGA-PRAD
TCGA-A3-3347-01	TCGA-KIRC
TCGA-DD-AACA-01	TCGA-LIHC
TCGA-44-6779-01	TCGA-LUAD
TCGA-AD-6890-01	TCGA-COAD
TCGA-ZG-A9LS-01	TCGA-PRAD
TCGA-CE-A482-01	TCGA-THCA
TCGA-B0-5096-01	TCGA-KIRC
TCGA-A4-A5Y0-01	TCGA-KIRP
TCGA-A3-3349-01	TCGA-KIRC
TCGA-XJ-A83G-01	TCGA-PRAD
TCGA-A5-A2K4-01	TCGA-UCEC
TCGA-3L-AA1B-01	TCGA-COAD
TCGA-55-8090-01	TCGA-LUAD
TCGA-Y8-A895-01	TCGA-KIRP
TCGA-95-7947-01	TCGA-LUAD
TCGA-H7-7774-01	TCGA-HNSC
TCGA-CG-5732-01	TCGA-STAD
TCGA-BA-5151-01	TCGA-HNSC
TCGA-EJ-AB20-01	TCGA-PRAD
TCGA-CV-5431-01	TCGA-HNSC
TCGA-KS-A4I3-01	TCGA-THCA
TCGA-A6-6654-01	TCGA-COAD
TCGA-AK-3456-01	TCGA-KIRC
TCGA-DD-A1EA-01	TCGA-LIHC
TCGA-CV-6939-01	TCGA-HNSC
TCGA-A6-5662-01	TCGA-COAD
TCGA-B6-A0IN-01	TCGA-BRCA
TCGA-XJ-A9DI-01	TCGA-PRAD
TCGA-B1-A47N-01	TCGA-KIRP
TCGA-A2-A0ET-01	TCGA-BRCA
TCGA-BP-5176-01	TCGA-KIRC
TCGA-56-8082-01	TCGA-LUSC
TCGA-DD-A73B-01	TCGA-LIHC
TCGA-KV-A6GD-01	TCGA-KIRP
TCGA-G4-6321-01	TCGA-COAD
TCGA-KN-8431-01	TCGA-KICH
TCGA-E9-A228-01	TCGA-BRCA
TCGA-AZ-6605-01	TCGA-COAD
TCGA-OL-A97C-01	TCGA-BRCA
TCGA-60-2720-01	TCGA-LUSC
TCGA-CH-5740-01	TCGA-PRAD
TCGA-EL-A3D5-01	TCGA-THCA
TCGA-CD-8533-01	TCGA-STAD
TCGA-LQ-A4E4-01	TCGA-BRCA
TCGA-49-6745-01	TCGA-LUAD
TCGA-BH-A0H7-01	TCGA-BRCA
TCGA-AS-3777-01	TCGA-KIRC
TCGA-A5-A3LP-01	TCGA-UCEC
TCGA-LL-A73Y-01	TCGA-BRCA
TCGA-D6-6823-01	TCGA-HNSC
TCGA-MH-A562-01	TCGA-KIRP
TCGA-CV-A45Q-01	TCGA-HNSC
TCGA-DF-A2KV-01	TCGA-UCEC
TCGA-2V-A95S-01	TCGA-LIHC
TCGA-CV-7430-01	TCGA-HNSC
TCGA-DD-AADL-01	TCGA-LIHC
TCGA-E9-A245-01	TCGA-BRCA
TCGA-18-3415-01	TCGA-LUSC
TCGA-B0-4694-01	TCGA-KIRC
TCGA-CQ-A4CI-01	TCGA-HNSC
TCGA-HF-A5NB-01	TCGA-STAD
TCGA-AN-A049-01	TCGA-BRCA
TCGA-MP-A4TD-01	TCGA-LUAD
TCGA-44-6146-01	TCGA-LUAD
TCGA-E2-A1IU-01	TCGA-BRCA
TCGA-O9-A75Z-01	TCGA-KIRP
TCGA-T2-A6WZ-01	TCGA-HNSC
TCGA-P3-A5Q5-01	TCGA-HNSC
TCGA-B6-A0IM-01	TCGA-BRCA
TCGA-BR-8687-01	TCGA-STAD
TCGA-CV-A6K1-01	TCGA-HNSC
TCGA-BH-A28Q-01	TCGA-BRCA
TCGA-AO-A0J7-01	TCGA-BRCA
TCGA-CC-5258-01	TCGA-LIHC
TCGA-EP-A12J-01	TCGA-LIHC
TCGA-CQ-A4CA-01	TCGA-HNSC
TCGA-UF-A71E-01	TCGA-HNSC
TCGA-HC-7750-01	TCGA-PRAD
TCGA-EW-A6SD-01	TCGA-BRCA
TCGA-FY-A3R6-01	TCGA-THCA
TCGA-G9-6351-01	TCGA-PRAD
TCGA-T9-A92H-01	TCGA-COAD
TCGA-A6-5659-01	TCGA-COAD
TCGA-2Y-A9H4-01	TCGA-LIHC
TCGA-BH-A0HF-01	TCGA-BRCA
TCGA-AC-A3BB-01	TCGA-BRCA
TCGA-DJ-A3UU-01	TCGA-THCA
TCGA-BR-A452-01	TCGA-STAD
TCGA-J8-A3O1-01	TCGA-THCA
TCGA-BR-8368-01	TCGA-STAD
TCGA-P4-A5E6-01	TCGA-KIRP
TCGA-QK-A6VC-01	TCGA-HNSC
TCGA-DD-A3A7-01	TCGA-LIHC
TCGA-CZ-5459-01	TCGA-KIRC
TCGA-CH-5764-01	TCGA-PRAD
TCGA-DD-AAEH-01	TCGA-LIHC
TCGA-A2-A0EW-01	TCGA-BRCA
TCGA-B0-5697-01	TCGA-KIRC
TCGA-55-7914-01	TCGA-LUAD
TCGA-AR-A2LE-01	TCGA-BRCA
TCGA-EM-A22J-01	TCGA-THCA
TCGA-EM-A1YC-01	TCGA-THCA
TCGA-A2-A0CP-01	TCGA-BRCA
TCGA-CH-5794-01	TCGA-PRAD
TCGA-FV-A496-01	TCGA-LIHC
TCGA-NK-A5D1-01	TCGA-LUSC
TCGA-49-AAR3-01	TCGA-LUAD
TCGA-22-5473-01	TCGA-LUSC
TCGA-BH-A0RX-01	TCGA-BRCA
TCGA-O2-A5IB-01	TCGA-LUSC
TCGA-OL-A6VO-01	TCGA-BRCA
TCGA-78-8640-01	TCGA-LUAD
TCGA-A8-A093-01	TCGA-BRCA
TCGA-BR-8683-01	TCGA-STAD
TCGA-J8-A3YD-01	TCGA-THCA
TCGA-J2-8192-01	TCGA-LUAD
TCGA-B0-5402-01	TCGA-KIRC
TCGA-AC-A2BM-01	TCGA-BRCA
TCGA-B0-5696-01	TCGA-KIRC
TCGA-64-5781-01	TCGA-LUAD
TCGA-CD-A4MJ-01	TCGA-STAD
TCGA-BH-A1EW-01	TCGA-BRCA
TCGA-86-7711-01	TCGA-LUAD
TCGA-B9-5156-01	TCGA-KIRP
TCGA-BP-5178-01	TCGA-KIRC
TCGA-HC-8260-01	TCGA-PRAD
TCGA-BH-A42T-01	TCGA-BRCA
TCGA-DD-A4NA-01	TCGA-LIHC
TCGA-A4-8630-01	TCGA-KIRP
TCGA-B8-A54I-01	TCGA-KIRC
TCGA-V9-A7HT-01	TCGA-KIRP
TCGA-C8-A275-01	TCGA-BRCA
TCGA-2Z-A9J2-01	TCGA-KIRP
TCGA-B2-5633-01	TCGA-KIRC
TCGA-CV-6945-01	TCGA-HNSC
TCGA-CR-6478-01	TCGA-HNSC
TCGA-D8-A1XV-01	TCGA-BRCA
TCGA-AN-A0XN-01	TCGA-BRCA
TCGA-DJ-A3VM-01	TCGA-THCA
TCGA-67-6217-01	TCGA-LUAD
TCGA-AK-3458-01	TCGA-KIRC
TCGA-55-8508-01	TCGA-LUAD
TCGA-2Z-A9JT-01	TCGA-KIRP
TCGA-UL-AAZ6-01	TCGA-BRCA
TCGA-EW-A1J2-01	TCGA-BRCA
TCGA-33-4589-01	TCGA-LUSC
TCGA-AA-3489-01	TCGA-COAD
TCGA-78-7152-01	TCGA-LUAD
TCGA-EW-A6SB-01	TCGA-BRCA
TCGA-KL-8344-01	TCGA-KICH
TCGA-LL-A5YP-01	TCGA-BRCA
TCGA-AY-A54L-01	TCGA-COAD
TCGA-AO-A124-01	TCGA-BRCA
TCGA-85-8276-01	TCGA-LUSC
TCGA-HI-7168-01	TCGA-PRAD
TCGA-2Z-A9JD-01	TCGA-KIRP
TCGA-AN-A0AK-01	TCGA-BRCA
TCGA-AO-A0J5-01	TCGA-BRCA
TCGA-BR-A44U-01	TCGA-STAD
TCGA-BP-4981-01	TCGA-KIRC
TCGA-J4-A67R-01	TCGA-PRAD
TCGA-CV-A463-01	TCGA-HNSC
TCGA-E2-A14S-01	TCGA-BRCA
TCGA-AJ-A3NF-01	TCGA-UCEC
TCGA-MI-A75H-01	TCGA-LIHC
[truncated: 12,247 more rows]

[truncated: 7 more sheets: S10 - Tissue-specific genes, S11 - MET500 batch correction, S12 - Batch effect correction c, S13 - MET500 ssGSEA, S14 - Samples for V7_UTR Procru, S15 - EC to TCGA projection, S16 - Cohort mapping data]
